# Supplementary material for: Transposon-induced methylation of the RsMYB1 promoter disturbs anthocyanin accumulation in red-fleshed radish
Source: J Exp Bot. 2020 Jan 21;71(9):2537–50. doi: 10.1093/jxb/eraa010 (PMC7210773; doi:10.1093/jxb/eraa010)
Supplement: eraa010_suppl_Supplementary_file001 [file eraa010_suppl_supplementary_file001.xlsx]

## Sheet: Table S1
Table S1. Mutation rate of MTH01
Year	Total	White-flesh mutants	Red-skinned mutants	Chimera mutants	Mutant rate
2015	3038	2	11	2	0.0049
2016	4226	4	18	2	0.0057
2017	3411	3	13	3	0.0056

## Sheet: Table S2
Table S2. Distribution of RsMYB1-CACTA in various cultivars
Cultivar types	Code	Accessions	RsMYB1-CACAT		RsMYB1 Promoter region
			Downstream junction	Upstream junction
R. sativus var hortensis
East Asian big long radish
Xinlimei radish	1	Mantanghong-01	+	+
	2	Mantanghong-02	+	+
	3	Beijing Xinlimei-01	+	+
	4	Beijing Xinlimei-02	+	+
	5	Beijing Mantanghong	+	+
	6	Shandong Xinlimei	+	+
	7	Huangtugang Xinlimei-01	+	+
	8	Hualv Xinlimei	+	+
	9	Huangtugang Xinlimei-02	+	+
	10	Dezhou Xinlimei	+	+
	11	Hongcuimeiqiu	+	+
	12	Chunmeijiao-01	+	+
	13	Chunmeijiao-02	+	+
	14	Zilubo	+	+
	15	Hongxin Luobo	+	+
	16	Huaye Xinlimei	+	+
	17	Banye Xinlimei	+	+
	18	Dongsheng Mantanghong	+	+
	19	Chunjiaoliren	+	+
	20	Zimeiren	+	+
	21	Jiangsu Hongxin	+	+
White radish	22	Baiyuchun			+
	23	Xiangyabai			+
	24	Zhaofu			+
	25	Duanye13			+
	26	Minowase			+
	27	YR Kurama			+
	28	YR Tengu			+
	29	Shitokubi Miyashige Onaga			+
	30	Yangzhouyuanbai			+
	31	Hayabutori Tokinashi			+
	32	Maer			+
	33	Akichimali			+
	34	Niizeki			+
	35	Qingbaoxia			+
	36	Utsugi-Gensuke			+
	37	Zhedachang			+
	38	Nanpanzhou			+
	39	Sichuanbai			+
	40	Baiqiumeinong			+
	41	Xiakang40 day			+
	42	Jiujingluobo			+
Green radish	43	Gang Luobo			+
	44	Xixing No.5			+
	45	Henan791			+
	46	Qiaotouqing			+
	47	Xiaoqing			+
	48	Yangjiaoqing	+	+
	49	Lutouqing			+
	50	Guan Luobo			+
	51	Weixianqing-01			+
	52	Qingdaoqing			+
	53	Zhaozhuangqing			+
	54	Weixianqing-02			+
	55	Tanan Lutouqing			+
	56	Banjieqing	+	+
	57	Lubafen			+
	58	Guoguang			+
	59	Banye Weiqing			+
	60	Daqing No.1	+	+
	61	Liwaiqing			+
	62	Beijingqingpiqing			+
Red radish (Autumn)	63	Tangshanhong			+
	64	Shenyang Dahongpao			+
	65	Banye Hongpao			+
	66	Jinzhouwujinhong			+
	67	Miyunhong			+
	68	Denglonghong			+
	69	Beijing Dahongpao			+
	70	Wuyuehong	+	+	+
	71	Zaozhuanghongpao			+
	72	Qiyehong			+
	73	90day Honglubo			+
	74	Wuyingluobo			+
	75	Yuxing Manshenhong			+
	76	Nongdahong			+
	77	Changhong			+
	78	Hongfeng No.3			+
Red radish (Spring)	79	Siyingshuiluobo	+	+
	80	Paolihong	+	+	+
	81	Shuiluobo	+	+	+
	82	Yidianhong	+		+
	83	Yanghua	+	+	+
	84	Hongbangchui	+	+	+
	85	501shuiluobo	+	+	+
	86	Wuyingluobo	+	+
	87	Gangshuiluobo	+	+
R. sativus var sativus
European small radish	88	Taiwan Hongyu			+
	89	Hongyingtao			+
	90	Cherry Belle			+
	91	Hongputao			+
	92	Hongbaoshi			+
	93	Fures			+
	94	Rudi			+
	95	Rodos			+
	96	Meixin			+
	97	Rosa			+
	98	NST601			+
	99	Riesen			+
	100	Iika			+
	101	Gigante siculo			+
	102	Rabanito			+
	103	Findik Turp			+
	104	Saxa sel			+
	105	Runder weisser			+
	106	Beyaz Turp			+
R. sativus var niger
Black radish	107	Spanish Black Radish01			+
	108	Spanish Black Radish02			+
	109	Spanish Black Radish03			+
	110	Russian Black Long Radish			+
	111	Russian Black Round Radish			+

## Sheet: Table S3
Table S3. Details regarding the primers used in this study
Primers for cloning of coding and upstream regions of RsMYB1-CACTA
Long PCR	Primer name	Sequence 5'-3'	Size (≈)	Nest-PCR	Primer name	Sequence 5'-3'	Size (≈)
Fragment 1	MYB1-Pro-2F	TGATAGCCTGATACCATTGTGC	1800bp
	MYB1-Pro-15R	TGTAAGTAACGACGCGAGGT
Fragment 2	MYB1-Pro-7F	TGAACTCTCTGCTGCCAAAAG	5700bp	Fragment 2-1	MYB1-Pro-7F	TGAACTCTCTGCTGCCAAAAG	1468bp
	MYB1-Pro-11R	GCGACTGGGTGGAAAATCAA			MYB1-Pro-14R	GTTCCGTCAATGATGTCCCG
				Fragment 2-2	MYB1-Pro-14F	TCGCTCCTCCTCGTAACATC	1390bp
					MYB1-Pro-6R	TCATCCCGATCTCATGGTGC
				Fragment 2-3	MYB1-Pro-12F	GTGTACCCCTTGACGATCCA	2210bp
					MYB1-Pro-11R	GCGACTGGGTGGAAAATCAA
Fragment 3	MYB1-Pro-9F	TGTGCCATCGTCGGTAAGAT	3220bp	Fragment 3-1	MYB1-Pro-9F	TGTGCCATCGTCGGTAAGAT	1828bp
	MYB1-Pro-5R	CAGGAGGAGCAGATGGTAGA			MYB1-Pro12R	GCCATCCGTACCGAAGAAAC
				Fragment 3-2	MYB1-Pro-6F	TCTTCCCCGGGACATTCAAT	1433bp
					MYB1-Pro-5R	CAGGAGGAGCAGATGGTAGA
Fragment 4	MYB1-Pro-5F	GTCATACGTCCTCTCCCCTG	3138bp
	MYB1-1R	GTTGCTCAACGTCAAATGCG
Primers for analysis of DNA methylation in RsMYB1 promoter region
Type	Primer name	Sequence 5'-3'	Size
McrBC	McrBC-1F	CGGACCAGGTATTAATATGGTCAAG	781bp
	McrBC-1R	GGGTTCATGATATGGTAACTGATGC
	McrBC-2F	CTTTACGACGAAATGTTATCTTCGT	258bp
	McrBC-2R	TTTTTAAATATACGTAAAGGCAGGC
BS-seq	BS1-F	AYTYTTTTATYAGTGGTTGYAGGAA	195bp
	BS1-R	TATRCACARATRRATTTARTCCATT
	BS2-F	TTGYATYTGATGGATGTGTYATYTY	248bp
	BS2-R	TTRCATCRACAACTRCATRATCTAC
	BS3-F	AYYAGTTTYTGAATYTYATAATAAG	255bp
	BS3-R	TAACTRATRCATTTRTARCTCATRA
	BS4-F	YTTGTTGGTGTGTTTAAAATGATGT	158bp
	BS4-R	ARRAAATRATATACRTRAACTTAAC
	BS5-F	YYAAAATGYTGTTTTYTTGTAGTGT	176bp
	BS5-R	RACCAACRATAAAATATTTRAARTA
Primers for qRT-PCR
Name		Forward primer	Reverse primer
RsMYB1-CACTA		TTTAAGAGCTGGGCTGAATC	GTTTATGAAGGCGAACAAGA
Rs26S		AACACCCTTTGTGGGTTCTAGGT	GCCCTCGACCTATTCTCAAACTT
KASP specific primers for linkage maping
KASP specific primers		Sequence 5'-3'
R7-17024168	F1	GAAGGTGACCAAGTTCATGCTTTGCAGCTTCTACATATTTGTGGATG[C]
	F2	GAAGGTCGGAGTCAACGGATTTGCAGCTTCTACATATTTGTGGATG[G]
	R	CTCTGCCACATTCATTCCACCTTGCTGA
R7-17234983	F1	GAAGGTGACCAAGTTCATGCTAGGTCCTCCACGTAATGGTGGTGTTG[T]
	F2	GAAGGTCGGAGTCAACGGATTAGGTCCTCCACGTAATGGTGGTGTTG[C]
	R	GTTACTACGCCTGTCAACAGAATCTAATGG
R7-17270623	F1	GAAGGTGACCAAGTTCATGCTGAAGCACAAGCAACCACATGTTTCCT[T]
	F2	GAAGGTCGGAGTCAACGGATTGAAGCACAAGCAACCACATGTTTCCT[C]
	R	CACTACTACTGGTTCAAGAAACCCCTTGGG
R7-17343410	F1	GAAGGTGACCAAGTTCATGCTATTGAGTGTATGTATCCAAAAGTTGT[T]
	F2	GAAGGTCGGAGTCAACGGATTATTGAGTGTATGTATCCAAAAGTTGT[C]
	R	TTGCATGTAAACTTTTCTGAAGGCAACACT
R7-17697142	F1	GAAGGTGACCAAGTTCATGCTTGCATTGCGAACTCCTTAAGAAATGA[G]
	F2	GAAGGTCGGAGTCAACGGATTTGCATTGCGAACTCCTTAAGAAATGA[A]
	R	ACGATGACAGAGTTGTGCCGCTTCACTCTT
Note: 5'-GAAGGTGACCAAGTTCATGCT-3'(FAM fluorescent tag sequence); 5'-GAAGGTCGGAGTCAACGGATT-3' (HEX fluorescent tag sequence); [ ]: SNP loction.
Primers for VIGS and RsMYB1-CACTA overexpression transgenic calli
Name		Sequence 5'-3'
MYB1-VF256		GCTCTAGATCTTTAATTGCTGGTAGATTACCCG
MYB1-VR743		CGCGGATCCACAGTCTCTCCATCTAACAGGCTCC
MYB1-OF		GCTCTAGAATGGAGGGTTCGTCCAAAGG
MYB1-OR		CGGGGTACCCACAGTCTCTCCATCTAACAGGCT
Primers for distribution of RsMYB1-CACTA gene in different types of cultivars
Name		Sequence 5'-3'
Downstream junction	MYB1-Pro4F	GCGATGAATTTGCGAGGAAA
	MYB1-2R	ACTCTTCCTGCACCGATTCA
Upstream junction	MYB1-Pro-2F	TGATAGCCTGATACCATTGTGC
	MYB1-Pro-15R	TGTAAGTAACGACGCGAGGT
RsMYB1 Promoter region	MYB1-Pro-2F	TGATAGCCTGATACCATTGTGC
	MYB1-Pro-2R	AAGGCAGGCTTGAGGAAAAG

## Sheet: Table S4
Table S4. Genome resequencing data
Sample	MTH01	JC01	Red-flesh bulk	White-flesh bulk
Clean Reads	97568458	97601154	196415501	196202566
Clean Bases	12196057250	12200144250	24425420724	24525320750
Clean Reads Rate (%)	97.49	97.57	97.63	97.52
Clean Q30 Bases Rate (%)	89.36	90.05	90.64	90.61
Ref. Genome ‘Aokubi DH’ (bp)	383104752	383104752	383104752	383104752
Mapped Reads	93968254	93709643	188436753	188336983
Mapping Rate (%)	0.9631	0.9601	0.9612	0.9599
Mean Depth	33.03	34.46	60.47	59.47
Coverage Rate (%)	61.98	62.01	62.71	62.52

## Sheet: Table S7
Table S7. All 16 candidate regions related to taproot flesh color according to the SNP-index (white-fleshed bulk) based on the ‘Aokubi DH’ genome
Scaffold	Start	End	Region size	SNP Number
Rs_scaf1199	69218	79219	10001	2
Rs_scaf12135	0	6066	6066	2
Rs_scaf14	380206	393625	13419	4
Rs_scaf1511	42053	61470	19417	3
Rs_scaf158	166979	212777	45798	46
Rs_scaf158	227918	271436	43518	31
Rs_scaf189	115517	153731	38214	30
Rs_scaf197	177532	202114	24582	4
Rs_scaf24070	0	5347	5347	3
Rs_scaf301	22876	32892	10016	4
Rs_scaf349	199194	209202	10008	4
Rs_scaf4	796876	813071	16195	3
Rs_scaf51	458881	468884	10003	3
Rs_scaf6	1054932	1064936	10004	4
Rs_scaf7395	0	5787	5787	8
Rs_scaf9	140443	153254	12811	2

## Sheet: Table S9
Table S9. Significantly enriched KEGG pathways associated with the DEGs
Code	KEGG Map	Name	DEGs with pathway and annotation	P value	Q value	Genes and Kos in DE	Links	Significantly enriched pathways
1	map01110	Biosynthesis of secondary metabolites	61	3.89164e-07	6.20717e-05	RSG20312|K13082;RSG23266|K02552;RSG33028|K15397;RSG29342|K00517;RSG00681|K00801;RSG01881|K02160;RSG13793|K00382;RSG14229|K15635;RSG13160|K00487;RSG33890|K04121;RSG07375|K01952;RSG46784|K12640;RSG29158|K13066;RSG22042|K01623;RSG45539|K15919;RSG31994|K13648;RSG41816|K01623;RSG21544|K00826;RSG50029|K00430;RSG08241|K05277;RSG14935|K05277;RSG21845|K01696;RSG01878|K00012;RSG09138|K00789;RSG09128|K10775…	http://www.kegg.jp/pathway/map01110+K13082+K02552+K15397+K00517+K00801+K02160+K00382+K15635+K00487+K04121+K01952+K12640+K13066+K01623+K15919+K13648+K01623+K00826+K00430+K05277+K05277+K01696+K00012+K00789+K10775+K00789+K00430+K01057+K10757+K01188+K14157+K00487+K14272+K00430+K03787+K00549+K05280+K01188+K01188+K10757+K13065+K05280+K00134+K05349+K01568+K05359+K03841+K10775+K00588+K01188+K00972+K10775…	yes
2	map00941	Flavonoid biosynthesis	9	2.98535e-07	6.20717e-05	RSG20312|K13082;RSG13160|K00487;RSG08241|K05277;RSG14935|K05277;RSG25442|K00487;RSG49629|K05280;RSG34846|K13065;RSG20096|K05280;RSG37037|K00588	http://www.kegg.jp/pathway/map00941+K13082+K00487+K05277+K05277+K00487+K05280+K13065+K05280+K00588	yes
3	map00940	Phenylpropanoid biosynthesis	19	3.96594e-06	0.000316284	RSG13160|K00487;RSG29158|K13066;RSG01933|K13068;RSG50029|K00430;RSG09128|K10775;RSG19289|K00430;RSG20689|K01188;RSG25442|K00487;RSG48541|K00430;RSG30088|K01188;RSG30083|K01188;RSG34846|K13065;RSG51802|K05349;RSG39829|K10775;RSG37037|K00588;RSG09880|K01188;RSG33787|K10775;RSG24500|K01904;RSG04490|K10775	http://www.kegg.jp/pathway/map00940+K00487+K13066+K13068+K00430+K10775+K00430+K01188+K00487+K00430+K01188+K01188+K13065+K05349+K10775+K00588+K01188+K10775+K01904+K10775	yes
4	map00944	Flavone and flavonol biosynthesis	4	3.67775e-06	0.000316284	RSG23714|K10757;RSG49629|K05280;RSG06553|K10757;RSG20096|K05280	http://www.kegg.jp/pathway/map00944+K10757+K05280+K10757+K05280	yes
5	map01100	Metabolic pathways	88	1.10296e-05	0.00070369	RSG20312|K13082;RSG39417|K01051;RSG16271|K01555;RSG23266|K02552;RSG29342|K00517;RSG00681|K00801;RSG01881|K02160;RSG13793|K00382;RSG14229|K15635;RSG13160|K00487;RSG06654|K05605;RSG19508|K02154;RSG04923|K05298;RSG25342|K15422;RSG33890|K04121;RSG07375|K01952;RSG19053|K13811;RSG46784|K12640;RSG02284|K08902;RSG12295|K01595;RSG18643|K08726;RSG29158|K13066;RSG42077|K03941;RSG23311|K03941;RSG22042|K01623…	http://www.kegg.jp/pathway/map01100+K13082+K01051+K01555+K02552+K00517+K00801+K02160+K00382+K15635+K00487+K05605+K02154+K05298+K15422+K04121+K01952+K13811+K12640+K08902+K01595+K08726+K13066+K03941+K03941+K01623+K15919+K01623+K00826+K03541+K03015+K00430+K05277+K05277+K01696+K13523+K10527+K00012+K00789+K10775+K00789+K00430+K01057+K10757+K03147+K02133+K02133+K00640+K01188+K00297+K14157+K00487+K14272…	yes
6	map00360	Phenylalanine metabolism	13	0.000261606	0.0139087	RSG14276|K00285;RSG13160|K00487;RSG50029|K00430;RSG09128|K10775;RSG19289|K00430;RSG25442|K00487;RSG48541|K00430;RSG39829|K10775;RSG37037|K00588;RSG33787|K10775;RSG24500|K01904;RSG04490|K10775;RSG18640|K00815	http://www.kegg.jp/pathway/map00360+K00285+K00487+K00430+K10775+K00430+K00487+K00430+K10775+K00588+K10775+K01904+K10775+K00815	yes
7	map00942	Anthocyanin biosynthesis	2	0.000509797	0.0232322	RSG37848|K12338;RSG45505|K17193	http://www.kegg.jp/pathway/map00942+K12338+K17193	yes
8	map01120	Microbial metabolism in diverse environments	23	0.00472732	0.188502	RSG16271|K01555;RSG29342|K00517;RSG01881|K02160;RSG13793|K00382;RSG14229|K15635;RSG04923|K05298;RSG25342|K15422;RSG19053|K13811;RSG12295|K01595;RSG18643|K08726;RSG22042|K01623;RSG41816|K01623;RSG05253|K02083;RSG32674|K01057;RSG25101|K00640;RSG05365|K00297;RSG38725|K14272;RSG05062|K01738;RSG17693|K00134;RSG11685|K03841;RSG23149|K01953;RSG46678|K05298;RSG23275|K00517	http://www.kegg.jp/pathway/map01120+K01555+K00517+K02160+K00382+K15635+K05298+K15422+K13811+K01595+K08726+K01623+K01623+K02083+K01057+K00640+K00297+K14272+K01738+K00134+K03841+K01953+K05298+K00517	no
9	map00710	Carbon fixation in photosynthetic organisms	8	0.00603568	0.213931	RSG04923|K05298;RSG12295|K01595;RSG22042|K01623;RSG41816|K01623;RSG38725|K14272;RSG17693|K00134;RSG11685|K03841;RSG46678|K05298	http://www.kegg.jp/pathway/map00710+K05298+K01595+K01623+K01623+K14272+K00134+K03841+K05298	no
10	map05016	Huntington's disease	10	0.00851505	0.27163	RSG42077|K03941;RSG23311|K03941;RSG25992|K03015;RSG42415|K04646;RSG00727|K02133;RSG00724|K02133;RSG11826|K11826;RSG37920|K03939;RSG01778|K05863;RSG01016|K04565	http://www.kegg.jp/pathway/map05016+K03941+K03941+K03015+K04646+K02133+K02133+K11826+K03939+K05863+K04565	no
11	map00920	Sulfur metabolism	5	0.0112423	0.326027	RSG25342|K15422;RSG19053|K13811;RSG25101|K00640;RSG05062|K01738;RSG35284|K01760	http://www.kegg.jp/pathway/map00920+K15422+K13811+K00640+K01738+K01760	no
12	map00945	Stilbenoid, diarylheptanoid and gingerol biosynthesis	6	0.0160627	0.427	RSG29342|K00517;RSG13160|K00487;RSG25442|K00487;RSG34846|K13065;RSG37037|K00588;RSG23275|K00517	http://www.kegg.jp/pathway/map00945+K00517+K00487+K00487+K13065+K00588+K00517	no
13	map01200	Carbon metabolism	14	0.0216724	0.531808	RSG01881|K02160;RSG13793|K00382;RSG14229|K15635;RSG04923|K05298;RSG12295|K01595;RSG22042|K01623;RSG41816|K01623;RSG32674|K01057;RSG25101|K00640;RSG05365|K00297;RSG05062|K01738;RSG17693|K00134;RSG11685|K03841;RSG46678|K05298	http://www.kegg.jp/pathway/map01200+K02160+K00382+K15635+K05298+K01595+K01623+K01623+K01057+K00640+K00297+K01738+K00134+K03841+K05298	no
14	map05010	Alzheimer's disease	7	0.0278976	0.635667	RSG42077|K03941;RSG23311|K03941;RSG36172|K01408;RSG00727|K02133;RSG00724|K02133;RSG37920|K03939;RSG17693|K00134	http://www.kegg.jp/pathway/map05010+K03941+K03941+K01408+K02133+K02133+K03939+K00134	no
15	map00270	Cysteine and methionine metabolism	7	0.0333216	0.70864	RSG09138|K00789;RSG34127|K00789;RSG25101|K00640;RSG06812|K00549;RSG05062|K01738;RSG35284|K01760;RSG18640|K00815	http://www.kegg.jp/pathway/map00270+K00789+K00789+K00640+K00549+K01738+K01760+K00815	no
16	map00982	Drug metabolism - cytochrome P450	5	0.0469503	0.748858	RSG01330|K00799;RSG39198|K00799;RSG03708|K00799;RSG02336|K00799;RSG23708|K00799	http://www.kegg.jp/pathway/map00982+K00799+K00799+K00799+K00799+K00799	no
17	map00980	Metabolism of xenobiotics by cytochrome P450	5	0.0450432	0.748858	RSG01330|K00799;RSG39198|K00799;RSG03708|K00799;RSG02336|K00799;RSG23708|K00799	http://www.kegg.jp/pathway/map00980+K00799+K00799+K00799+K00799+K00799	no
18	map05204	Chemical carcinogenesis	5	0.0378866	0.748858	RSG01330|K00799;RSG39198|K00799;RSG03708|K00799;RSG02336|K00799;RSG23708|K00799	http://www.kegg.jp/pathway/map05204+K00799+K00799+K00799+K00799+K00799	no
19	map00460	Cyanoamino acid metabolism	5	0.0450432	0.748858	RSG20689|K01188;RSG30088|K01188;RSG30083|K01188;RSG51802|K05349;RSG09880|K01188	http://www.kegg.jp/pathway/map00460+K01188+K01188+K01188+K05349+K01188	no
20	map05012	Parkinson's disease	6	0.0443948	0.748858	RSG42077|K03941;RSG23311|K03941;RSG00727|K02133;RSG00724|K02133;RSG37920|K03939;RSG01778|K05863	http://www.kegg.jp/pathway/map05012+K03941+K03941+K02133+K02133+K03939+K05863	no
21	map01220	Degradation of aromatic compounds	2	0.049686	0.754753	RSG13160|K00487;RSG25442|K00487	http://www.kegg.jp/pathway/map01220+K00487+K00487	no
22	map00450	Selenocompound metabolism	3	0.0650047	0.942569	RSG19053|K13811;RSG06812|K00549;RSG35284|K01760	http://www.kegg.jp/pathway/map00450+K13811+K00549+K01760	no
23	map00430	Taurine and hypotaurine metabolism	2	0.0742051	0.983182	RSG01854|K10712;RSG42766|K10712	http://www.kegg.jp/pathway/map00430+K10712+K10712	no
24	map00030	Pentose phosphate pathway	4	0.0736573	0.983182	RSG22042|K01623;RSG41816|K01623;RSG32674|K01057;RSG11685|K03841	http://www.kegg.jp/pathway/map00030+K01623+K01623+K01057+K03841	no
25	map01230	Biosynthesis of amino acids	14	0.0770519	0.983182	RSG14229|K15635;RSG22042|K01623;RSG41816|K01623;RSG21544|K00826;RSG21845|K01696;RSG25101|K00640;RSG38725|K14272;RSG06812|K00549;RSG05062|K01738;RSG17693|K00134;RSG02095|K05359;RSG35284|K01760;RSG18640|K00815;RSG33551|K05359	http://www.kegg.jp/pathway/map01230+K15635+K01623+K01623+K00826+K01696+K00640+K14272+K00549+K01738+K00134+K05359+K01760+K00815+K05359	no
26	map00720	Carbon fixation pathways in prokaryotes	3	0.0811385	0.995507	RSG01881|K02160;RSG12295|K01595;RSG05365|K00297	http://www.kegg.jp/pathway/map00720+K02160+K01595+K00297	no
27	map04070	Phosphatidylinositol signaling system	2	1	1	RSG25342|K15422;RSG15659|K00888	http://www.kegg.jp/pathway/map04070+K15422+K00888	no
28	map00350	Tyrosine metabolism	2	0.379511	1	RSG16271|K01555;RSG18640|K00815	http://www.kegg.jp/pathway/map00350+K01555+K00815	no
29	map00640	Propanoate metabolism	2	0.254352	1	RSG01881|K02160;RSG06654|K05605	http://www.kegg.jp/pathway/map00640+K02160+K05605	no
30	map00480	Glutathione metabolism	5	0.224083	1	RSG01330|K00799;RSG39198|K00799;RSG03708|K00799;RSG02336|K00799;RSG23708|K00799	http://www.kegg.jp/pathway/map00480+K00799+K00799+K00799+K00799+K00799	no
31	map04520	Adherens junction	1	0.600857	1	RSG12421|K04392	http://www.kegg.jp/pathway/map04520+K04392	no
32	map04727	GABAergic synapse	1	1	1	RSG15476|K15015	http://www.kegg.jp/pathway/map04727+K15015	no
33	map04721	Synaptic vesicle cycle	5	0.189727	1	RSG19508|K02154;RSG06097|K08486;RSG42415|K04646;RSG11826|K11826;RSG15476|K15015	http://www.kegg.jp/pathway/map04721+K02154+K08486+K04646+K11826+K15015	no
34	map04722	Neurotrophin signaling pathway	1	1	1	RSG12421|K04392	http://www.kegg.jp/pathway/map04722+K04392	no
35	map04723	Retrograde endocannabinoid signaling	1	0.449228	1	RSG15476|K15015	http://www.kegg.jp/pathway/map04723+K15015	no
36	map00290	Valine, leucine and isoleucine biosynthesis	1	0.582053	1	RSG21544|K00826	http://www.kegg.jp/pathway/map00290+K00826	no
37	map04670	Leukocyte transendothelial migration	1	0.338139	1	RSG12421|K04392	http://www.kegg.jp/pathway/map04670+K04392	no
38	map00966	Glucosinolate biosynthesis	1	0.409929	1	RSG35660|K11820	http://www.kegg.jp/pathway/map00966+K11820	no
39	map04075	Plant hormone signal transduction	9	1	1	RSG26846|K14498;RSG00600|K13449;RSG00599|K13449;RSG22749|K14508;RSG27306|K14496;RSG28066|K14431;RSG01129|K14509;RSG29687|K14484;RSG20348|K14489	http://www.kegg.jp/pathway/map04075+K14498+K13449+K13449+K14508+K14496+K14431+K14509+K14484+K14489	no
40	map04966	Collecting duct acid secretion	1	1	1	RSG19508|K02154	http://www.kegg.jp/pathway/map04966+K02154	no
41	map05169	Epstein-Barr virus infection	2	0.33246	1	RSG25992|K03015;RSG03700|K03283	http://www.kegg.jp/pathway/map05169+K03015+K03283	no
42	map04961	Endocrine and other factor-regulated calcium reabsorption	2	0.212311	1	RSG42415|K04646;RSG11826|K11826	http://www.kegg.jp/pathway/map04961+K04646+K11826	no
43	map05164	Influenza A	2	0.696851	1	RSG00164|K14297;RSG03700|K03283	http://www.kegg.jp/pathway/map05164+K14297+K03283	no
44	map05166	HTLV-I infection	2	1	1	RSG01778|K05863;RSG06473|K03363	http://www.kegg.jp/pathway/map05166+K05863+K03363	no
45	map05162	Measles	1	1	1	RSG03700|K03283	http://www.kegg.jp/pathway/map05162+K03283	no
46	map00564	Glycerophospholipid metabolism	3	1	1	RSG14620|K13523;RSG09894|K06130;RSG12619|K01126	http://www.kegg.jp/pathway/map00564+K13523+K06130+K01126	no
47	map03018	RNA degradation	1	0.19428	1	RSG20719|K12591	http://www.kegg.jp/pathway/map03018+K12591	no
48	map00562	Inositol phosphate metabolism	3	0.495408	1	RSG25342|K15422;RSG00208|K03103;RSG15659|K00888	http://www.kegg.jp/pathway/map00562+K15422+K03103+K00888	no
49	map00561	Glycerolipid metabolism	1	1	1	RSG14620|K13523	http://www.kegg.jp/pathway/map00561+K13523	no
50	map03013	RNA transport	6	0.829668	1	RSG35693|K14289;RSG00164|K14297;RSG38411|K09291;RSG06992|K03262;RSG30156|K03262;RSG10055|K14292	http://www.kegg.jp/pathway/map03013+K14289+K14297+K09291+K03262+K03262+K14292	no
51	map03010	Ribosome	7	0.267552	1	RSG06512|K02980;RSG30480|K02955;RSG21844|K02875;RSG03730|K02989;RSG39022|K02888;RSG18374|K02889;RSG03617|K02914	http://www.kegg.jp/pathway/map03010+K02980+K02955+K02875+K02989+K02888+K02889+K02914	no
52	map04011	MAPK signaling pathway - yeast	1	0.35316	1	RSG38411|K09291	http://www.kegg.jp/pathway/map04011+K09291	no
53	map03015	mRNA surveillance pathway	1	0.138646	1	RSG10066|K14411	http://www.kegg.jp/pathway/map03015+K14411	no
54	map04370	VEGF signaling pathway	1	1	1	RSG12421|K04392	http://www.kegg.jp/pathway/map04370+K04392	no
55	map00910	Nitrogen metabolism	1	1	1	RSG23149|K01953	http://www.kegg.jp/pathway/map00910+K01953	no
56	map00010	Glycolysis / Gluconeogenesis	7	0.0954541	1	RSG13793|K00382;RSG14229|K15635;RSG22042|K01623;RSG41816|K01623;RSG17693|K00134;RSG15441|K01568;RSG11685|K03841	http://www.kegg.jp/pathway/map00010+K00382+K15635+K01623+K01623+K00134+K01568+K03841	no
57	map04612	Antigen processing and presentation	1	1	1	RSG03700|K03283	http://www.kegg.jp/pathway/map04612+K03283	no
58	map00983	Drug metabolism - other enzymes	1	0.382192	1	RSG16996|K13421	http://www.kegg.jp/pathway/map00983+K13421	no
59	map05033	Nicotine addiction	1	0.240447	1	RSG15476|K15015	http://www.kegg.jp/pathway/map05033+K15015	no
60	map03410	Base excision repair	1	0.600857	1	RSG37756|K10773	http://www.kegg.jp/pathway/map03410+K10773	no
61	map00410	beta-Alanine metabolism	1	1	1	RSG06654|K05605	http://www.kegg.jp/pathway/map00410+K05605	no
62	map04114	Oocyte meiosis	1	0.268585	1	RSG06473|K03363	http://www.kegg.jp/pathway/map04114+K03363	no
63	map00062	Fatty acid elongation	1	1	1	RSG33028|K15397	http://www.kegg.jp/pathway/map00062+K15397	no
64	map03008	Ribosome biogenesis in eukaryotes	1	0.385	1	RSG04048|K14563	http://www.kegg.jp/pathway/map03008+K14563	no
65	map00061	Fatty acid biosynthesis	1	0.618821	1	RSG01881|K02160	http://www.kegg.jp/pathway/map00061+K02160	no
66	map04510	Focal adhesion	1	1	1	RSG12421|K04392	http://www.kegg.jp/pathway/map04510+K04392	no
67	map04360	Axon guidance	1	1	1	RSG12421|K04392	http://www.kegg.jp/pathway/map04360+K04392	no
68	map00260	Glycine, serine and threonine metabolism	5	0.193028	1	RSG13793|K00382;RSG14229|K15635;RSG45539|K15919;RSG21845|K01696;RSG38725|K14272	http://www.kegg.jp/pathway/map00260+K00382+K15635+K15919+K01696+K14272	no
69	map04350	TGF-beta signaling pathway	1	1	1	RSG09902|K04688	http://www.kegg.jp/pathway/map04350+K04688	no
70	map00230	Purine metabolism	5	0.804934	1	RSG07375|K01952;RSG19053|K13811;RSG25992|K03015;RSG05253|K02083;RSG33660|K03787	http://www.kegg.jp/pathway/map00230+K01952+K13811+K03015+K02083+K03787	no
71	map04062	Chemokine signaling pathway	1	0.509028	1	RSG12421|K04392	http://www.kegg.jp/pathway/map04062+K04392	no
72	map04915	Estrogen signaling pathway	1	1	1	RSG03700|K03283	http://www.kegg.jp/pathway/map04915+K03283	no
73	map04910	Insulin signaling pathway	2	0.681713	1	RSG09902|K04688;RSG11685|K03841	http://www.kegg.jp/pathway/map04910+K04688+K03841	no
74	map04620	Toll-like receptor signaling pathway	1	0.609942	1	RSG12421|K04392	http://www.kegg.jp/pathway/map04620+K04392	no
75	map00500	Starch and sucrose metabolism	8	0.557216	1	RSG39417|K01051;RSG31994|K13648;RSG01878|K00012;RSG20689|K01188;RSG30088|K01188;RSG30083|K01188;RSG51802|K05349;RSG09880|K01188	http://www.kegg.jp/pathway/map00500+K01051+K13648+K00012+K01188+K01188+K01188+K05349+K01188	no
76	map01210	2-Oxocarboxylic acid metabolism	3	0.77008	1	RSG21544|K00826;RSG38725|K14272;RSG35660|K11820	http://www.kegg.jp/pathway/map01210+K00826+K14272+K11820	no
77	map05100	Bacterial invasion of epithelial cells	2	0.254352	1	RSG12421|K04392;RSG42415|K04646	http://www.kegg.jp/pathway/map05100+K04392+K04646	no
78	map05134	Legionellosis	1	1	1	RSG03700|K03283	http://www.kegg.jp/pathway/map05134+K03283	no
79	map01053	Biosynthesis of siderophore group nonribosomal peptides	1	0.186353	1	RSG23266|K02552	http://www.kegg.jp/pathway/map01053+K02552	no
80	map05212	Pancreatic cancer	1	0.600857	1	RSG12421|K04392	http://www.kegg.jp/pathway/map05212+K04392	no
81	map05211	Renal cell carcinoma	1	1	1	RSG12421|K04392	http://www.kegg.jp/pathway/map05211+K04392	no
82	map05210	Colorectal cancer	1	0.562367	1	RSG12421|K04392	http://www.kegg.jp/pathway/map05210+K04392	no
83	map05216	Thyroid cancer	1	0.307049	1	RSG38411|K09291	http://www.kegg.jp/pathway/map05216+K09291	no
84	map03040	Spliceosome	4	0.531272	1	RSG18356|K12860;RSG08027|K12854;RSG03700|K03283;RSG29019|K12854	http://www.kegg.jp/pathway/map03040+K12860+K12854+K03283+K12854	no
85	map04113	Meiosis - yeast	1	0.522857	1	RSG06473|K03363	http://www.kegg.jp/pathway/map04113+K03363	no
86	map04111	Cell cycle - yeast	2	0.775621	1	RSG06473|K03363;RSG06988|K08866	http://www.kegg.jp/pathway/map04111+K03363+K08866	no
87	map04110	Cell cycle	2	0.33102	1	RSG06473|K03363;RSG06988|K08866	http://www.kegg.jp/pathway/map04110+K03363+K08866	no
88	map04530	Tight junction	1	0.509028	1	RSG46439|K04424	http://www.kegg.jp/pathway/map04530+K04424	no
89	map04066	HIF-1 signaling pathway	2	0.662019	1	RSG09902|K04688;RSG17693|K00134	http://www.kegg.jp/pathway/map04066+K04688+K00134	no
90	map03020	RNA polymerase	1	1	1	RSG25992|K03015	http://www.kegg.jp/pathway/map03020+K03015	no
91	map00670	One carbon pool by folate	1	0.552182	1	RSG05365|K00297	http://www.kegg.jp/pathway/map00670+K00297	no
92	map02010	ABC transporters	2	0.155024	1	RSG02609|K05658;RSG12920|K05658	http://www.kegg.jp/pathway/map02010+K05658+K05658	no
93	map00280	Valine, leucine and isoleucine degradation	3	0.247008	1	RSG13793|K00382;RSG06654|K05605;RSG21544|K00826	http://www.kegg.jp/pathway/map00280+K00382+K05605+K00826	no
94	map00760	Nicotinate and nicotinamide metabolism	1	0.409929	1	RSG33660|K03787	http://www.kegg.jp/pathway/map00760+K03787	no
95	map04976	Bile secretion	2	0.203979	1	RSG02609|K05658;RSG12920|K05658	http://www.kegg.jp/pathway/map04976+K05658+K05658	no
96	map04972	Pancreatic secretion	1	1	1	RSG12421|K04392	http://www.kegg.jp/pathway/map04972+K04392	no
97	map00770	Pantothenate and CoA biosynthesis	1	0.591563	1	RSG21544|K00826	http://www.kegg.jp/pathway/map00770+K00826	no
98	map05110	Vibrio cholerae infection	1	0.728798	1	RSG19508|K02154	http://www.kegg.jp/pathway/map05110+K02154	no
99	map00592	alpha-Linolenic acid metabolism	1	1	1	RSG39098|K10527	http://www.kegg.jp/pathway/map00592+K10527	no
100	map05200	Pathways in cancer	2	1	1	RSG12421|K04392;RSG38411|K09291	http://www.kegg.jp/pathway/map05200+K04392+K09291	no
101	map05221	Acute myeloid leukemia	1	0.322772	1	RSG09902|K04688	http://www.kegg.jp/pathway/map05221+K04688	no
102	map05205	Proteoglycans in cancer	2	0.696851	1	RSG09902|K04688;RSG12421|K04392	http://www.kegg.jp/pathway/map05205+K04688+K04392	no
103	map04340	Hedgehog signaling pathway	1	0.509028	1	RSG10469|K02218	http://www.kegg.jp/pathway/map04340+K02218	no
104	map00071	Fatty acid degradation	1	1	1	RSG39098|K10527	http://www.kegg.jp/pathway/map00071+K10527	no
105	map00625	Chloroalkane and chloroalkene degradation	1	0.509028	1	RSG18643|K08726	http://www.kegg.jp/pathway/map00625+K08726	no
106	map00960	Tropane, piperidine and pyridine alkaloid biosynthesis	1	0.552182	1	RSG18640|K00815	http://www.kegg.jp/pathway/map00960+K00815	no
107	map00040	Pentose and glucuronate interconversions	6	0.138714	1	RSG26874|K01728;RSG39417|K01051;RSG39954|K01728;RSG01878|K00012;RSG20098|K01728;RSG14166|K01728	http://www.kegg.jp/pathway/map00040+K01728+K01051+K01728+K00012+K01728+K01728	no
108	map00909	Sesquiterpenoid and triterpenoid biosynthesis	1	0.582053	1	RSG00681|K00801	http://www.kegg.jp/pathway/map00909+K00801	no
109	map00401	Novobiocin biosynthesis	1	0.382192	1	RSG18640|K00815	http://www.kegg.jp/pathway/map00401+K00815	no
110	map04151	PI3K-Akt signaling pathway	2	0.771432	1	RSG09902|K04688;RSG12421|K04392	http://www.kegg.jp/pathway/map04151+K04688+K04392	no
111	map00400	Phenylalanine, tyrosine and tryptophan biosynthesis	4	0.0897131	1	RSG21845|K01696;RSG02095|K05359;RSG18640|K00815;RSG33551|K05359	http://www.kegg.jp/pathway/map00400+K01696+K05359+K00815+K05359	no
112	map04150	mTOR signaling pathway	1	1	1	RSG09902|K04688	http://www.kegg.jp/pathway/map04150+K04688	no
113	map00520	Amino sugar and nucleotide sugar metabolism	3	0.802507	1	RSG31994|K13648;RSG01878|K00012;RSG51401|K00972	http://www.kegg.jp/pathway/map00520+K13648+K00012+K00972	no
114	map00680	Methane metabolism	5	0.0866184	1	RSG14229|K15635;RSG12295|K01595;RSG22042|K01623;RSG41816|K01623;RSG11685|K03841	http://www.kegg.jp/pathway/map00680+K15635+K01595+K01623+K01623+K03841	no
115	map05120	Epithelial cell signaling in Helicobacter pylori infection	2	0.684686	1	RSG19508|K02154;RSG12421|K04392	http://www.kegg.jp/pathway/map05120+K02154+K04392	no
116	map00250	Alanine, aspartate and glutamate metabolism	2	0.718799	1	RSG38725|K14272;RSG23149|K01953	http://www.kegg.jp/pathway/map00250+K14272+K01953	no
117	map00310	Lysine degradation	1	1	1	RSG00554|K14157	http://www.kegg.jp/pathway/map00310+K14157	no
118	map00950	Isoquinoline alkaloid biosynthesis	1	0.591563	1	RSG18640|K00815	http://www.kegg.jp/pathway/map00950+K00815	no
119	map00380	Tryptophan metabolism	1	1	1	RSG35660|K11820	http://www.kegg.jp/pathway/map00380+K11820	no
120	map00253	Tetracycline biosynthesis	1	0.12843	1	RSG01881|K02160	http://www.kegg.jp/pathway/map00253+K02160	no
121	map04650	Natural killer cell mediated cytotoxicity	1	0.609942	1	RSG12421|K04392	http://www.kegg.jp/pathway/map04650+K04392	no
122	map05034	Alcoholism	3	0.736123	1	RSG01017|K11251;RSG50858|K11254;RSG00931|K11254	http://www.kegg.jp/pathway/map05034+K11251+K11254+K11254	no
123	map00513	Various types of N-glycan biosynthesis	1	1	1	RSG40677|K03843	http://www.kegg.jp/pathway/map00513+K03843	no
124	map05032	Morphine addiction	1	0.240447	1	RSG15476|K15015	http://www.kegg.jp/pathway/map05032+K15015	no
125	map00510	N-Glycan biosynthesis	1	1	1	RSG40677|K03843	http://www.kegg.jp/pathway/map00510+K03843	no
126	map00190	Oxidative phosphorylation	6	0.298452	1	RSG19508|K02154;RSG42077|K03941;RSG23311|K03941;RSG00727|K02133;RSG00724|K02133;RSG37920|K03939	http://www.kegg.jp/pathway/map00190+K02154+K03941+K03941+K02133+K02133+K03939	no
127	map00195	Photosynthesis	3	0.210993	1	RSG02284|K08902;RSG42074|K03541;RSG19665|K02641	http://www.kegg.jp/pathway/map00195+K08902+K03541+K02641	no
128	map05132	Salmonella infection	2	0.313377	1	RSG25092|K05759;RSG12421|K04392	http://www.kegg.jp/pathway/map05132+K05759+K04392	no
129	map05131	Shigellosis	2	0.271249	1	RSG25092|K05759;RSG12421|K04392	http://www.kegg.jp/pathway/map05131+K05759+K04392	no
130	map00053	Ascorbate and aldarate metabolism	1	1	1	RSG01878|K00012	http://www.kegg.jp/pathway/map00053+K00012	no
131	map04120	Ubiquitin mediated proteolysis	3	0.381702	1	RSG03267|K10686;RSG10035|K10581;RSG06473|K03363	http://www.kegg.jp/pathway/map04120+K10686+K10581+K03363	no
132	map00051	Fructose and mannose metabolism	3	0.480426	1	RSG22042|K01623;RSG41816|K01623;RSG11685|K03841	http://www.kegg.jp/pathway/map00051+K01623+K01623+K03841	no
133	map00590	Arachidonic acid metabolism	1	0.436427	1	RSG18643|K08726	http://www.kegg.jp/pathway/map00590+K08726	no
134	map00624	Polycyclic aromatic hydrocarbon degradation	2	0.667412	1	RSG29342|K00517;RSG23275|K00517	http://www.kegg.jp/pathway/map00624+K00517+K00517	no
135	map00627	Aminobenzoate degradation	2	0.690719	1	RSG29342|K00517;RSG23275|K00517	http://www.kegg.jp/pathway/map00627+K00517+K00517	no
136	map00020	Citrate cycle (TCA cycle)	1	0.725953	1	RSG13793|K00382	http://www.kegg.jp/pathway/map00020+K00382	no
137	map04130	SNARE interactions in vesicular transport	1	1	1	RSG06097|K08486	http://www.kegg.jp/pathway/map04130+K08486	no
138	map00620	Pyruvate metabolism	3	0.758297	1	RSG01881|K02160;RSG13793|K00382;RSG12295|K01595	http://www.kegg.jp/pathway/map00620+K02160+K00382+K01595	no
139	map04310	Wnt signaling pathway	1	0.521855	1	RSG12421|K04392	http://www.kegg.jp/pathway/map04310+K04392	no
140	map00903	Limonene and pinene degradation	2	0.709327	1	RSG29342|K00517;RSG23275|K00517	http://www.kegg.jp/pathway/map00903+K00517+K00517	no
141	map00904	Diterpenoid biosynthesis	1	0.600857	1	RSG33890|K04121	http://www.kegg.jp/pathway/map00904+K04121	no
142	map00905	Brassinosteroid biosynthesis	1	0.322772	1	RSG46784|K12640	http://www.kegg.jp/pathway/map00905+K12640	no
143	map00906	Carotenoid biosynthesis	1	1	1	RSG19647|K09843	http://www.kegg.jp/pathway/map00906+K09843	no
144	map04664	Fc epsilon RI signaling pathway	1	0.509028	1	RSG12421|K04392	http://www.kegg.jp/pathway/map04664+K04392	no
145	map04810	Regulation of actin cytoskeleton	3	0.749051	1	RSG25092|K05759;RSG12421|K04392;RSG11512|K05768	http://www.kegg.jp/pathway/map04810+K05759+K04392+K05768	no
146	map04666	Fc gamma R-mediated phagocytosis	3	0.736123	1	RSG09902|K04688;RSG12421|K04392;RSG11512|K05768	http://www.kegg.jp/pathway/map04666+K04688+K04392+K05768	no
147	map04662	B cell receptor signaling pathway	1	0.609942	1	RSG12421|K04392	http://www.kegg.jp/pathway/map04662+K04392	no
148	map00532	Glycosaminoglycan biosynthesis - chondroitin sulfate / dermatan sulfate	1	0.186353	1	RSG12154|K00771	http://www.kegg.jp/pathway/map00532+K00771	no
149	map05145	Toxoplasmosis	1	0.732071	1	RSG03700|K03283	http://www.kegg.jp/pathway/map05145+K03283	no
150	map05203	Viral carcinogenesis	5	0.624886	1	RSG12421|K04392;RSG11512|K05768;RSG06473|K03363;RSG50858|K11254;RSG00931|K11254	http://www.kegg.jp/pathway/map05203+K04392+K05768+K03363+K11254+K11254	no
151	map05416	Viral myocarditis	1	0.436427	1	RSG12421|K04392	http://www.kegg.jp/pathway/map05416+K04392	no
152	map04012	ErbB signaling pathway	1	0.35316	1	RSG09902|K04688	http://www.kegg.jp/pathway/map04012+K04688	no
153	map04010	MAPK signaling pathway	3	0.210993	1	RSG12421|K04392;RSG03700|K03283;RSG46439|K04424	http://www.kegg.jp/pathway/map04010+K04392+K03283+K04424	no
154	map04626	Plant-pathogen interaction	3	0.122606	1	RSG00600|K13449;RSG00599|K13449;RSG25126|K13448	http://www.kegg.jp/pathway/map04626+K13449+K13449+K13448	no
155	map03070	Bacterial secretion system	1	0.240447	1	RSG27892|K03217	http://www.kegg.jp/pathway/map03070+K03217	no
156	map04141	Protein processing in endoplasmic reticulum	6	0.707399	1	RSG35683|K09518;RSG25387|K14012;RSG06656|K13993;RSG03700|K03283;RSG15933|K11863;RSG19272|K14006	http://www.kegg.jp/pathway/map04141+K09518+K14012+K13993+K03283+K11863+K14006	no
157	map04142	Lysosome	2	1	1	RSG19508|K02154;RSG42415|K04646	http://www.kegg.jp/pathway/map04142+K02154+K04646	no
158	map04144	Endocytosis	6	0.642761	1	RSG01768|K12489;RSG03710|K12183;RSG24164|K12471;RSG42415|K04646;RSG03700|K03283;RSG11826|K11826	http://www.kegg.jp/pathway/map04144+K12489+K12183+K12471+K04646+K03283+K11826	no
159	map04145	Phagosome	2	0.588392	1	RSG19508|K02154;RSG12421|K04392	http://www.kegg.jp/pathway/map04145+K02154+K04392	no
160	map04146	Peroxisome	3	0.77008	1	RSG18643|K08726;RSG01016|K04565;RSG30399|K11517	http://www.kegg.jp/pathway/map04146+K08726+K04565+K11517	no
161	map00130	Ubiquinone and other terpenoid-quinone biosynthesis	3	0.133029	1	RSG23266|K02552;RSG24500|K01904;RSG18640|K00815	http://www.kegg.jp/pathway/map00130+K02552+K01904+K00815	no
162	map00970	Aminoacyl-tRNA biosynthesis	2	1	1	RSG03741|K04567;RSG46162|K04567	http://www.kegg.jp/pathway/map00970+K04567+K04567	no
163	map00643	Styrene degradation	1	0.204797	1	RSG16271|K01555	http://www.kegg.jp/pathway/map00643+K01555	no
164	map05020	Prion diseases	1	0.449228	1	RSG01016|K04565	http://www.kegg.jp/pathway/map05020+K04565	no
165	map05014	Amyotrophic lateral sclerosis (ALS)	2	0.229068	1	RSG12421|K04392;RSG01016|K04565	http://www.kegg.jp/pathway/map05014+K04392+K04565	no
166	map00730	Thiamine metabolism	1	0.148179	1	RSG04257|K03147	http://www.kegg.jp/pathway/map00730+K03147	no
167	map05152	Tuberculosis	1	0.521657	1	RSG19508|K02154	http://www.kegg.jp/pathway/map05152+K02154	no
168	map00534	Glycosaminoglycan biosynthesis - heparan sulfate / heparin	1	0.186353	1	RSG12154|K00771	http://www.kegg.jp/pathway/map00534+K00771	no
169	map05323	Rheumatoid arthritis	1	1	1	RSG19508|K02154	http://www.kegg.jp/pathway/map05323+K02154	no
170	map05322	Systemic lupus erythematosus	3	0.240933	1	RSG01017|K11251;RSG50858|K11254;RSG00931|K11254	http://www.kegg.jp/pathway/map05322+K11251+K11254+K11254	no
171	map03060	Protein export	2	0.673007	1	RSG27892|K03217;RSG05922|K03104	http://www.kegg.jp/pathway/map03060+K03217+K03104	no
172	map04380	Osteoclast differentiation	1	1	1	RSG12421|K04392	http://www.kegg.jp/pathway/map04380+K04392	no
173	map00240	Pyrimidine metabolism	3	1	1	RSG25992|K03015;RSG16996|K13421;RSG33660|K03787	http://www.kegg.jp/pathway/map00240+K03015+K13421+K03787	no
174	map00630	Glyoxylate and dicarboxylate metabolism	3	0.459445	1	RSG45539|K15919;RSG38725|K14272;RSG30399|K11517	http://www.kegg.jp/pathway/map00630+K15919+K14272+K11517	no
175	map00363	Bisphenol degradation	2	0.664689	1	RSG29342|K00517;RSG23275|K00517	http://www.kegg.jp/pathway/map00363+K00517+K00517	no
176	map04020	Calcium signaling pathway	1	1	1	RSG01778|K05863	http://www.kegg.jp/pathway/map04020+K05863	no

## Sheet: Table S10
Table S10. Expression levels of DEGs in candidate regions and annotations
Gene	MTH01_normalize	JC01_normalize	Fold Change	Log2Fold Change	P value	P adjust	Up/down	Significant	Annotation
Rs_scaf785
RSG33458-RSG33470
RSG33458	896.555	1132.11	1.26274	0.336556	0.341756	1	up	no	TMK1 | transmembrane kinase 1
RSG33459	0	0	NA	NA	NA	NA	--	no	Subtilisin-like serine endopeptidase family protein
RSG33460	0	0	NA	NA	NA	NA	--	no	Subtilase family protein
RSG33461	0	0	NA	NA	NA	NA	--	no	MAC3A | MOS4-associated complex 3A
RSG33462	0	0	NA	NA	NA	NA	--	no	F-box/RNI-like/FBD-like domains-containing protein
RSG33463	0	0	NA	NA	NA	NA	--	no	F-box/RNI-like/FBD-like domains-containing protein
RSG33464	0	0	NA	NA	NA	NA	--	no	F-box/RNI-like/FBD-like domains-containing protein
RSG33465	0	0	NA	NA	NA	NA	--	no	F-box/RNI-like/FBD-like domains-containing protein
RSG33466	160.56	135.292	0.842623	-0.24704	0.604513	1	down	no	senescence-associated family protein
RSG33467	1728.8	1717.47	0.993444	-0.00948873	0.963168	1	down	no	ETR1 EIN1 ETR AtETR1 | Signal transduction histidine kinase hybrid-type ethylene sensor
RSG33468	0.485038	0	#NAME?	#NAME?	0.995047	1	down	no	Calcium-dependent lipid-binding (CaLB domain) family protein
RSG33469	7488.02	9.55359	0.00127585	-9.61433	2.2e-35	1.19e-32	down	yes	ATMYB90 PAP2 MYB90 | myb domain protein 90
RSG33470	0	0	NA	NA	NA	NA	--	no	C2 calcium/lipid-binding and GRAM domain containing protein
Rs_scaf712
RSG32270-RSG32290
RSG32270	0	0	NA	NA	NA	NA	--	no	no data
RSG32271	0	0	NA	NA	NA	NA	--	no	RNA-directed DNA polymerase (reverse transcriptase)-related family protein
RSG32272	0	0	NA	NA	NA	NA	--	no	CRK8 | cysteine-rich RLK (RECEPTOR-like protein kinase) 8
RSG32273	0	0	NA	NA	NA	NA	--	no	ARK3 RK3 | receptor kinase 3
RSG32274	538.29	495.998	0.921434	-0.118048	0.698976	1	down	no	AR401 | S-adenosyl-L-methionine-dependent methyltransferases superfamily protein
RSG32275	1367.43	1394.07	1.01949	0.027841	0.894145	1	up	no	CLPP3 NCLPP3 | CLP protease proteolytic subunit 3
RSG32276	0	0	NA	NA	NA	NA	--	no	Protein with RING/U-box and TRAF-like domains
RSG32277	0	0.48817	Inf	Inf	1	1	up	no	PXMT1 | S-adenosyl-L-methionine-dependent methyltransferases superfamily protein
RSG32278	14.0738	19.4455	1.38167	0.466418	0.74416	1	up	no	Protein with RING/U-box and TRAF-like domains
RSG32279	0	0	NA	NA	NA	NA	--	no	BEST Arabidopsis thaliana protein match is: nucleolin like 1 (TAIR:AT1G48920.1); Has 36 Blast hits to 36 proteins in 4 species: Archae - 0; Bacteria - 0; Metazoa - 0; Fungi - 0; Plants - 36; Viruses - 0; Other Eukaryotes - 0 (source: NCBI BLink).
RSG32280	0	0	NA	NA	NA	NA	--	no	sks16 | SKU5 similar 16
RSG32281	29.4057	28.7635	0.978162	-0.0318547	1	1	down	no	Protein with RING/U-box and TRAF-like domains
RSG32282	106.122	117.902	1.111	0.151863	0.773228	1	up	no	pde194 | formyltransferase putative
RSG32283	272.675	173.395	0.635903	-0.653122	0.106174	1	down	no	AAR2 protein family
RSG32284	32.7024	16.2381	0.496541	-1.01001	0.458206	1	down	no	RNA-directed DNA polymerase (reverse transcriptase)-related family protein
RSG32285	648.662	494.298	0.762028	-0.392084	0.183486	1	down	no	AAR2 protein family
RSG32286	114.491	71.1359	0.621324	-0.686582	0.244866	1	down	no	Pre-mRNA cleavage complex II
RSG32287	489.331	242.479	0.495533	-1.01295	0.0101547	0.22316	down	no	plastid movement impaired 2
RSG32288	0	0	NA	NA	NA	NA	--	no	RHD6 | ROOT HAIR DEFECTIVE6
RSG32289	320.101	407.52	1.2731	0.348342	0.294946	1	up	no	pfkB-like carbohydrate kinase family protein
RSG32290	1.50439	0.48817	0.324497	-1.62372	0.930208	1	down	no	Protein kinase superfamily protein
Rs_scaf734
RSG32702-RSG32726
RSG32702	0	0	NA	NA	NA	NA	--	no	unknown protein; LOCATED IN: chloroplast; Has 30201 Blast hits to 17322 proteins in 780 species: Archae - 12; Bacteria - 1396; Metazoa - 17338; Fungi - 3422; Plants - 5037; Viruses - 0; Other Eukaryotes - 2996 (source: NCBI BLink).
RSG32703	0	0	NA	NA	NA	NA	--	no	Protein kinase superfamily protein
RSG32704	31.3212	21.017	0.671016	-0.57558	0.603048	1	down	no	FUNCTIONS IN: molecular_function unknown; INVOLVED IN: biological_process unknown; LOCATED IN: chloroplast; EXPRESSED IN: 22 plant structures; EXPRESSED DURING: 13 growth stages; BEST Arabidopsis thaliana protein match is: 50S ribosomal protein-related (TAIR:AT5G16200.1); Has 36 Blast hits to 36 proteins in 7 species: Archae - 0; Bacteria - 0; Metazoa - 0; Fungi - 0; Plants - 36; Viruses - 0; Oth…
RSG32705	95.8545	117.987	1.2309	0.299715	0.586	1	up	no	Protein kinase superfamily protein
RSG32706	0	0	NA	NA	NA	NA	--	no	RNA-directed DNA polymerase (reverse transcriptase)-related family protein
RSG32707	1.01935	0.48817	0.478902	-1.0622	0.99596	1	down	no	Protein kinase superfamily protein
RSG32708	0	0	NA	NA	NA	NA	--	no	Disease resistance protein (NBS-LRR class) family
RSG32709	0	0	NA	NA	NA	NA	--	no	Bifunctional inhibitor/lipid-transfer protein/seed storage 2S albumin superfamily protein
RSG32710	83.6546	110.772	1.32416	0.405075	0.479142	1	up	no	PMI2 WEB2 | Plant protein of unknown function (DUF827)
RSG32711	0	0	NA	NA	NA	NA	--	no	unknown protein; FUNCTIONS IN: molecular_function unknown; INVOLVED IN: biological_process unknown; LOCATED IN: endomembrane system; Has 2 Blast hits to 2 proteins in 1 species: Archae - 0; Bacteria - 0; Metazoa - 0; Fungi - 0; Plants - 2; Viruses - 0; Other Eukaryotes - 0 (source: NCBI BLink).
RSG32712	2527.01	3145.39	1.24471	0.315811	0.143482	1	up	no	Leucine-rich repeat protein kinase family protein
RSG32713	18.5131	12.9708	0.700627	-0.513281	0.740209	1	down	no	glycine-rich protein
RSG32714	18.1266	6.36762	0.351286	-1.50928	0.452838	1	down	no	Zinc finger C-x8-C-x5-C-x3-H type family protein
RSG32715	341.107	246.586	0.7229	-0.468133	0.231426	1	down	no	MATE efflux family protein
RSG32716	0	0	NA	NA	NA	NA	--	no	MATE efflux family protein
RSG32717	0	0	NA	NA	NA	NA	--	no	Zinc knuckle (CCHC-type) family protein
RSG32718	0	0	NA	NA	NA	NA	--	no	MATE efflux family protein
RSG32719	196.059	117.371	0.598651	-0.740213	0.129089	1	down	no	MATE efflux family protein
RSG32720	0	0	NA	NA	NA	NA	--	no	Pentatricopeptide repeat (PPR) superfamily protein
RSG32721	333.65	278.163	0.833698	-0.262404	0.454048	1	down	no	CDKD1;2 CAK4AT AT;CDKD;2 CDKD;2 CAK4 | CDK-activating kinase 4
RSG32722	22.7799	32.4377	1.42396	0.509909	0.644968	1	up	no	AtSP7 SP7 SGA2 ASF1A | ASF1 like histone chaperone
RSG32723	185.551	173.862	0.937	-0.0938791	0.84099	1	down	no	AtLIG6 LIG6 | DNA LIGASE 6
RSG32724	0	0	NA	NA	NA	NA	--	no	ARK3 RK3 | receptor kinase 3
RSG32725	0	0	NA	NA	NA	NA	--	no	ARK3 RK3 | receptor kinase 3
RSG32726	207.073	238.184	1.15024	0.201939	0.611753	1	up	no	Phosphoinositide phosphatase family protein
Rs_scaf508
RSG27150-RSG27174
RSG27150	0	0	NA	NA	NA	NA	--	no	Protein kinase superfamily protein
RSG27151	31.2719	58.4006	1.86751	0.901116	0.281462	1	up	no	SPFH/Band 7/PHB domain-containing membrane-associated protein family
RSG27152	160.799	81.3746	0.506065	-0.982606	0.114339	1	down	no	unknown protein; FUNCTIONS IN: molecular_function unknown; INVOLVED IN: biological_process unknown; LOCATED IN: cellular_component unknown; EXPRESSED IN: leaf; Has 72 Blast hits to 72 proteins in 9 species: Archae - 0; Bacteria - 0; Metazoa - 0; Fungi - 0; Plants - 72; Viruses - 0; Other Eukaryotes - 0 (source: NCBI BLink).
RSG27153	0	0	NA	NA	NA	NA	--	no	BEST Arabidopsis thaliana protein match is: Ribonuclease H-like superfamily protein (TAIR:AT4G29090.1); Has 208 Blast hits to 191 proteins in 10 species: Archae - 0; Bacteria - 0; Metazoa - 0; Fungi - 0; Plants - 208; Viruses - 0; Other Eukaryotes - 0 (source: NCBI BLink).
RSG27154	0	0	NA	NA	NA	NA	--	no	Tyrosine phosphatase family protein
RSG27155	2667.14	2914.52	1.09275	0.127969	0.550413	1	up	no	ZFP6 | zinc finger protein 6
RSG27156	0	0.997752	Inf	Inf	0.932306	1	up	no	unknown protein; FUNCTIONS IN: molecular_function unknown; INVOLVED IN: biological_process unknown; LOCATED IN: cellular_component unknown; BEST Arabidopsis thaliana protein match is: unknown protein (TAIR:AT5G38300.1).
RSG27157	38.8847	58.0966	1.49407	0.579251	0.502932	1	up	no	unknown protein; FUNCTIONS IN: molecular_function unknown; INVOLVED IN: biological_process unknown; LOCATED IN: cellular_component unknown; EXPRESSED IN: 20 plant structures; EXPRESSED DURING: 11 growth stages; BEST Arabidopsis thaliana protein match is: unknown protein (TAIR:AT5G26910.3); Has 89 Blast hits to 84 proteins in 15 species: Archae - 0; Bacteria - 0; Metazoa - 5; Fungi - 2; Plants - 8…
RSG27158	0	0	NA	NA	NA	NA	--	no	F-box family protein
RSG27159	0	0	NA	NA	NA	NA	--	no	AGL53 | AGAMOUS-like 53
RSG27160	0	0	NA	NA	NA	NA	--	no	F-box family protein
RSG27161	144.99	123.13	0.849235	-0.235764	0.635825	1	down	no	Galactose oxidase/kelch repeat superfamily protein
RSG27162	248.688	224.327	0.902043	-0.148731	0.694508	1	down	no	emb1688 | Minichromosome maintenance (MCM2/3/5) family protein
RSG27163	3938.13	4330.76	1.0997	0.137108	0.602712	1	up	no	Ribosomal protein L22p/L17e family protein
RSG27164	0	0	NA	NA	NA	NA	--	no	no data
RSG27165	240.088	244.955	1.02027	0.0289503	0.940687	1	up	no	Zn-dependent exopeptidases superfamily protein
RSG27166	377.293	477.735	1.26622	0.340527	0.354449	1	up	no	ASY1 ATASY1 | DNA-binding HORMA family protein
RSG27167	482.412	428.425	0.88809	-0.171222	0.580182	1	down	no	unknown protein; FUNCTIONS IN: molecular_function unknown; INVOLVED IN: photorespiration; LOCATED IN: mitochondrial membrane mitochondrial respiratory chain complex I respiratory chain complex I; EXPRESSED IN: 24 plant structures; EXPRESSED DURING: 15 growth stages; Has 2 Blast hits to 2 proteins in 1 species: Archae - 0; Bacteria - 0; Metazoa - 0; Fungi - 0; Plants - 2; Viruses - 0; Other Eukary…
RSG27168	207.205	203.726	0.983205	-0.0244353	0.962224	1	down	no	HCP-like superfamily protein with MYND-type zinc finger
RSG27169	0	0	NA	NA	NA	NA	--	no	DNA binding
RSG27170	182.362	263.043	1.44242	0.528489	0.190645	1	up	no	Ran BP2/NZF zinc finger-like superfamily protein
RSG27171	0	0	NA	NA	NA	NA	--	no	ORF240B | DNA/RNA polymerases superfamily protein
RSG27172	33.4338	81.4774	2.43698	1.28509	0.0823228	0.900704	up	no	Calmodulin-binding transcription activator protein with CG-1 and Ankyrin domains
RSG27173	2079.03	2899.43	1.39461	0.47986	0.0294212	0.480153	up	no	Major facilitator superfamily protein
RSG27174	158.694	166.453	1.0489	0.0688705	0.8823	1	up	no	Zinc-finger domain of monoamine-oxidase A repressor R1 protein
Rs_scaf301
RSG20097-RSG20133
RSG20097	168.724	168.873	1.00088	0.0012699	1	1	up	no	unknown protein; Has 30 Blast hits to 30 proteins in 12 species: Archae - 0; Bacteria - 0; Metazoa - 0; Fungi - 0; Plants - 30; Viruses - 0; Other Eukaryotes - 0 (source: NCBI BLink).
RSG20098	0	72.2492	Inf	Inf	2.04e-07	1.68e-05	up	yes	Pectate lyase family protein
RSG20099	1222.33	1143.33	0.935371	-0.096389	0.690861	1	down	no	Regulator of chromosome condensation (RCC1) family protein
RSG20100	0	0	NA	NA	NA	NA	--	no	AGO4 | Argonaute family protein
RSG20101	541.598	1162.68	2.14676	1.10216	0.00554236	0.143698	up	no	PSBY YCF32 | photosystem II BY
RSG20102	2514.94	2905.49	1.15529	0.208258	0.344721	1	up	no	YBR159 KCR1 ATKCR1 | beta-ketoacyl reductase 1
RSG20103	0	0	NA	NA	NA	NA	--	no	no data
RSG20104	1056.62	1234.69	1.16853	0.224694	0.37875	1	up	no	Leucine-rich repeat protein kinase family protein
RSG20105	2787.9	3340.71	1.19829	0.260975	0.28077	1	up	no	FTSH1 | FTSH protease 1
RSG20106	0.485038	0	#NAME?	#NAME?	0.995047	1	down	no	Protein kinase protein with tetratricopeptide repeat domain
RSG20107	259.357	403.734	1.55667	0.638466	0.128365	1	up	no	ARR11 | response regulator 11
RSG20108	60.2172	70.926	1.17784	0.23614	0.739551	1	up	no	unknown protein; FUNCTIONS IN: molecular_function unknown; INVOLVED IN: biological_process unknown; LOCATED IN: chloroplast chloroplast envelope; EXPRESSED IN: 22 plant structures; EXPRESSED DURING: 13 growth stages; Has 49 Blast hits to 49 proteins in 20 species: Archae - 0; Bacteria - 0; Metazoa - 0; Fungi - 0; Plants - 44; Viruses - 0; Other Eukaryotes - 5 (source: NCBI BLink).
RSG20109	208.553	187.209	0.897658	-0.155763	0.730357	1	down	no	Zincin-like metalloproteases family protein
RSG20110	1345.85	1347.8	1.00145	0.00208886	1	1	up	no	SRP72 RNA-binding domain
RSG20111	32.7024	36.4929	1.11591	0.158219	0.888615	1	up	no	Restriction endonuclease type II-like superfamily protein
RSG20112	0	0	NA	NA	NA	NA	--	no	RNI-like superfamily protein
RSG20113	0	0	NA	NA	NA	NA	--	no	F-box family protein
RSG20114	212.096	171.977	0.810847	-0.302499	0.478345	1	down	no	Lojap-related protein
RSG20115	0	0	NA	NA	NA	NA	--	no	Acid phosphatase/vanadium-dependent haloperoxidase-related protein
RSG20116	0	0	NA	NA	NA	NA	--	no	Remorin family protein
RSG20117	645.767	630.408	0.976216	-0.0347276	0.909609	1	down	no	Protein kinase superfamily protein
RSG20118	120.328	121.002	1.0056	0.00805807	1	1	up	no	Protein of unknown function (DUF3537)
RSG20119	0	0	NA	NA	NA	NA	--	no	unknown protein; FUNCTIONS IN: molecular_function unknown; INVOLVED IN: biological_process unknown; LOCATED IN: cellular_component unknown; EXPRESSED IN: petal leaf whorl male gametophyte flower pollen tube; EXPRESSED DURING: L mature pollen stage M germinated pollen stage 4 anthesis petal differentiation and expansion stage; Has 30201 Blast hits to 17322 proteins in 780 species: Archae - 12; Bac…
RSG20120	0.994715	2.92902	2.94458	1.55806	0.827999	1	up	no	Cysteine/Histidine-rich C1 domain family protein
RSG20121	437.528	390.965	0.893576	-0.162337	0.61061	1	down	no	Transducin/WD40 repeat-like superfamily protein
RSG20122	16.7623	28.8278	1.7198	0.782237	0.517313	1	up	no	unknown protein; FUNCTIONS IN: molecular_function unknown; INVOLVED IN: biological_process unknown; LOCATED IN: cellular_component unknown; Has 30201 Blast hits to 17322 proteins in 780 species: Archae - 12; Bacteria - 1396; Metazoa - 17338; Fungi - 3422; Plants - 5037; Viruses - 0; Other Eukaryotes - 2996 (source: NCBI BLink).
RSG20123	0	0	NA	NA	NA	NA	--	no	F-box family protein
RSG20124	139.202	64.1516	0.460854	-1.11762	0.0582334	0.735238	down	no	Leucine-rich repeat protein kinase family protein
RSG20125	0	0	NA	NA	NA	NA	--	no	AGL93 | AGAMOUS-like 93
RSG20126	0	0	NA	NA	NA	NA	--	no	F-box family protein
RSG20127	2205.12	3033.85	1.37582	0.460293	0.033729	0.526231	up	no	SWEETIE | HEAT repeat-containing protein
RSG20128	0	0	NA	NA	NA	NA	--	no	unknown protein; BEST Arabidopsis thaliana protein match is: unknown protein (TAIR:AT3G14750.1); Has 5478 Blast hits to 4354 proteins in 533 species: Archae - 87; Bacteria - 653; Metazoa - 2554; Fungi - 380; Plants - 418; Viruses - 16; Other Eukaryotes - 1370 (source: NCBI BLink).
RSG20129	825.294	888.775	1.07692	0.106909	0.698364	1	up	no	F-box/RNI-like superfamily protein
RSG20130	0	0	NA	NA	NA	NA	--	no	F-box and associated interaction domains-containing protein
RSG20131	1178.96	2440.58	2.07011	1.0497	0.000145569	0.00663436	up	yes	LINC1 | little nuclei1
RSG20132	526.327	525.79	0.998979	-0.00147433	1	1	down	no	Proteasome maturation factor UMP1
RSG20133	0.509677	2.54791	4.99907	2.32166	0.80589	1	up	no	TCP1 | TCP family transcription factor
Rs_scaf158
RSG19059-RSG19120
RSG19059	2.42519	5.87945	2.42433	1.27758	0.727951	1	up	no	TEL2 | terminal EAR1-like 2
RSG19060	0	0	NA	NA	NA	NA	--	no	Putative endonuclease or glycosyl hydrolase
RSG19061	0	0	NA	NA	NA	NA	--	no	SUVH7 SDG17 | SU(VAR)3-9 homolog 7
RSG19062	29.2825	32.3092	1.10336	0.141906	0.901622	1	up	no	unknown protein; BEST Arabidopsis thaliana protein match is: unknown protein (TAIR:AT3G01680.1); Has 208 Blast hits to 125 proteins in 13 species: Archae - 0; Bacteria - 0; Metazoa - 0; Fungi - 0; Plants - 208; Viruses - 0; Other Eukaryotes - 0 (source: NCBI BLink).
RSG19063	205.709	188.126	0.914523	-0.128908	0.769227	1	down	no	Copine (Calcium-dependent phospholipid-binding protein) family
RSG19064	0	0	NA	NA	NA	NA	--	no	SUFE2 | sulfur E2
RSG19065	112.937	144.88	1.28283	0.359335	0.466987	1	up	no	ATFXG1 FXG1 | alpha-fucosidase 1
RSG19066	0	0	NA	NA	NA	NA	--	no	F-box family protein
RSG19067	2496.64	3687.89	1.47714	0.562806	0.572856	1	up	no	glycine-rich protein
RSG19068	2.01407	9.15106	4.54357	2.18383	0.452533	1	up	no	unknown protein; Has 7 Blast hits to 7 proteins in 2 species: Archae - 0; Bacteria - 0; Metazoa - 0; Fungi - 0; Plants - 7; Viruses - 0; Other Eukaryotes - 0 (source: NCBI BLink).
RSG19069	0	0	NA	NA	NA	NA	--	no	unknown protein; Has 51 Blast hits to 51 proteins in 13 species: Archae - 0; Bacteria - 0; Metazoa - 0; Fungi - 0; Plants - 51; Viruses - 0; Other Eukaryotes - 0 (source: NCBI BLink).
RSG19070	0	0	NA	NA	NA	NA	--	no	CRK8 | cysteine-rich RLK (RECEPTOR-like protein kinase) 8
RSG19071	11574.7	4620.36	0.399179	-1.32489	0.000409245	0.0165242	down	yes	glycine-rich protein
RSG19072	3.05806	0	#NAME?	#NAME?	0.61717	1	down	no	unknown protein; BEST Arabidopsis thaliana protein match is: unknown protein (TAIR:AT1G24600.1); Has 22 Blast hits to 22 proteins in 5 species: Archae - 0; Bacteria - 0; Metazoa - 0; Fungi - 0; Plants - 22; Viruses - 0; Other Eukaryotes - 0 (source: NCBI BLink).
RSG19073	1389.43	1847.3	1.32953	0.410918	0.0768023	0.868162	up	no	Golgi transport complex protein-related
RSG19074	455.801	423.321	0.928741	-0.106652	0.743413	1	down	no	CONTAINS InterPro DOMAIN/s: Membrane proteinTapt1/CMV receptor (InterPro:IPR008010); Has 447 Blast hits to 428 proteins in 176 species: Archae - 0; Bacteria - 0; Metazoa - 190; Fungi - 133; Plants - 49; Viruses - 0; Other Eukaryotes - 75 (source: NCBI BLink).
RSG19075	48.4207	24.4556	0.505066	-0.985458	0.282563	1	down	no	ATNAP3 AtSTAR1 NAP3 | non-intrinsic ABC protein 3
RSG19076	55.9673	49.2067	0.879205	-0.185729	0.817896	1	down	no	AT-HSFA8 HSFA8 | heat shock transcription factor A8
RSG19077	0	0	NA	NA	NA	NA	--	no	no data
RSG19078	31157.4	28506.7	0.914924	-0.128275	0.51258	1	down	no	ADH1 ADH ATADH ATADH1 | alcohol dehydrogenase 1
RSG19079	19.631	10.8896	0.554716	-0.85018	0.584961	1	down	no	PIN6 | Auxin efflux carrier family protein
RSG19080	44.3018	60.4175	1.36377	0.447603	0.564572	1	up	no	Mog1/PsbP/DUF1795-like photosystem II reaction center PsbP family protein
RSG19081	158.908	144.503	0.909349	-0.137094	0.775823	1	down	no	Phosphoenolpyruvate carboxylase family protein
RSG19082	0	0	NA	NA	NA	NA	--	no	DNAJ heat shock N-terminal domain-containing protein
RSG19083	19.7218	19.3598	0.981644	-0.0267277	1	1	down	no	SKP2B | RNI-like superfamily protein
RSG19084	179.796	138.979	0.772982	-0.371493	0.474314	1	down	no	ACR3 | ACT domain repeat 3
RSG19085	0	0	NA	NA	NA	NA	--	no	RNA-directed DNA polymerase (reverse transcriptase)-related family protein
RSG19086	0	0	NA	NA	NA	NA	--	no	no data
RSG19087	169.126	146.922	0.868714	-0.203047	0.669166	1	down	no	BEST Arabidopsis thaliana protein match is: embryo defective 2170 (TAIR:AT1G21390.1); Has 65 Blast hits to 65 proteins in 23 species: Archae - 0; Bacteria - 8; Metazoa - 1; Fungi - 8; Plants - 40; Viruses - 3; Other Eukaryotes - 5 (source: NCBI BLink).
RSG19088	594.536	652.478	1.09746	0.134166	0.636591	1	up	no	Target of Myb protein 1
RSG19089	0	0	NA	NA	NA	NA	--	no	PME61 | pectin methylesterase 61
RSG19090	0	0	NA	NA	NA	NA	--	no	Encodes a Protease inhibitor/seed storage/LTP family protein
RSG19091	37.6837	24.7725	0.65738	-0.605201	0.566562	1	down	no	Expressed protein
RSG19092	531.087	390.614	0.735498	-0.443206	0.154997	1	down	no	PRAF1 | Regulator of chromosome condensation (RCC1) family with FYVE zinc finger domain
RSG19093	506.541	44.0724	0.0870066	-3.52273	3.46e-17	7.83e-15	down	yes	RNA-binding (RRM/RBD/RNP motifs) family protein
RSG19094	19427.3	7159.72	0.368539	-1.44011	0.239841	1	down	no	ATEXT3 RSH EXT3 | extensin 3
RSG19095	0.485038	0	#NAME?	#NAME?	0.995047	1	down	no	TSF | PEBP (phosphatidylethanolamine-binding protein) family protein
RSG19096	236.865	49.2281	0.207832	-2.26651	7.99e-06	0.000493661	down	yes	AtTLP1 TLP1 | tubby like protein 1
RSG19097	0	0	NA	NA	NA	NA	--	no	no data
RSG19098	494.025	306.952	0.621329	-0.686571	0.200192	1	down	no	GT2 AT-GT2 | Duplicated homeodomain-like superfamily protein
RSG19099	1010.2	648.573	0.642025	-0.639299	0.0307558	0.494535	down	no	Duplicated homeodomain-like superfamily protein
RSG19100	241.609	228.712	0.94662	-0.0791433	0.848981	1	down	no	Small nuclear ribonucleoprotein family protein
RSG19101	0	0.48817	Inf	Inf	1	1	up	no	Vacuolar iron transporter (VIT) family protein
RSG19102	838.715	3172.55	3.78263	1.91939	3.36e-07	2.67e-05	up	yes	O-methyltransferase family protein
RSG19103	1.98943	0.997752	0.501527	-0.995601	0.9357	1	down	no	HSP20-like chaperones superfamily protein
RSG19104	275.421	91.6433	0.33274	-1.58753	0.00036604	0.0150316	down	yes	ATY1 TRX-Y1 TY1 | thioredoxin Y1
RSG19105	9.56066	4.98876	0.521801	-0.938429	0.703207	1	down	no	unknown protein; BEST Arabidopsis thaliana protein match is: unknown protein (TAIR:AT1G76840.1); Has 3683 Blast hits to 2942 proteins in 407 species: Archae - 9; Bacteria - 440; Metazoa - 1472; Fungi - 269; Plants - 192; Viruses - 8; Other Eukaryotes - 1293 (source: NCBI BLink).
RSG19106	0	0	NA	NA	NA	NA	--	no	RNA-directed DNA polymerase (reverse transcriptase)-related family protein
RSG19107	0	0	NA	NA	NA	NA	--	no	Calcium-dependent lipid-binding (CaLB domain) family protein
RSG19108	802.907	1.46451	0.00182401	-9.09867	9.19e-09	9.5e-07	down	yes	ATMYB90 PAP2 MYB90 | myb domain protein 90
RSG19109	0	22.777	Inf	Inf	0.00628049	0.157054	up	no	CCoAOMT1 | S-adenosyl-L-methionine-dependent methyltransferases superfamily protein
RSG19110	0.485038	0	#NAME?	#NAME?	0.995047	1	down	no	BZIP49 | basic region/leucine zipper motif protein 49
RSG19111	15.9894	28.1726	1.76196	0.817181	0.505318	1	up	no	Mog1/PsbP/DUF1795-like photosystem II reaction center PsbP family protein
RSG19112	0	0	NA	NA	NA	NA	--	no	Zinc knuckle (CCHC-type) family protein
RSG19113	72.3586	164.175	2.26891	1.182	0.205652	1	up	no	nodulin MtN21 /EamA-like transporter family protein
RSG19114	163.552	121.653	0.743818	-0.426978	0.601942	1	down	no	hydroxyproline-rich glycoprotein family protein
RSG19115	0	0.509582	Inf	Inf	1	1	up	no	Ribosomal RNA adenine dimethylase family protein
RSG19116	0	0	NA	NA	NA	NA	--	no	Domain of unknown function (DUF1985)
RSG19117	377.457	424.409	1.12439	0.169141	0.606148	1	up	no	RING/U-box superfamily protein
RSG19118	0	0	NA	NA	NA	NA	--	no	unknown protein; FUNCTIONS IN: molecular_function unknown; INVOLVED IN: biological_process unknown; LOCATED IN: chloroplast; Has 32 Blast hits to 32 proteins in 14 species: Archae - 0; Bacteria - 0; Metazoa - 0; Fungi - 0; Plants - 32; Viruses - 0; Other Eukaryotes - 0 (source: NCBI BLink).
RSG19119	14.5342	12.4398	0.855895	-0.224494	0.916243	1	down	no	SKP1 ASK1 ATSKP1 SKP1A UIP1 | S phase kinase-associated protein 1
RSG19120	0.485038	2.5265	5.20887	2.38097	0.808007	1	up	no	RNA-binding (RRM/RBD/RNP motifs) family protein

## Sheet: Table S11
Table S11. Alignment of the RsMYB1 and RsMYB2 sequences in the MTH01 and reference genomes. The following sequences (RsMYB1 and RsMYB2, respectively) from the reference genomes are included in the alignment: ‘Aokubi DH’: RSG33469 and RSG19108; ‘WK10039’: Rs384850 and Rs388430; and ‘XYB36-2’: Rsa10033919 and Rsa10034073. Black stars indicate a SNP between RsMYB1 and RsMYB2. The red nucleotide sequ…
RsMYB1_MTH01.seq ATGGAGGGTTCGTCCAAAGGGTTGAGAAAAGGTGCATGGACTGCTGAAGAAGATAATCTC	60
RsMYB1-Aokubi.seq ------------------------------------------------------------
RsMYB1-KR706195.seq ATGGAGGGTTCGTCCAAAGGGCTGAGAAAAGGTGCATGGACTGCTGAAGAAGATAATCTC
RsMYB1-WK10039.seq ATGGAGGGTTCGTCCAAAGGGCTGAGAAAAGGTGCATGGACTGCTGAAGAAGATAATCTC
RsMYB1-XYB36-2.seq ATGGAGGGTTCGTCCAAAGGGTTGAGAAAAGGTGCATGGACTGCTGAAGAAGATAATCTC
RsMYB1-CDS-MTH01.seq ATGGAGGGTTCGTCCAAAGGGTTGAGAAAAGGTGCATGGACTGCTGAAGAAGATAATCTC
RsMYB2-Aokubi-1.seq ATGGAGGGTTCGTCCAAAGGGTTGAGAAAAGGTGCATGGACTGCTGAAGAAGATAGTCTC
RsMYB2-MTH01.seq ATGGAGGGTTCGTCCAAAGGGTTGAGAAAAGGTGCATGGACTGCTGAAGAAGATAGTCTC
RsMYB2-WK10039.seq ATGGAGGGTTCGTCCAAAGGGTTGAGAAAAGGTGCATGGACTGCTGAAGAAGATAGTCTC
RsMYB2-XYB36-2.seq ATGGAGGGTTCGTCCAAAGGGTTGAGAAAAGGTGCATGGACTGCTGAAGAAGATAGTCTC
★
RsMYB1_MTH01.seq TTGAGGCAATGCATTGATAAGTATGGAGAAGGGAAATGGCACCAAGTTCCTTTAAGAGCT	120
RsMYB1-Aokubi.seq ------------------------------------------------------------
RsMYB1-KR706195.seq TTGAGGCAATGCATTGATAAGTATGGAGAAGGGAAATGGCACCAAGTTCCTTTAAGAGCT
RsMYB1-WK10039.seq TTGAGGCAATGCATTGATAAGTATGGAGAAGGGAAATGGCACCAAGTTCCTTTAAGAGCT
RsMYB1-XYB36-2.seq TTGAGGCAATGCATTGATAAGTATGGAGAAGGGAAATGGCACCAAGTTCCTTTAAGAGCT
RsMYB1-CDS-MTH01.seq TTGAGGCAATGCATTGATAAGTATGGAGAAGGGAAATGGCACCAAGTTCCTTTAAGAGCT
RsMYB2-Aokubi-1.seq TTGAGGCAATGCATTGATAAGTATGGAGAAGGGAAATGGCACCAAGTTCCTTTAAGAGCT
RsMYB2-MTH01.seq TTGAGGCAATGCATTGATAAGTATGGAGAAGGGAAATGGCACCAAGTTCCTTTAAGAGCT
RsMYB2-WK10039.seq TTGAGGCAATGCATTGATAAGTATGGAGAAGGGAAATGGCACCAAGTTCCTTTAAGAGCT
RsMYB2-XYB36-2.seq TTGAGGCAATGCATTGATAAGTATGGAGAAGGGAAATGGCACCAAGTTCCTTTAAGAGCT
RsMYB1_MTH01.seq GGTATGTTCTTTTTCAATAAAATAAAAGCTGGTATGTTATTTTTTATTATTTTGCACACA	180
RsMYB1-Aokubi.seq ------------------------------------------------------------
RsMYB1-KR706195.seq GGTATGTTCTTTTTCAATAAAATAAAAGCTGGTATGTTATTTTTTATTATTTTGCACACA
RsMYB1-WK10039.seq GGTATGTTCTTTTTCAATAAAATAAAAGCTGGTATGTTATTTTTTATTATTTTGCACACA
RsMYB1-XYB36-2.seq GGTATGTTCTTTTTCAATAAAATAAAAGCTGGTATGTTATTTTTTATTATTTTGCACACA
RsMYB1-CDS-MTH01.seq G-----------------------------------------------------------
RsMYB2-Aokubi-1.seq GG------------------------------TATGTTACTTTTTATCATTTTGCACACA
RsMYB2-MTH01.seq GG------------------------------TATGTTACTTTTTATCATTTTGCACACA
RsMYB2-WK10039.seq GG------------------------------TATGTTACTTTTTATCATTTTGCACACA
RsMYB2-XYB36-2.seq GG------------------------------TATGTTACTTTTTATCATTTTGCACACA
RsMYB1_MTH01.seq CATACATATACTACGTATATTCTCTTTCTCT--GTTTACTATATAGAAATTAATTAACAC	238
RsMYB1-Aokubi.seq ------------------------------------------------------------
RsMYB1-KR706195.seq CATACATATACTACGTATATTCTCTTTCTCT--GTTTACTATATAGAAATTAATTAACAC
RsMYB1-WK10039.seq CATACATATACTACGTATATTCTCTTTCTCT--GTTTACTATATAGAAATTAATTAACAC
RsMYB1-XYB36-2.seq CATACATATACTACGTATATTCTCTTTCTCT--GTTTACTATATAGAAATTAATTAACAC
RsMYB1-CDS-MTH01.seq ------------------------------------------------------------
RsMYB2-Aokubi-1.seq CACACATATACCACGTATATTCTCTTTCTCTCTGTCTACTATATAGAAATTAATTAACAC
RsMYB2-MTH01.seq CAC--ATATACCACGTATATTCTCTTTCTCTCTGTCTACTATATAGAAATTAATTAACAC
RsMYB2-WK10039.seq CACACATATACCACGTATATTCTCTTTCTCTCTGTCTACTATATAGAAATTAATTAACAC
RsMYB2-XYB36-2.seq CACACATATACCACGTATATTCTCTTTCTCTCTGTCTACTATATAGAAATTAATTAACAC
RsMYB1_MTH01.seq CGGGGTGCACAATCATTTTTT-CGTTTTTGTTCATGAAAAAAGTA-CATTTATACTGTTC	296
RsMYB1-Aokubi.seq ------------------------------------------------------------
RsMYB1-KR706195.seq CGGGGTGCACAATCATTTTTT-CGTTTTTGTTCATGAAAAAAGTA-CATTTATACTGTTC
RsMYB1-WK10039.seq CGGGGTGCACAATCATTTTTTTCGTTTTTGTTCATGAAAAAAGTA-CATTTATACTGTTC
RsMYB1-XYB36-2.seq CGGGGTGCACAATCATTTTTT-CGTTTTTGTTCATGAAAAAAGTA-CATTTATACTGTTC
RsMYB1-CDS-MTH01.seq ------------------------------------------------------------
RsMYB2-Aokubi-1.seq CCGGGTGCACAATCATTTTTT--CTTTTTGTTTATGAAAAAAAAA-CATTTATGCTGTTC
RsMYB2-MTH01.seq CCGGGTGCACAATCATTTTTT--CTTTTTGTTTATGAAAAAAAAAACATTTATGATGTTC
RsMYB2-WK10039.seq CCGGGTGCACAATCATTTTTT--CTTTTTGTTTATGAAAAAAAAA-CATTTATGCTGTTC
RsMYB2-XYB36-2.seq CCGGGTGCACAATCATTTTTT--CTTTTTGTTTATGAAAAAAAAA-CATTTATGCTGTTC
RsMYB1_MTH01.seq ATATTTAAGTTTGCCTACTCTCTTTGTTGGTTTGTCGTTCAGTAAAT-GAACTCAGTGAA	355
RsMYB1-Aokubi.seq ---------------------------------------------AT-GAACTCAGTGAA
RsMYB1-KR706195.seq ATATTTAAGTTTGCCTACTCTCTTTGTTGGTTTGTCGTTCAGTAAAT-GAACTCAGTGAA
RsMYB1-WK10039.seq ATATTTAAGTTTGCCTACTCTCTTTGTTGGTTTGTCGTTCAGTAAAT-GAACTCAGTGAA
RsMYB1-XYB36-2.seq ATATTTAAGTTTGCCTACTCTCTTTGTTGGTTTGTCGTTCAGTAAAT-GAACTCAGTGAA
RsMYB1-CDS-MTH01.seq ------------------------------------------------------------
RsMYB2-Aokubi-1.seq ATATTTAAGTTTGCCGACTCTCTGTGTTGGATTGTCGTTTATTAAATTGAACTCAGTGAA
RsMYB2-MTH01.seq ATATTTAAGTTTGCCGACTCTCTTTGTTGGATTGTCGTTTATTAAATTGAACTCAGTGAA
RsMYB2-WK10039.seq ATATTTAAGTTTGCCGACTCTCTGTGTTGGATTGTCGTTTATTAAATTGAACTCAGTGAA
RsMYB2-XYB36-2.seq ATATTTAAGTTTGCCGACTCTCTGTGTTGGATTGTCGTTTATTAAATTGAACTCAGTGAA
** ************
RsMYB1_MTH01.seq ATTTCCTTGCACGAACCCGTGTGTTTCTGTTGAATACATTATTTCTATTGGTGTACTTAA	415
RsMYB1-Aokubi.seq ATTTCCTTGCACGAACCCGTGTGTTTCTGTTGAATACACTATTTCTATTGGTGTACTTAA
RsMYB1-KR706195.seq ATTTCCTTGCACGAACCCGTGTGTTTCTGTTGAATACATTATTTCTATTGGTGTACTTAA
RsMYB1-WK10039.seq ATTTCCTTGCACGAACCCGTGTGTTTCTGTTGAATACACTATTTCTATTGGTGTACTTAA
RsMYB1-XYB36-2.seq ATTTCCTTGCACGAACCCGTGTGTTTCTGTTGAATACATTATTTCTATTGGTGTACTTAA
RsMYB1-CDS-MTH01.seq ------------------------------------------------------------
RsMYB2-Aokubi-1.seq ATTTTCTTGCACGAACCCGTGTGTTTATGTTGAATACATTATTTCTATTGGTGTACTTAA
RsMYB2-MTH01.seq ATTTTCTTGCACGAACCCGTGTGTTTATGTTGAATACATTATTTCTATTGGTGTACTTAA
RsMYB2-WK10039.seq ATTTTCTTGCACGAACCCGTGTGTTTATGTTGAATACATTATTTCTATTGGTGTACTTAA
RsMYB2-XYB36-2.seq ATTTTCTTGCACGAACCCGTGTGTTTATGTTGAATACATTATTTCTATTGGTGTACTTAA
**** ********************* *********** *********************
RsMYB1_MTH01.seq ATTCTTCATGATAAAATTTTAGGAGACACGGAAGCAGTCCTTTTTCATCCTTTTAATAAT	475
RsMYB1-Aokubi.seq ATTCTTCATGATAAAATTTTAGGAGACACGGAAGCAGTCCTTTTTCATCCTTTTAATAAT
RsMYB1-KR706195.seq ATTCTTCATGATAAAATTTTAGGAGACACGGAAGCAGTCCTTTTTCATCCTTTTAATAAT
RsMYB1-WK10039.seq ATTCTTCATGATAAAATTTTAGGAGACACGGAAGCAGTCCTTTTTCATCCTTTTAATAAT
RsMYB1-XYB36-2.seq ATTCTTCATGATAAAATTTTAGGAGACACGGAAGCAGTCCTTTTTCATCCTTTTAATAAT
RsMYB1-CDS-MTH01.seq ------------------------------------------------------------
RsMYB2-Aokubi-1.seq ATTCTTCATGACTAAAATTTAGGAGACACGGAAGCAGTCCTTTTTCATCTTTTTAATAAT
RsMYB2-MTH01.seq ATTCTTCATGATAAAATTTTAGGAGACACGGAAGCAGTCCTTTTTCATCCTTTTAATAAT
RsMYB2-WK10039.seq ATTCTTCATGACTAAAATTTAGGAGACACGGAAGCAGTCCTTTTTCATCTTTTTAATAAT
RsMYB2-XYB36-2.seq ATTCTTCATGATAAAATTTTAGGAGACACGGAAGCAGTCCTTTTTCATCTTTTTAATAAT
*********** *** ******************************** **********
RsMYB1_MTH01.seq ATTTATGTCAATTATTGGTTTTGCAGGGCTGAATCGGTGCAGGAAGAGTTGTAGACTAAG	535
RsMYB1-Aokubi.seq ATTTATGTCAATTATTGGTTTTGCAGGGCTGAATCGGTGCAGGAAGAGTTGTAGACTAAG
RsMYB1-KR706195.seq ATTTATGTCAATTATTGGTTTTGCAGGGCTGAATCGGTGCAGGAAGAGTTGTAGACTAAG
RsMYB1-WK10039.seq ATTTATGTCAATTATTGGTTTTGCAGGGCTGAATCGGTGCAGGAAGAGTTGTAGACTAAG
RsMYB1-XYB36-2.seq ATTTATGTCAATTATTGGTTTTGCAGGGCTGAATCGGTGCAGGAAGAGTTGTAGACTAAG
RsMYB1-CDS-MTH01.seq --------------------------GGCTGAATCGGTGCAGGAAGAGTTGTAGACTAAG
RsMYB2-Aokubi-1.seq ACTTATGTCAATTATTGGTTTTGTAGAGCTCAATCGGTGCAGGAAGAGTTGTAGACTAAG
RsMYB2-MTH01.seq ACTTATGTCAATTATTGGTTTTGTAGAGCTCAATCGGTGCAGGAAGAGTTGTAGACTAAG
RsMYB2-WK10039.seq ACTTATGTCAATTATTGGTTTTGTAGAGCTCAATCGGTGCAGGAAGAGTTGTAGACTAAG
RsMYB2-XYB36-2.seq ACTTATGTCAATTATTGGTTTTGTAGAGCTCAATCGGTGCAGGAAGAGTTGTAGACTAAG
* ********************* ** *** *****************************
★ ★
RsMYB1_MTH01.seq ATGGTTGAACTATTTGAAGCCAAGTATCAAGAGAGGGAAACTTAACTCTGATGAAGTTGA	595
RsMYB1-Aokubi.seq ATGGTTGAACTATTTGAAGCCAAGTATCAAGAGAGGGAAACTTAACTCTGATGAAGTTGA
RsMYB1-KR706195.seq ATGGTTGAACTATTTGAAGCCAAGTATCAAGAGAGGGAAACTTAACTCTGATGAAGTTGA
RsMYB1-WK10039.seq ATGGTTGAACTATTTGAAGCCAAGTATCAAGAGAGGGAAACTTAACTCTGATGAAGTTGA
RsMYB1-XYB36-2.seq ATGGTTGAACTATTTGAAGCCAAGTATCAAGAGAGGGAAACTTAACTCTGATGAAGTTGA
RsMYB1-CDS-MTH01.seq ATGGTTGAACTATTTGAAGCCAAGTATCAAGAGAGGGAAACTTAACTCTGATGAAGTTGA
RsMYB2-Aokubi-1.seq ATGGTTGAACTATTTGAAGCCAAGTATCAAGAGAGGGAAACTTAACTCTGATGAAGTTGA
RsMYB2-MTH01.seq ATGGTTGAACTATTTGAAGCCAAGTATCAAGAGAGGGAAACTTAACTCTGATGAAGTTGA
RsMYB2-WK10039.seq ATGGTTGAACTATTTGAAGCCAAGTATCAAGAGAGGGAAACTTAACTCTGATGAAGTTGA
RsMYB2-XYB36-2.seq ATGGTTGAACTATTTGAAGCCAAGTATCAAGAGAGGGAAACTTAACTCTGATGAAGTTGA
************************************************************
RsMYB1_MTH01.seq TCTTCTTGTTCGCCTTCATAAACTTTTGGGAAACAGGTTTACATTCGAGATATAATTTCA	655
RsMYB1-Aokubi.seq TCTTCTTGTTCGCCTTCATAAACTTTTGGGAAACAGGTTTACATTCAAGATATAATTTCA
RsMYB1-KR706195.seq TCTTCTTGTTCGCCTTCATAAACTTTTGGGAAACAGGTTTACATTCGAGATATAATTTCA
RsMYB1-WK10039.seq TCTTCTTGTTCGCCTTCATAAACTTTTGGGAAACAGGTTTACATTCAAGATATAATTTCA
RsMYB1-XYB36-2.seq TCTTCTTGTTCGCCTTCATAAACTTTTGGGAAACAGGTTTACATTCGAGATATAATTTCA
RsMYB1-CDS-MTH01.seq TCTTCTTGTTCGCCTTCATAAACTTTTGGGAAACAG------------------------
RsMYB2-Aokubi-1.seq TCTTCTTCTTCGCCTTCATAAACTTTTGGGAAACAGGTTTACATTCAAGATATAAATTCA
RsMYB2-MTH01.seq TCTTCTTCTTCGCCTTCATAAACTTTTGGGAAACAGGTTTACATTCAAGATATAAATTCA
RsMYB2-WK10039.seq TCTTCTTCTTCGCCTTCATAAACTTTTGGGAAACAGGTTTACATTCAAGATATAAATTCA
RsMYB2-XYB36-2.seq TCTTCTTCTTCGCCTTCATAAACTTTTGGGAAACAGGTTTACATTCAAGATATAAATTCA
******* ************************************** ******** ****
★
RsMYB1_MTH01.seq ACTTTATTT---------------------------------------------CGTATC	670
RsMYB1-Aokubi.seq ACTTTATTTATATCTTTTGTCAAAAAAAAAAAAAAAAAAAAAAAAACTTTATTTCGTATC
RsMYB1-KR706195.seq ACTTTATTT---------------------------------------------CGTATC
RsMYB1-WK10039.seq ACTTTATTTATATCTTTTGTCAAAAAAAAAAAAAAAAAA-------CTTTATTTCGTATC
RsMYB1-XYB36-2.seq ACTTTATTT---------------------------------------------CGTATC
RsMYB1-CDS-MTH01.seq ------------------------------------------------------------
RsMYB2-Aokubi-1.seq ACTTTATTT---------------------------------------------CGTATC
RsMYB2-MTH01.seq ACTTTATTT---------------------------------------------CGTATC
RsMYB2-WK10039.seq ACTTTATTT---------------------------------------------CGTATC
RsMYB2-XYB36-2.seq ACTTTATTT---------------------------------------------CGTATC
********* ******
RsMYB1_MTH01.seq CTCATTCGGCCTAATCATTTCATTTT-TTTGTATATAAAAATACTTTATTTCATATGTAA	729
RsMYB1-Aokubi.seq CTCATTCGGCCTAATCATTTCATTTT-TTTGTATATAAAAATACTTTATTTCATATGTAA
RsMYB1-KR706195.seq CTCATTCGGCCTAATCATTTCATTTT-TTTGTATATAAAAATACTTTATTTCATATGTAA
RsMYB1-WK10039.seq CTCATTCGGCCTAATCATTTCATTTT-TTTGTATATAAAAATACTTTATTTCATATGTAA
RsMYB1-XYB36-2.seq CTCATTCGGCCTAATCATTTCATTTT-TTTGTATATAAAAATACTTTATTTCATATGTAA
RsMYB1-CDS-MTH01.seq ------------------------------------------------------------
RsMYB2-Aokubi-1.seq CTCTTTCGGCCTAATCATTTGATTTTCTTTTTGTATAAAAATACTTTATTTCATATGTAA
RsMYB2-MTH01.seq CTCTTTCGGCCTAATCATTTGATTTTCTTTTTGTATAAAAATACTTTATTTCATATGTAA
RsMYB2-WK10039.seq CTCTTTCGGCCTAATCATTTGATTTTCTTTTTGTATAAAAATACTTTATTTCATATGTAA
RsMYB2-XYB36-2.seq CTCTTTCGGCCTAATCATTTGATTTTCTTTTTGTATAAAAATACTTTATTTCATATGTAA
*** **************** ***** *** * ***************************
RsMYB1_MTH01.seq TGATCCATTGCTACGTC---ATATAG------------ATCCCTAATCTTTCAAATGCAT	774
RsMYB1-Aokubi.seq TGATCCATTGCTACGTCGTCATATAG------------ATCCCTAATCTTTCAAATGCAT
RsMYB1-KR706195.seq TGATCCATTGCTACGTC---ATATAG------------ATCCCTAATCTTTCAAATGCAT
RsMYB1-WK10039.seq TGATCCATTGCTACGTCGTCATATAG------------ATCCCTAATCTTTCAAATGCAT
RsMYB1-XYB36-2.seq TGATCCATTGCTACGTC---ATATAG------------ATCCCTAATCTTTCAAATGCAT
RsMYB1-CDS-MTH01.seq ------------------------------------------------------------
RsMYB2-Aokubi-1.seq TGATCCATTGCTACGTCGTCATATATATATATAT----ATCCCTAATCTTTCAAATGCAT
RsMYB2-MTH01.seq TGATCCATTGCTACGTCGTCATATATATATATATATATATCCCTAATCTTTCAAATGCAT
RsMYB2-WK10039.seq TGATCCATTGCTACGTCGTCATATATATATATAT----ATCCCTAATCTTTCAAATGCAT
RsMYB2-XYB36-2.seq TGATCCATTGCTACGTCGTCATA---------------ATCCCTAATCTTTCAAATGCAT
***************** *** **********************
RsMYB1_MTH01.seq GCTTAGGTGGTCTTTAATTGCTGGTAGATTACCCGGTCGGACTGCCAATGATGTCAAAAA	834
RsMYB1-Aokubi.seq GCTTAGGTGGTCTTTAATTGCTGGTAGATTACCCGGTCGGACTGCCAATGATGTCAAAAA
RsMYB1-KR706195.seq GCTTAGGTGGTCTTTAATTGCTGGTAGATTACCCGGTCGGACTGCCAATGATGTCAAAAA
RsMYB1-WK10039.seq GCTTAGGTGGTCTTTAATTGCTGGTAGATTACCCGGTCGGACTGCCAATGATGTCAAAAA
RsMYB1-XYB36-2.seq GCTTAGGTGGTCTTTAATTGCTGGTAGATTACCCGGTCGGACTGCCAATGATGTCAAAAA
RsMYB1-CDS-MTH01.seq ------GTGGTCTTTAATTGCTGGTAGATTACCCGGTCGGACTGCCAATGATGTCAAAAA
RsMYB2-Aokubi-1.seq GCTTAGGTGGTCTTTAATTGCTGGTAGATTACCCGGTCGGACTGCCAATGATGTAAAAAA
RsMYB2-MTH01.seq GCTTAGGTGGTCTTTAATTGCTGGTAGATTACCCGGTCGGACTGCCAATGATGTAAAAAA
RsMYB2-WK10039.seq GCTTAGGTGGTCTTTAATTGCTGGTAGATTACCCGGTCGGACTGCCAATGATGTAAAAAA
RsMYB2-XYB36-2.seq GCTTAGGTGGTCTTTAATTGCTGGTAGATTACCCGGTCGGACTGCCAATGATGTCAAGAA
****************************************************** ** **
★
RsMYB1_MTH01.seq TTACTGGAACACCCATTTGAGTAAGAAACATGAACCAGGTTGCAAGACCCAGATGAAAAA	894
RsMYB1-Aokubi.seq TTACTGGAACACCCATTTGAGTAAGAAACATGAACCAGGTTGTAAGACCCAGATGAAAAA
RsMYB1-KR706195.seq TTACTGGAACACCCATTTGAGTAAGAAACATGAACCAGGTTGCAAGACCCAGATGAAAAA
RsMYB1-WK10039.seq TTACTGGAACACCCATTTGAGTAAGAAACATGAACCAGGTTGTAAGACCCAGATGAAAAA
RsMYB1-XYB36-2.seq TTACTGGAACACCCATTTGAGTAAGAAACATGAACCAGGTTGCAAGACCCAGATGAAAAA
RsMYB1-CDS-MTH01.seq TTACTGGAACACCCATTTGAGTAAGAAACATGAACCAGGTTGCAAGACCCAGATGAAAAA
RsMYB2-Aokubi-1.seq TTACTGGAACACCCATTTGAGTAAGAAACATGAACCAGGTTGTAAGACCCAGATGAAAAA
RsMYB2-MTH01.seq TTACTGGAACACCCATTTGAGTAAGAAACATGAACCAGGTTGTAAGACACAGATGAAAAA
RsMYB2-WK10039.seq TTACTGGAACACCCATTTGAGTAAGAAACATGAACCAGGTTGTAAGACCCAGATGAAAAA
RsMYB2-XYB36-2.seq CTACTGGAACACCCATTTGAGTAAGAAACATGAACCAGGTTGTAAGACCCAGATGAAAAA
***************************************** ***** ***********
RsMYB1_MTH01.seq AGAAAAGAGAAACATTCCTTGCTCTCCTACTACACTAGCCCAAAAAATCGACGTTTTCAA	954
RsMYB1-Aokubi.seq AGAAAAGAGAAACATTCCTTGCTCTCCTACTACACTAGCCCAAAAAATCGACGTTTTCAA
RsMYB1-KR706195.seq AGAAAAGAGAAACATTCCTTGCTCTCCTACTACACTAGCCCAAAAAATCGACGTTTTCAA
RsMYB1-WK10039.seq AGAAAAGAGAAACATTCCTTGCTCTCCTACTACACTAGCCCAAAAAATCGACGTTTTCAA
RsMYB1-XYB36-2.seq AGAAAAGAGAAACATTCCTTGCTCTCCTACTACACTAGCCCAAAAAATCGACGTTTTCAA
RsMYB1-CDS-MTH01.seq AGAAAAGAGAAACATTCCTTGCTCTCCTACTACACTAGCCCAAAAAATCGACGTTTTCAA
RsMYB2-Aokubi-1.seq AGAGAAGAGAAACATTCCTTGCTCTTCTATTACACTAGCCCAAAAAATCGACGTTTTCAA
RsMYB2-MTH01.seq AGAGAAGAGAAACATTCCTTGCTCTTCTACTACACTAGCCCAAAAAATCGACGTTTTCAA
RsMYB2-WK10039.seq AGAGAAGAGAAACATTCCTTGCTCTTCTATTACACTAGCCCAAAAAATCGACGTTTTCAA
RsMYB2-XYB36-2.seq AGAGAAGAGAAACATTCCTTGCTCTTCTACTACACTAGCCCAAAAAATCGACGTTTTCAA
*** ********************* *** ******************************
★ ★
RsMYB1_MTH01.seq ACCTCGACCTCGATCCTTCACCGTTAACAACGGCTGCAGCCATATTATTGGCATGCCAAA	1014
RsMYB1-Aokubi.seq ACCTCGACCTCGATCATTCACCGTTAACAACGGCTGCAGCCATATTATTGGCATGCCAAA
RsMYB1-KR706195.seq ACCTCGACCTCGATCCTTCACCGTTAACAACGGCTGCAGCCATATTATTGGCATGCCAAA
RsMYB1-WK10039.seq ACCTCGACCTCGATCATTCACCGTTAACAACGGCTGCAGCCATATTATTGGCATGCCAAA
RsMYB1-XYB36-2.seq ACCTCGACCTCGATCCTTCACCGTTAACAACGGCTGCAGCCATATTATTGGCATGCCAAA
RsMYB1-CDS-MTH01.seq ACCTCGACCTCGATCCTTCACCGTTAACAACGGCTGCAGCCATATTATTGGCATGCCAAA
RsMYB2-Aokubi-1.seq ACCTCGACCTCGATCCTTCACCGTTAACAACGGCTGCAGCCATATCATTGGCATGCCAAA
RsMYB2-MTH01.seq ACCTCGACCTCGATCCTTCACCGTTAACAACGGCTGCAGCCATATCATTGGCATGCCAAA
RsMYB2-WK10039.seq ACCTCGACCTCGATCCTTCACCGTTAACAACGGCTGCAGCCATATCATTGGCATGCCAAA
RsMYB2-XYB36-2.seq ACCTCGACCTCGATCCTTCACCGTTAACAACGGCTGCAGCCATATCATTGGCATGCCAAA
*************** ***************************** **************
★
RsMYB1_MTH01.seq ACCTGACGTTGTTCCTCTATGCCTTCGATCCAACAACACCAAAAATGTTTGTGAAAGTAT	1074
RsMYB1-Aokubi.seq ACCTGACGTTGTTCCTCTATGCCTTCGATCCAACAACACCAAAAATGTTTGTGAAAGTAT
RsMYB1-KR706195.seq ACCTGACGTTGTTCCTCTATGCCTTCGATCCAACAACACCAAAAATGTTTGTGAAAGTAT
RsMYB1-WK10039.seq ACCTGACGTTGTTCCTCTATGCCTTCGATCCAACAACACCAAAAATGTTTGTGAAAGTAT
RsMYB1-XYB36-2.seq ACCTGACGTTGTTCCTCTATGCCTTCGATCCAACAACACCAAAAATGTTTGTGAAAGTAT
RsMYB1-CDS-MTH01.seq ACCTGACGTTGTTCCTCTATGCCTTCGATCCAACAACACCAAAAATGTTTGTGAAAGTAT
RsMYB2-Aokubi-1.seq ACCTGACGTTGTTCCTCTATGCCTTCGATTCAACAACACCAAAAATGTTTGTGAAAATAT
RsMYB2-MTH01.seq ACCTGACGTTGTTCCTCTATGCCTTCGATTCAACAACACCAAAAATGTTTGTGAAAATAT
RsMYB2-WK10039.seq ACCTGACGTTGTTCCTCTATGCCTTCGATTCAACAACACCAAAAATGTTTGTGAAAATAT
RsMYB2-XYB36-2.seq ACCTGACGTTGTTCCTCTATGCCTTCGATTCAACAACACCAAAAATGTTTGTGAAAATAT
***************************** ************************** ***
★ ★
RsMYB1_MTH01.seq TGCTACATGTAACAAAGATGACGATAAATCTGAGCTTGATAGTAATTTGATGGATGGTCA	1134
RsMYB1-Aokubi.seq TGCTACATGTAACAAAGATGACGATAAATCTGAGCTTGATAGTAATTTGATGGATGGTCA
RsMYB1-KR706195.seq TGCTACATGTAACAAAGATGACGATAAATCTGAGCTTGATAGTAATTTGATGGATGGTCA
RsMYB1-WK10039.seq TGCTACATGTAACAAAGATGACGATAAATCTGAGCTTGATAGTAATTTGATGGATGGTCA
RsMYB1-XYB36-2.seq TGCTACATGTAACAAAGATGACGATAAATCTGAGCTTGATAGTAATTTGATGGATGGTCA
RsMYB1-CDS-MTH01.seq TGCTACATGTAACAAAGATGACGATAAATCTGAGCTTGATAGTAATTTGATGGATGGTCA
RsMYB2-Aokubi-1.seq TGCTACATGTAACAAAGATGACGATAAATCTGAGCTTGTTTGTAATTTAATGGATGGTCA
RsMYB2-MTH01.seq TGCTACATGTAACAAAGATGACGATAAATCTGAGCTTGTTTGTAATTTAATGGATGGTCA
RsMYB2-WK10039.seq TGCTACATGTAACAAAGATGACGATAAATCTGAGCTTGTTTGTAATTTAATGGATGGTCA
RsMYB2-XYB36-2.seq TGCTACATGTAACAAAGATGACGATAAATCTGAGCTTGTTTGTAATTTAATGGATGGTCA
************************************** * ******* ***********
★★ ★
RsMYB1_MTH01.seq GAATATGTGGTGGGAGAGTTTGCTAAATGAAAACCCAGATCCAGCTGCACTCTTTCCAGA	1194
RsMYB1-Aokubi.seq GAATATGTGGTGGGAGAGTTTGCTAAATGAAAACCCAGATCCAGCTGCACTCTTTCCAGA
RsMYB1-KR706195.seq GAATATGTGGTGGGAGGGTTTGCTAAATGAAAACCCAGATCCAGCTGCACTCTTTCCAGA
RsMYB1-WK10039.seq GAATATGTGGTGGGAGAGTTTGCTAAATGAAAACCCAGATCCAGCTGCACTCTTTCCAGA
RsMYB1-XYB36-2.seq GAATATGTGGTGGGAGAGTTTGCTAAATGAAAACCCAGATCCAGCTGCACTCTTT-----
RsMYB1-CDS-MTH01.seq GAATATGTGGTGGGAGAGTTTGCTAAATGAAAACCCAGATCCAGCTGCACTCTTTCCAGA
RsMYB2-Aokubi-1.seq GAATATGTGGTGGGAGAGTTTGCTAGATGAGAGCCAAGATCCAGCTGCTCTCTATCCAGA
RsMYB2-MTH01.seq GAATATGTGGTGGGAGAGTTTGCT------------------------------------
RsMYB2-WK10039.seq GAATATGTGGTGGGAGAGTTTGCTAGATGAGAGCCAAGATCCAGCTGCTCTCTATCCAGA
RsMYB2-XYB36-2.seq GAATATGTGGTGGGAGAGTTTGCTAGATGAGAGCCAAGATCCAGCTGCTCTCTATCCAGA
**************** *******
★ ★ ★ ★ ★ ★
RsMYB1_MTH01.seq AGCTACAGCAACAGAAAAAGGCGCAACCTCCGCATTTGACGTTGAGCAAC----------	1244
RsMYB1-Aokubi.seq AGCTACAGCAACAGAAAAAGGCGCAACCTCCGCATTTGACGTTGAGCAACTTTGGAGCCT
RsMYB1-KR706195.seq AGCTACAGCAACAGAAAAAGGCGCAACCTCCGCATTTGACGTTGAGCAACTTTGGAGCCT
RsMYB1-WK10039.seq AGCTACAGCAACAGAAAAAGGCGCAACCTCCGCATTTGACGTTGAGCAACTTTGGAGCCT
RsMYB1-XYB36-2.seq -------GCAACAGAAAAAGGCGCAACCTCCGCATTTGACGTTGAGCAACTTTGGAGCCT
RsMYB1-CDS-MTH01.seq AGCTACAGCAACAGAAAAAGGCGCAACCTCCGCATTTGACGTTGAGCAAC----------
RsMYB2-Aokubi-1.seq AGCTACAGCAACAAAAAAGGCCGTAACCTCCGAGTTTGACGTTGATCACCTTTGGAGCCT
RsMYB2-MTH01.seq ------------------------------------------------------------
RsMYB2-WK10039.seq AGCTACAGCAACAAAAAAGGCCGTAACCTCCGAGTTTGACGTTGATCACCTTTGGAGCCT
RsMYB2-XYB36-2.seq AGCTACAGCAACAAAAAAGGCCGTAACCTCCGAGTTTGACGTTGATCACCTTTGGAGCCT
★ ★ ★ ★ ★
RsMYB1_MTH01.seq ------------------------------------------------------------	1244
RsMYB1-Aokubi.seq GTTAGATGGAGAGACTGGAACTTGA-----------------------------------
RsMYB1-KR706195.seq GTTAGATGGAGAGACTGTGTAA--------------------------------------
RsMYB1-WK10039.seq GTTAGATGGAGAGACTGGAACTTGATTAGTGTTTCCACTGTTTTGTGCTTGCGTGTGAAC
RsMYB1-XYB36-2.seq GTTAGATGGAGAGACTGGAACTTGA-----------------------------------
RsMYB1-CDS-MTH01.seq ------------------------------------------------------------
RsMYB2-Aokubi-1.seq GTTGGATGGAGAGACTGGAACTTGATTAGTGTTTCCACTGTTCTGTGCTTGCGTGTGAAC
RsMYB2-MTH01.seq ------------------------------------------------------------
RsMYB2-WK10039.seq GTTGGATGGAGAGACTGGAACTTGA-----------------------------------
RsMYB2-XYB36-2.seq GTTGGATGGAGAGACTGGAACTTGA-----------------------------------

## Sheet: TableS12
Table S12 Anthocyanin biosynthetic genes identified in R. sativus and their expression level between MTH01 and JC01
A. thaliana	Raphanus sativus (Aokubi DH genome)						Expression level of gene				P value	P adjust	Up/down	Significant
	Gene name	Gene ID	Position (Scffold)	Strat	End	Published	MTH01 normalize	JC01 normalize	Fold Change	log2 Fold Change
Name Structural genes
Biosynthetic genes in phenylpropanoid pathway
AtPAL1(AT2G37040)	RsPAL1.1	RSG04490	Rs_scaf40	187161	190468		5536	41.1562	0.00743428	-7.07159	9.81e-05	0.00465006	down	yes
	RsPAL1.2	RSG09128	Rs_scaf92	243886	247511		22637.9	3386.52	0.149595	-2.74087	8.73e-24	2.92e-21	down	yes
	RsPAL1.3	RSG34119	Rs_scaf824	9641	10879		0	0	NA	NA	NA	NA	--	no
AtPAL2(AT3G53260)	RsPAL2.1	RSG39829	Rs_scaf1242	59520	62048	AB087212	2284.35	171.905	0.0752531	-3.73211	1.02e-24	3.67e-22	down	yes
	RsPAL2.2	RSG33787	Rs_scaf801	53717	56216		863.981	189.423	0.219244	-2.18939	1.19e-09	1.38e-07	down	yes
AtPAL3(AT5G04230)	--	--	--	--	--	--	--	--	--	--	--	--	--	--
AtPAL4(AT3G10340)	RsPAL4	RSG12055	Rs_scaf132	77225	80788		1.01935	2.92902	2.87341	1.52276	0.82725	1	up	no
AtC4H(AT2G30490)	RsC4H1	RSG17261	Rs_scaf140	5741	7694		22.7876	1.48592	0.0652074	-3.93882	0.0446334	0.625177	down	no
	RsC4H2	RSG13160	Rs_scaf50	61285	63145	HQ641568	1092.1	362.638	0.332057	-1.5905	1.52e-06	0.000108579	down	yes
	RsC4H3	RSG25442	Rs_scaf453	37278	38998		2484.32	14.264	0.0057416	-7.44433	6.73e-06	0.000421855	down	yes
At4CL1(AT1G51680)	Rs4CL1	RSG32214	Rs_scaf707	80817	83472		122.504	126.907	1.03594	0.0509438	0.918898	1	up	no
At4CL2(AT3G21240)a	Rs4CL2
At4CL3(AT1G65060)	Rs4CL3	RSG24500	Rs_scaf424	13415	20270	HQ641569	5450.02	4.01242	0.000736221	-10.4076	2.48e-145	7.5e-142	down	yes
At4CL5(AT3G21230)	Rs4CL5.1	RSG05499	Rs_scaf34	351971	356525		9.60994	11.7375	1.22139	0.288525	0.831536	1	up	no
	Rs4CL5.2	RSG26546	Rs_scaf478	169073	173207		0	0	NA	NA	NA	NA	--	no
Early biosynthetic genes
AtCHS(AT5G13930)	RsCHS1	RSG01801	Rs_scaf14	335667	337099	AF031922	53211.5	68.421	0.00128583	-9.60308	6.95e-219	2.11e-214	down	yes
	RsCHS2	RSG14433	Rs_scaf119	138269	139725		32423.1	41.122	0.00126829	-9.6229	5.35e-40	3.24e-37	down	yes
	RsCHS3	RSG01552	Rs_scaf1	1269822	1271094		114480	126.569	0.0011056	-9.82095	2.16e-121	4.67e-118	down	yes
AtCHI(AT3G55120)	RsCHI1	RSG20529	Rs_scaf310	153114	154636	AF031921	3403.74	26.768	0.0078643	-6.99047	8.15e-28	3.29e-25	down	yes
	RsCHI2	RSG17350	Rs_scaf246	235498	237013		0	0	NA	NA	NA	NA	--	no
AtF3H(AT3G51240)	RsF3H1	RSG07265	Rs_scaf58	29065	30370	AB087211	34049	49.7206	0.00146027	-9.41955	2.85e-24	1.01e-21	down	yes
	RsF3H2	RSG06041	Rs_scaf24	260507	261979		0.994715	0	#NAME?	#NAME?	0.923576	1	down	no
	RsF3H3	RSG43084	Rs_scaf1246	22764	24914		2.03871	0	#NAME?	#NAME?	0.762663	1	down	no
AtF3'H(AT5G07990)	RsF3'H	RSG49629	Rs_scaf3883	5538	6777		3819.41	4.98876	0.00130616	-9.58045	1.42e-133	3.3e-130	down	yes
Late biosynthetic genes
AtDFR(AT5G42800)	RsDFR	RSG20312	Rs_scaf306	76277	78003	AB087210	62798.7	87.1898	0.0013884	-9.49236	1.18e-51	9.39e-49	down	yes
AtANS(AT4G22880)	RsANS1 (LDOX)	RSG08241	Rs_scaf83	78240	79399	AB087206	26557.4	25.5819	0.000963265	-10.0198	1.24e-43	8.01e-41	down	yes
	RsANS2	RSG14935	Rs_scaf190	249786	250944		10664	15.9212	0.00149298	-9.38759	9.79e-166	4.94e-162	down	yes
AtUGT75C1(AT4G14090)	RsUGT75C1	RSG37848	Rs_scaf749	40726	45060		50263.8	65.6803	0.00130671	-9.57984	7.42e-216	1.12e-211	down	yes
AtUGT78D2(AT5G17050)	RsUGT78D2.1	RSG06553	Rs_scaf2	184981	187088		509.276	57.0988	0.112118	-3.15691	0.000118334	0.00550464	down	yes
	RsUGT78D2.2	RSG23714	Rs_scaf400	128832	130404	MF183115	4389.08	7.02709	0.00160104	-9.28678	2.43e-82	3.5e-79	down	yes
AtUF3GT(AT5G54060)	RsUF3GT	RSG45505	Rs_scaf1992	8565	9971	LC202034	20648.4	18.5762	0.000899642	-10.1184	1.99e-46	1.47e-43	down	yes
Regulatory genes (Transcription factor)
Positive regulators
R2R3-MYB
Independent regulatory genes
AtMYB11(AT3G62610)	--	--	--	--	--	--	--	--	--	--	--	--	--	--
AtMYB12(AT2G47460)	RsMYB12.1	RSG01136	Rs_scaf11	218559	221000		0	0	NA	NA	NA	NA	--	no
	RsMYB12.2	RSG37835	Rs_scaf1068	33996	34622		0	0	NA	NA	NA	NA	--	no
AtMYB111(AT5G49330)	RsMYB111	RSG31330	Rs_scaf665	30991	34169		0	0	NA	NA	NA	NA	--	no
Regulation by forming MBW complex
	RsMYB113.1	RSG33469	Rs_scaf785	90505	91490	KR706195	7488.02	9.55359	0.00127585	-9.61433	2.2e-35	1.19e-32	down	yes
AtMYB113(AT1G66370)a	RsMYB113.2	RSG19108	Rs_scaf158	276616	277878		802.907	1.46451	0.00182401	-9.09867	9.19e-09	9.5e-07	down	yes
	RsMYB113.3	RSG37435	Rs_scaf1042	69102	70736		3.56774	0.48817	0.136829	-2.86955	0.681339	1	down	no
AtMYB114(AT1G66380)a	RsMYB114
AtPAP1(AT1G56650)	RsPAP1
AtPAP2(AT1G66390)a	RsPAP2
bHLH
AtTT8(AT4G09820)	RsTT8	RSG22617	Rs_scaf368	173541	176893	KY651179	2062.22	2.03833	0.000988412	-9.9826	0.000134443	0.00618746	down	yes
AtGL3(AT5G41315)	RsGL3	RSG25032	Rs_scaf440	176739	181711		0	0	NA	NA	NA	NA	--	no
AtEGL3(AT1G63650)	RsEGL3	RSG28657	Rs_scaf563	56554	59555		0	0	NA	NA	NA	NA	--	no
		RSG11989	Rs_scaf131	342547	345737		23.7007	44.3636	1.87183	0.904447	0.358128	1	up	no
WD40
AtTTG(AT5G24520)	RsTTG1.1	RSG13457	Rs_scaf161	215817	216824	KY651180	1500.48	1240.55	0.82677	-0.274442	0.258343	1	down	no
Negative regulators
Single-Repeat R3 MYB
AtMYBL2(AT1G71030)	RsMYBL2.1	RSG12151	Rs_scaf134	225543	226432		4532.79	5.45552	0.00120357	-9.69847	6.41e-143	1.77e-139	down	yes
	RsMYBL2.2	RSG32886	Rs_scaf743	112687	115406		60.8177	28.0655	0.46147	-1.11569	0.177528	1	down	no
AtCPC(AT2G46410)	RsCPC1	RSG08717	Rs_scaf88	17442	18200		23.6591	0	#NAME?	#NAME?	0.00518099	0.136669	down	no
	RsCPC2	RSG43357	Rs_scaf1612	31818	32056		7.13548	0.48817	0.0684145	-3.86955	0.366246	1	down	no
	RsCPC3	RSG01234	Rs_scaf11	770298	770956		286.732	36.7884	0.128302	-2.96238	3.14e-09	3.45e-07	down	yes
LATERAL ORGAN BOUNDARY DOMAIN (LBD)
AtLBD37(AT5G67420)	RsLBD37.1	RSG26452	Rs_scaf373	123942	124785		756.489	853.416	1.12813	0.173931	0.725312	1	up	no
	RsLBD37.2	RSG39012	Rs_scaf1169	33046	33848		2.91023	14.4995	4.98226	2.3168	0.339766	1	up	no
	RsLBD37.3	RSG14597	Rs_scaf74	349455	350290		0	0	NA	NA	NA	NA	--	no
AtLBD38(AT3G49940)	RsLBD38.1	RSG45066	Rs_scaf1469	59299	60123		811.128	664.871	0.819687	-0.286855	0.300481	1	down	no
	RsLBD38.2	RSG50244	Rs_scaf4318	1477	2287		63.0781	42.8391	0.679143	-0.558212	0.468093	1	down	no
AtLBD39(AT4G37540)	RsLBD39.1	RSG23257	Rs_scaf202	43750	44606		297.568	336.525	1.13092	0.177497	0.620631	1	up	no
Transport genes
AtTT19(AT5G17220)	RsTT19.1	RSG01330	Rs_scaf1	213408	214219		2337.24	0.48817	0.000208866	-12.2251	1.94e-105	3.26e-102	down	yes
	RsTT19.2	RSG23708	Rs_scaf400	102904	105589		24633.5	75.0498	0.00304666	-8.35855	3.4e-17	7.73e-15	down	yes
Note: a, high sequence similarity of four genes (AtMYB113, AtMYB114, AtPAP1 and AtPAP2) and two genes (At4CL1 and At4CL2) made it difficult to define the Rs. genes by synteny or homology
