# Supplementary material for: Transposon-induced methylation of the RsMYB1 promoter disturbs anthocyanin accumulation in red-fleshed radish
Source: J Exp Bot. 2020 Jan 21;71(9):2537–50. doi: 10.1093/jxb/eraa010 (PMC7210773; doi:10.1093/jxb/eraa010)
Supplement: eraa010_suppl_Supplementary_file002 [file eraa010_suppl_supplementary_file002.xlsx]

## Sheet: Table S5
Table S5. Details regarding all SNPs as well as the SNP-index and Δ(SNP-index). Ref depth and Alt depth refer to the number of reads supporting the reference and mutant base types, respectively, at a particular site in the bulk
Chr.	Position	Red Flesh Bulk			White Flesh Bulk			Δ(SNP-index)
		Ref depth	Alt depth	SNP-index (high)	Ref depth	Alt depth	SNP-index (low)
XYB_R01	86537	3	24	0.888889	5	18	0.782609	0.10628
XYB_R01	113210	3	35	0.921053	13	45	0.775862	0.145191
XYB_R01	113236	3	33	0.916667	11	44	0.8	0.116667
XYB_R01	113269	4	29	0.878788	10	36	0.782609	0.0961792
XYB_R01	113277	5	35	0.875	12	34	0.73913	0.13587
XYB_R01	113283	5	36	0.878049	12	33	0.733333	0.144715
XYB_R01	113287	5	36	0.878049	12	31	0.72093	0.157119
XYB_R01	113344	10	39	0.795918	14	21	0.6	0.195918
XYB_R01	113393	11	39	0.78	13	21	0.617647	0.162353
XYB_R01	113430	9	37	0.804348	13	30	0.697674	0.106673
XYB_R01	113457	8	34	0.809524	12	30	0.714286	0.0952381
XYB_R01	113463	8	32	0.8	10	30	0.75	0.05
XYB_R01	113465	8	31	0.794872	10	30	0.75	0.0448718
XYB_R01	113497	4	34	0.894737	6	28	0.823529	0.0712074
XYB_R01	113518	4	33	0.891892	4	31	0.885714	0.00617761
XYB_R01	229262	6	23	0.793103	2	16	0.888889	-0.0957854
XYB_R01	229275	8	23	0.741935	2	12	0.857143	-0.115207
XYB_R01	377446	7	10	0.588235	1	53	0.981481	-0.393246
XYB_R01	377449	7	10	0.588235	1	53	0.981481	-0.393246
XYB_R01	377866	19	18	0.486486	22	28	0.56	-0.0735135
XYB_R01	388138	26	24	0.48	25	43	0.632353	-0.152353
XYB_R01	388169	28	21	0.428571	27	47	0.635135	-0.206564
XYB_R01	388170	28	21	0.428571	28	47	0.626667	-0.198095
XYB_R01	388199	27	21	0.4375	35	45	0.5625	-0.125
XYB_R01	388241	33	28	0.459016	40	40	0.5	-0.0409836
XYB_R01	388265	38	27	0.415385	40	40	0.5	-0.0846154
XYB_R01	388284	35	30	0.461538	41	40	0.493827	-0.0322887
XYB_R01	388426	16	35	0.686275	14	35	0.714286	-0.0280112
XYB_R01	388508	4	39	0.906977	7	31	0.815789	0.0911873
XYB_R01	430112	8	24	0.75	9	25	0.735294	0.0147059
XYB_R01	430115	8	23	0.741935	9	25	0.735294	0.00664137
XYB_R01	456769	13	5	0.277778	21	1	0.0454545	0.232323
XYB_R01	456778	14	5	0.263158	20	1	0.047619	0.215539
XYB_R01	456783	14	5	0.263158	20	1	0.047619	0.215539
XYB_R01	501405	3	30	0.909091	5	29	0.852941	0.0561497
XYB_R01	559975	12	32	0.727273	18	47	0.723077	0.0041958
XYB_R01	560038	15	23	0.605263	19	46	0.707692	-0.102429
XYB_R01	560155	16	29	0.644444	17	39	0.696429	-0.0519841
XYB_R01	560164	17	29	0.630435	17	39	0.696429	-0.0659938
XYB_R01	560173	14	28	0.666667	14	41	0.745455	-0.0787879
XYB_R01	560202	26	18	0.409091	36	16	0.307692	0.101399
XYB_R01	560254	18	30	0.625	20	36	0.642857	-0.0178571
XYB_R01	560272	27	16	0.372093	39	21	0.35	0.022093
XYB_R01	560311	26	18	0.409091	40	30	0.428571	-0.0194805
XYB_R01	560329	31	15	0.326087	38	26	0.40625	-0.080163
XYB_R01	560452	24	11	0.314286	38	23	0.377049	-0.0627635
XYB_R01	560491	20	16	0.444444	38	23	0.377049	0.0673953
XYB_R01	560514	23	15	0.394737	37	23	0.383333	0.0114035
XYB_R01	560518	24	15	0.384615	37	23	0.383333	0.00128205
XYB_R01	560547	26	16	0.380952	33	23	0.410714	-0.0297619
XYB_R01	560557	29	17	0.369565	32	22	0.407407	-0.0378422
XYB_R01	560590	31	11	0.261905	31	21	0.403846	-0.141941
XYB_R01	560611	31	9	0.225	31	21	0.403846	-0.178846
XYB_R01	560846	20	9	0.310345	26	15	0.365854	-0.0555088
XYB_R01	560847	20	9	0.310345	26	15	0.365854	-0.0555088
XYB_R01	560854	19	9	0.321429	25	13	0.342105	-0.0206767
XYB_R01	652176	20	37	0.649123	18	39	0.684211	-0.0350877
XYB_R01	652343	3	29	0.90625	4	34	0.894737	0.0115132
XYB_R01	691466	23	15	0.394737	41	1	0.0238095	0.370927
XYB_R01	726138	34	6	0.15	39	0	0	0.15
XYB_R01	745806	19	4	0.173913	25	6	0.193548	-0.0196353
XYB_R01	745814	20	2	0.0909091	28	3	0.0967742	-0.0058651
XYB_R01	910204	9	27	0.75	5	29	0.852941	-0.102941
XYB_R01	910251	9	22	0.709677	6	18	0.75	-0.0403226
XYB_R01	910344	3	25	0.892857	6	11	0.647059	0.245798
XYB_R01	1063821	10	52	0.83871	8	47	0.854545	-0.0158358
XYB_R01	1063822	10	52	0.83871	8	46	0.851852	-0.0131422
XYB_R01	1063838	9	44	0.830189	8	41	0.836735	-0.00654601
XYB_R01	1063848	9	35	0.795455	7	42	0.857143	-0.0616883
XYB_R01	1075744	3	23	0.884615	5	30	0.857143	0.0274725
XYB_R01	1075813	0	34	1	8	26	0.764706	0.235294
XYB_R01	1125540	19	0	0	23	4	0.148148	-0.148148
XYB_R01	1129422	4	66	0.942857	14	55	0.797101	0.145756
XYB_R01	1129424	4	65	0.942029	14	56	0.8	0.142029
XYB_R01	1129467	20	47	0.701493	35	29	0.453125	0.248368
XYB_R01	1129479	8	76	0.904762	8	53	0.868852	0.0359094
XYB_R01	1130121	5	49	0.907407	19	76	0.8	0.107407
XYB_R01	1130503	13	55	0.808824	10	66	0.868421	-0.0595975
XYB_R01	1130509	13	55	0.808824	11	63	0.851351	-0.0425278
XYB_R01	1130521	13	58	0.816901	11	68	0.860759	-0.0438581
XYB_R01	1130598	9	56	0.861538	6	59	0.907692	-0.0461538
XYB_R01	1212093	15	36	0.705882	16	40	0.714286	-0.00840336
XYB_R01	1293635	15	32	0.680851	25	34	0.576271	0.10458
XYB_R01	1293641	14	31	0.688889	22	33	0.6	0.0888889
XYB_R01	1293741	35	0	0	36	10	0.217391	-0.217391
XYB_R01	1327968	30	30	0.5	31	35	0.530303	-0.030303
XYB_R01	1327970	30	27	0.473684	30	35	0.538462	-0.0647773
XYB_R01	1356410	10	22	0.6875	12	31	0.72093	-0.0334302
XYB_R01	1356419	16	22	0.578947	14	32	0.695652	-0.116705
XYB_R01	1356500	17	26	0.604651	18	29	0.617021	-0.0123701
XYB_R01	1356503	16	27	0.627907	19	31	0.62	0.00790698
XYB_R01	1356506	16	27	0.627907	19	31	0.62	0.00790698
XYB_R01	1362791	19	54	0.739726	9	43	0.826923	-0.087197
XYB_R01	1363163	12	35	0.744681	16	49	0.753846	-0.0091653
XYB_R01	1506906	0	15	1	5	29	0.852941	0.147059
XYB_R01	1506907	0	14	1	5	29	0.852941	0.147059
XYB_R01	1598266	16	39	0.709091	18	55	0.753425	-0.0443337
XYB_R01	1672361	0	27	1	11	35	0.76087	0.23913
XYB_R01	1672367	0	27	1	10	34	0.772727	0.227273
XYB_R01	1672374	0	34	1	9	42	0.823529	0.176471
XYB_R01	1672395	0	31	1	9	45	0.833333	0.166667
XYB_R01	1672413	0	26	1	9	39	0.8125	0.1875
XYB_R01	1672415	0	27	1	9	40	0.816327	0.183673
XYB_R01	1672427	0	27	1	8	42	0.84	0.16
XYB_R01	1841369	46	4	0.08	42	4	0.0869565	-0.00695652
XYB_R01	1848536	34	20	0.37037	31	12	0.27907	0.0913006
XYB_R01	1848914	20	6	0.230769	22	1	0.0434783	0.187291
XYB_R01	1848925	21	7	0.25	14	2	0.125	0.125
XYB_R01	1893152	19	37	0.660714	16	15	0.483871	0.176843
XYB_R01	1978129	6	30	0.833333	5	26	0.83871	-0.00537634
XYB_R01	1978136	6	31	0.837838	5	26	0.83871	-0.00087184
XYB_R01	2009199	8	51	0.864407	9	58	0.865672	-0.00126486
XYB_R01	2044110	34	37	0.521127	29	31	0.516667	0.00446009
XYB_R01	2049940	32	4	0.111111	35	3	0.0789474	0.0321637
XYB_R01	2049953	35	1	0.0277778	32	3	0.0857143	-0.0579365
XYB_R01	2051385	18	13	0.419355	22	25	0.531915	-0.11256
XYB_R01	2051585	19	0	0	32	3	0.0857143	-0.0857143
XYB_R01	2066043	22	2	0.0833333	25	2	0.0740741	0.00925926
XYB_R01	2072231	20	9	0.310345	31	4	0.114286	0.196059
XYB_R01	2075551	9	18	0.666667	6	19	0.76	-0.0933333
XYB_R01	2075559	9	18	0.666667	5	18	0.782609	-0.115942
XYB_R01	2075561	9	17	0.653846	5	18	0.782609	-0.128763
XYB_R01	2075574	8	15	0.652174	4	16	0.8	-0.147826
XYB_R01	2075580	7	13	0.65	4	16	0.8	-0.15
XYB_R01	2088125	6	60	0.909091	10	70	0.875	0.0340909
XYB_R01	2088424	11	60	0.84507	16	63	0.797468	0.0476021
XYB_R01	2088438	9	57	0.863636	14	66	0.825	0.0386364
XYB_R01	2088439	11	55	0.833333	15	65	0.8125	0.0208333
XYB_R01	2088443	10	55	0.846154	14	63	0.818182	0.027972
XYB_R01	2088508	13	46	0.779661	17	47	0.734375	0.045286
XYB_R01	2089580	40	7	0.148936	38	3	0.0731707	0.0757654
XYB_R01	2126147	24	1	0.04	32	2	0.0588235	-0.0188235
XYB_R01	2133780	25	1	0.0384615	32	7	0.179487	-0.141026
XYB_R01	2136226	25	38	0.603175	25	23	0.479167	0.124008
XYB_R01	2136477	9	28	0.756757	8	28	0.777778	-0.021021
XYB_R01	2136526	2	32	0.941176	5	31	0.861111	0.0800654
XYB_R01	2138079	27	3	0.1	33	5	0.131579	-0.0315789
XYB_R01	2138083	26	2	0.0714286	34	4	0.105263	-0.0338346
XYB_R01	2141627	27	28	0.509091	40	32	0.444444	0.0646465
XYB_R01	2141768	23	21	0.477273	22	28	0.56	-0.0827273
XYB_R01	2141836	14	19	0.575758	20	22	0.52381	0.0519481
XYB_R01	2141859	16	22	0.578947	18	20	0.526316	0.0526316
XYB_R01	2143007	4	33	0.891892	6	19	0.76	0.131892
XYB_R01	2143862	1	17	0.944444	7	26	0.787879	0.156566
XYB_R01	2143869	1	17	0.944444	7	28	0.8	0.144444
XYB_R01	2143914	0	21	1	6	24	0.8	0.2
XYB_R01	2143931	0	21	1	6	30	0.833333	0.166667
XYB_R01	2143951	0	19	1	6	32	0.842105	0.157895
XYB_R01	2143954	0	19	1	6	32	0.842105	0.157895
XYB_R01	2205356	10	17	0.62963	14	12	0.461538	0.168091
XYB_R01	2306804	2	21	0.913043	3	18	0.857143	0.0559006
XYB_R01	2327753	3	32	0.914286	2	9	0.818182	0.0961039
XYB_R01	2327761	4	30	0.882353	2	9	0.818182	0.0641711
XYB_R01	2327881	22	9	0.290323	14	4	0.222222	0.0681004
XYB_R01	2327887	22	7	0.241379	15	4	0.210526	0.030853
XYB_R01	2327903	4	25	0.862069	3	18	0.857143	0.00492611
XYB_R01	2338756	11	35	0.76087	6	30	0.833333	-0.0724638
XYB_R01	2341991	0	16	1	6	27	0.818182	0.181818
XYB_R01	2343124	12	8	0.4	14	8	0.363636	0.0363636
XYB_R01	2343131	10	8	0.444444	14	8	0.363636	0.0808081
XYB_R01	2345134	7	2	0.222222	12	3	0.2	0.0222222
XYB_R01	2394116	2	73	0.973333	11	29	0.725	0.248333
XYB_R01	2483588	33	31	0.484375	30	31	0.508197	-0.0238217
XYB_R01	2483592	34	30	0.46875	31	30	0.491803	-0.0230533
XYB_R01	2483609	38	33	0.464789	28	32	0.533333	-0.0685446
XYB_R01	2483672	29	32	0.52459	31	32	0.507937	0.0166537
XYB_R01	2493193	14	27	0.658537	20	36	0.642857	0.0156794
XYB_R01	2493572	18	25	0.581395	29	30	0.508475	0.0729208
XYB_R01	2493574	18	25	0.581395	32	31	0.492063	0.0893319
XYB_R01	2493598	23	25	0.520833	32	29	0.47541	0.0454235
XYB_R01	2539014	4	30	0.882353	7	20	0.740741	0.141612
XYB_R01	2539048	6	25	0.806452	2	20	0.909091	-0.102639
XYB_R01	2539078	2	23	0.92	4	12	0.75	0.17
XYB_R01	2558175	10	26	0.722222	8	28	0.777778	-0.0555556
XYB_R01	2561775	11	0	0	20	2	0.0909091	-0.0909091
XYB_R01	2615783	4	32	0.888889	4	31	0.885714	0.0031746
XYB_R01	2615805	5	32	0.864865	4	35	0.897436	-0.032571
XYB_R01	2615817	5	32	0.864865	4	36	0.9	-0.0351351
XYB_R01	2615984	11	37	0.770833	10	27	0.72973	0.0411036
XYB_R01	2740163	24	1	0.04	21	4	0.16	-0.12
XYB_R01	2745879	32	6	0.157895	30	1	0.0322581	0.125637
XYB_R01	2753553	7	52	0.881356	7	35	0.833333	0.0480226
XYB_R01	2753564	7	51	0.87931	7	35	0.833333	0.045977
XYB_R01	2753568	7	51	0.87931	6	35	0.853659	0.0256518
XYB_R01	2753595	7	48	0.872727	5	36	0.878049	-0.00532151
XYB_R01	2777742	54	8	0.129032	45	0	0	0.129032
XYB_R01	2795588	13	0	0	0	11	1	-1
XYB_R01	2831371	18	2	0.1	19	3	0.136364	-0.0363636
XYB_R01	2835330	32	4	0.111111	36	6	0.142857	-0.031746
XYB_R01	2868765	17	2	0.105263	31	2	0.0606061	0.0446571
XYB_R01	2871687	5	1	0.166667	20	1	0.047619	0.119048
XYB_R01	2877876	23	3	0.115385	30	9	0.230769	-0.115385
XYB_R01	2878392	26	4	0.133333	35	6	0.146341	-0.0130081
XYB_R01	2878407	23	7	0.233333	35	9	0.204545	0.0287879
XYB_R01	2878416	6	22	0.785714	8	38	0.826087	-0.0403727
XYB_R01	2878496	28	2	0.0666667	33	5	0.131579	-0.0649123
XYB_R01	2896495	27	5	0.15625	34	3	0.0810811	0.0751689
XYB_R01	2901762	10	0	0	15	2	0.117647	-0.117647
XYB_R01	2904063	8	13	0.619048	16	14	0.466667	0.152381
XYB_R01	2905129	6	13	0.684211	25	0	0	0.684211
XYB_R01	2905143	8	8	0.5	20	0	0	0.5
XYB_R01	2905157	9	5	0.357143	17	0	0	0.357143
XYB_R01	2905165	10	4	0.285714	19	0	0	0.285714
XYB_R01	2905177	11	2	0.153846	16	0	0	0.153846
XYB_R01	2905179	11	2	0.153846	14	0	0	0.153846
XYB_R01	2905196	15	2	0.117647	15	0	0	0.117647
XYB_R01	2905215	13	2	0.133333	17	0	0	0.133333
XYB_R01	2905237	11	2	0.153846	18	0	0	0.153846
XYB_R01	2905278	7	8	0.533333	0	15	1	-0.466667
XYB_R01	2905288	8	6	0.428571	15	0	0	0.428571
XYB_R01	2905316	11	2	0.153846	11	0	0	0.153846
XYB_R01	2913289	22	1	0.0434783	35	2	0.0540541	-0.0105758
XYB_R01	2927143	7	12	0.631579	15	18	0.545455	0.0861244
XYB_R01	2927669	9	33	0.785714	3	32	0.914286	-0.128571
XYB_R01	2953332	19	21	0.525	31	37	0.544118	-0.0191176
XYB_R01	2953341	20	23	0.534884	33	38	0.535211	-0.000327547
XYB_R01	2953352	23	22	0.488889	33	38	0.535211	-0.0463224
XYB_R01	2953373	22	21	0.488372	33	36	0.521739	-0.033367
XYB_R01	2954803	17	42	0.711864	13	21	0.617647	0.0942173
XYB_R01	2957842	17	38	0.690909	19	34	0.641509	0.0493997
XYB_R01	2957846	18	39	0.684211	19	35	0.648148	0.0360624
XYB_R01	2957875	22	34	0.607143	19	35	0.648148	-0.0410053
XYB_R01	2958404	32	28	0.466667	42	48	0.533333	-0.0666667
XYB_R01	2958511	29	39	0.573529	36	41	0.532468	0.0410619
XYB_R01	2958869	6	35	0.853659	8	41	0.836735	0.0169238
XYB_R01	2959225	33	26	0.440678	28	32	0.533333	-0.0926554
XYB_R01	2959251	34	28	0.451613	23	26	0.530612	-0.0789993
XYB_R01	2959405	12	33	0.733333	14	21	0.6	0.133333
XYB_R01	2959442	15	40	0.727273	16	24	0.6	0.127273
XYB_R01	2959519	22	42	0.65625	17	32	0.653061	0.00318878
XYB_R01	2959572	33	41	0.554054	25	31	0.553571	0.000482625
XYB_R01	2959837	27	36	0.571429	40	37	0.480519	0.0909091
XYB_R01	2960055	24	38	0.612903	37	35	0.486111	0.126792
XYB_R01	2960150	24	25	0.510204	35	33	0.485294	0.02491
XYB_R01	2960189	25	22	0.468085	43	28	0.394366	0.0737189
XYB_R01	2960294	22	21	0.488372	42	32	0.432432	0.0559397
XYB_R01	2960368	24	27	0.529412	47	44	0.483516	0.0458953
XYB_R01	2961810	33	37	0.528571	44	36	0.45	0.0785714
XYB_R01	2961911	31	34	0.523077	38	38	0.5	0.0230769
XYB_R01	2965450	8	26	0.764706	12	27	0.692308	0.0723982
XYB_R01	2990071	18	12	0.4	18	20	0.526316	-0.126316
XYB_R01	2991722	21	7	0.25	17	10	0.37037	-0.12037
XYB_R01	2991731	24	1	0.04	19	4	0.173913	-0.133913
XYB_R01	2993937	0	30	1	7	32	0.820513	0.179487
XYB_R01	2993998	0	36	1	34	5	0.128205	0.871795
XYB_R01	2994009	0	38	1	29	8	0.216216	0.783784
XYB_R01	2994018	0	35	1	26	14	0.35	0.65
XYB_R01	2994030	0	33	1	23	15	0.394737	0.605263
XYB_R01	2994033	0	31	1	21	15	0.416667	0.583333
XYB_R01	2994046	0	34	1	18	15	0.454545	0.545455
XYB_R01	2994055	0	36	1	16	17	0.515152	0.484848
XYB_R01	2994059	0	36	1	16	18	0.529412	0.470588
XYB_R01	2994065	0	36	1	12	19	0.612903	0.387097
XYB_R01	3049254	30	1	0.0322581	21	5	0.192308	-0.16005
XYB_R01	3050535	39	5	0.113636	21	9	0.3	-0.186364
XYB_R01	3050538	39	5	0.113636	22	10	0.3125	-0.198864
XYB_R01	3050655	31	18	0.367347	20	18	0.473684	-0.106337
XYB_R01	3050801	12	34	0.73913	12	29	0.707317	0.0318134
XYB_R01	3051045	15	23	0.605263	15	38	0.716981	-0.111718
XYB_R01	3051194	27	5	0.15625	35	4	0.102564	0.0536859
XYB_R01	3051249	4	24	0.857143	3	32	0.914286	-0.0571429
XYB_R01	3250531	21	16	0.432432	3	33	0.916667	-0.484234
XYB_R01	3267377	5	57	0.919355	15	36	0.705882	0.213472
XYB_R01	3267380	5	59	0.921875	16	38	0.703704	0.218171
XYB_R01	3267406	5	66	0.929577	17	46	0.730159	0.199419
XYB_R01	3287460	11	33	0.75	11	40	0.784314	-0.0343137
XYB_R01	3287473	13	33	0.717391	11	42	0.792453	-0.0750615
XYB_R01	3374958	11	10	0.47619	6	31	0.837838	-0.361647
XYB_R01	3374959	11	10	0.47619	6	31	0.837838	-0.361647
XYB_R01	3510300	7	24	0.774194	23	39	0.629032	0.145161
XYB_R01	3510336	12	28	0.7	32	41	0.561644	0.138356
XYB_R01	3510353	10	34	0.772727	28	47	0.626667	0.146061
XYB_R01	3510381	11	43	0.796296	33	48	0.592593	0.203704
XYB_R01	3510414	11	41	0.788462	39	48	0.551724	0.236737
XYB_R01	3510448	11	46	0.807018	41	49	0.544444	0.262573
XYB_R01	3510893	16	36	0.692308	26	63	0.707865	-0.0155575
XYB_R01	3510923	15	32	0.680851	24	62	0.72093	-0.0400792
XYB_R01	3510949	15	36	0.705882	29	60	0.674157	0.031725
XYB_R01	3510980	19	37	0.660714	25	63	0.715909	-0.0551948
XYB_R01	3510981	19	37	0.660714	25	64	0.719101	-0.0583868
XYB_R01	3511104	7	35	0.833333	5	38	0.883721	-0.0503876
XYB_R01	3538800	4	46	0.92	12	59	0.830986	0.0890141
XYB_R01	3538818	25	42	0.626866	26	49	0.653333	-0.0264677
XYB_R01	3539323	7	57	0.890625	7	67	0.905405	-0.0147804
XYB_R01	3575389	5	22	0.814815	8	21	0.724138	0.0906769
XYB_R01	3575395	1	24	0.96	7	20	0.740741	0.219259
XYB_R01	3626137	19	13	0.40625	5	28	0.848485	-0.442235
XYB_R01	3634845	17	17	0.5	25	8	0.242424	0.257576
XYB_R01	3648958	14	17	0.548387	24	8	0.25	0.298387
XYB_R01	3660921	18	12	0.4	16	2	0.111111	0.288889
XYB_R01	3729442	14	31	0.688889	9	56	0.861538	-0.17265
XYB_R01	3755027	17	15	0.46875	1	26	0.962963	-0.494213
XYB_R01	3823255	9	13	0.590909	16	8	0.333333	0.257576
XYB_R01	3897868	21	24	0.533333	10	25	0.714286	-0.180952
XYB_R01	3944486	14	15	0.517241	26	6	0.1875	0.329741
XYB_R01	3986967	12	23	0.657143	17	21	0.552632	0.104511
XYB_R01	4027702	9	4	0.307692	6	16	0.727273	-0.41958
XYB_R01	4048099	7	24	0.774194	15	22	0.594595	0.179599
XYB_R01	4161937	3	31	0.911765	9	32	0.780488	0.131277
XYB_R01	4161946	3	31	0.911765	9	33	0.785714	0.12605
XYB_R01	4161958	2	33	0.942857	9	33	0.785714	0.157143
XYB_R01	4256966	22	25	0.531915	1	36	0.972973	-0.441058
XYB_R01	4256982	21	25	0.543478	1	34	0.971429	-0.42795
XYB_R01	4257038	12	24	0.666667	1	38	0.974359	-0.307692
XYB_R01	4257067	7	30	0.810811	2	36	0.947368	-0.136558
XYB_R01	4402311	3	17	0.85	3	20	0.869565	-0.0195652
XYB_R01	4444923	9	15	0.625	5	24	0.827586	-0.202586
XYB_R01	4559853	9	18	0.666667	10	28	0.736842	-0.0701754
XYB_R01	4571754	18	49	0.731343	17	47	0.734375	-0.00303172
XYB_R01	4571755	18	49	0.731343	17	47	0.734375	-0.00303172
XYB_R01	4571803	30	18	0.375	26	15	0.365854	0.00914634
XYB_R01	4575295	13	11	0.458333	40	0	0	0.458333
XYB_R01	4575300	13	11	0.458333	1	37	0.973684	-0.515351
XYB_R01	4575365	9	14	0.608696	32	1	0.030303	0.578393
XYB_R01	4575367	9	14	0.608696	32	0	0	0.608696
XYB_R01	4575385	9	14	0.608696	1	27	0.964286	-0.35559
XYB_R01	4575830	13	9	0.409091	32	8	0.2	0.209091
XYB_R01	4575900	14	5	0.263158	37	9	0.195652	0.0675057
XYB_R01	4575903	15	6	0.285714	36	9	0.2	0.0857143
XYB_R01	4576124	11	19	0.633333	5	34	0.871795	-0.238462
XYB_R01	4576150	17	11	0.392857	35	6	0.146341	0.246516
XYB_R01	4576173	18	13	0.419355	32	8	0.2	0.219355
XYB_R01	4576191	17	11	0.392857	34	8	0.190476	0.202381
XYB_R01	4576192	16	11	0.407407	34	8	0.190476	0.216931
XYB_R01	4576204	15	11	0.423077	31	8	0.205128	0.217949
XYB_R01	4576206	14	11	0.44	30	10	0.25	0.19
XYB_R01	4576225	13	10	0.434783	28	11	0.282051	0.152731
XYB_R01	4576228	9	11	0.55	11	26	0.702703	-0.152703
XYB_R01	4576231	9	10	0.526316	11	26	0.702703	-0.176387
XYB_R01	4576260	8	13	0.619048	11	26	0.702703	-0.0836551
XYB_R01	4576266	8	13	0.619048	11	25	0.694444	-0.0753968
XYB_R01	4576330	11	13	0.541667	30	10	0.25	0.291667
XYB_R01	4576491	21	20	0.487805	9	35	0.795455	-0.30765
XYB_R01	4576524	18	20	0.526316	9	31	0.775	-0.248684
XYB_R01	4576546	16	13	0.448276	28	9	0.243243	0.205033
XYB_R01	4576573	12	14	0.538462	32	8	0.2	0.338462
XYB_R01	4576579	11	14	0.56	34	8	0.190476	0.369524
XYB_R01	4577379	18	18	0.5	8	29	0.783784	-0.283784
XYB_R01	4577386	20	18	0.473684	6	30	0.833333	-0.359649
XYB_R01	4577389	19	20	0.512821	29	4	0.121212	0.391608
XYB_R01	4577390	19	20	0.512821	29	4	0.121212	0.391608
XYB_R01	4577410	20	21	0.512195	28	5	0.151515	0.36068
XYB_R01	4577418	19	20	0.512821	29	4	0.121212	0.391608
XYB_R01	4577462	15	13	0.464286	34	5	0.128205	0.336081
XYB_R01	4577496	13	21	0.617647	37	7	0.159091	0.458556
XYB_R01	4577517	14	20	0.588235	33	6	0.153846	0.434389
XYB_R01	4577606	20	20	0.5	27	6	0.181818	0.318182
XYB_R01	4577654	20	13	0.393939	23	4	0.148148	0.245791
XYB_R01	4577660	20	14	0.411765	20	4	0.166667	0.245098
XYB_R01	4577666	21	14	0.4	19	4	0.173913	0.226087
XYB_R01	4577815	12	15	0.555556	5	27	0.84375	-0.288194
XYB_R01	4577865	14	19	0.575758	6	21	0.777778	-0.20202
XYB_R01	4577875	13	18	0.580645	6	21	0.777778	-0.197133
XYB_R01	4577909	13	15	0.535714	10	24	0.705882	-0.170168
XYB_R01	4577981	13	17	0.566667	11	26	0.702703	-0.136036
XYB_R01	4593602	12	23	0.657143	14	26	0.65	0.00714286
XYB_R01	4595723	2	9	0.818182	2	8	0.8	0.0181818
XYB_R01	4620706	12	50	0.806452	14	42	0.75	0.0564516
XYB_R01	4620712	12	52	0.8125	14	40	0.740741	0.0717593
XYB_R01	4620720	10	50	0.833333	14	42	0.75	0.0833333
XYB_R01	4620726	11	49	0.816667	14	41	0.745455	0.0712121
XYB_R01	4620732	11	48	0.813559	17	40	0.701754	0.111805
XYB_R01	4620734	11	49	0.816667	17	41	0.706897	0.10977
XYB_R01	4954146	5	33	0.868421	4	23	0.851852	0.0165692
XYB_R01	4954165	6	34	0.85	4	23	0.851852	-0.00185185
XYB_R01	4954168	6	35	0.853659	4	23	0.851852	0.00180668
XYB_R01	4954172	6	37	0.860465	4	24	0.857143	0.00332226
XYB_R01	4954181	7	37	0.840909	4	23	0.851852	-0.0109428
XYB_R01	4954183	7	37	0.840909	4	24	0.857143	-0.0162338
XYB_R01	4954190	7	40	0.851064	5	25	0.833333	0.0177305
XYB_R01	4989725	1	26	0.962963	10	33	0.767442	0.195521
XYB_R01	4989727	1	25	0.961538	10	33	0.767442	0.194097
XYB_R01	4989737	1	25	0.961538	11	33	0.75	0.211538
XYB_R01	4989753	1	28	0.965517	12	32	0.727273	0.238245
XYB_R01	4989756	1	27	0.964286	12	30	0.714286	0.25
XYB_R01	5008749	11	29	0.725	22	35	0.614035	0.110965
XYB_R01	5008752	11	28	0.717949	22	35	0.614035	0.103914
XYB_R01	5008774	12	30	0.714286	22	30	0.576923	0.137363
XYB_R01	5008777	12	29	0.707317	24	30	0.555556	0.151762
XYB_R01	5008779	12	31	0.72093	25	32	0.561404	0.159527
XYB_R01	5008792	11	34	0.755556	23	31	0.574074	0.181481
XYB_R01	5008794	11	35	0.76087	23	31	0.574074	0.186795
XYB_R01	5008800	11	35	0.76087	23	33	0.589286	0.171584
XYB_R01	5008801	11	35	0.76087	22	33	0.6	0.16087
XYB_R01	5008821	10	35	0.777778	20	30	0.6	0.177778
XYB_R01	5008824	10	33	0.767442	20	28	0.583333	0.184109
XYB_R01	5008830	10	32	0.761905	19	30	0.612245	0.14966
XYB_R01	5008840	10	32	0.761905	16	26	0.619048	0.142857
XYB_R01	5008842	10	31	0.756098	16	26	0.619048	0.13705
XYB_R01	5008846	10	31	0.756098	16	26	0.619048	0.13705
XYB_R01	5008854	7	31	0.815789	16	27	0.627907	0.187882
XYB_R01	5008869	5	29	0.852941	14	25	0.641026	0.211916
XYB_R01	5008875	6	34	0.85	17	24	0.585366	0.264634
XYB_R01	5008880	7	37	0.840909	15	25	0.625	0.215909
XYB_R01	5008882	7	37	0.840909	14	24	0.631579	0.20933
XYB_R01	5008886	8	37	0.822222	16	24	0.6	0.222222
XYB_R01	5008887	9	37	0.804348	16	24	0.6	0.204348
XYB_R01	5008893	10	37	0.787234	14	23	0.621622	0.165612
XYB_R01	5008898	11	36	0.765957	16	25	0.609756	0.156201
XYB_R01	5008905	14	36	0.72	20	24	0.545455	0.174545
XYB_R01	5008913	13	37	0.74	21	27	0.5625	0.1775
XYB_R01	5008914	14	37	0.72549	20	27	0.574468	0.151022
XYB_R01	5008936	16	34	0.68	5	28	0.848485	-0.168485
XYB_R01	5008940	16	34	0.68	6	28	0.823529	-0.143529
XYB_R01	5008943	17	35	0.673077	9	28	0.756757	-0.0836798
XYB_R01	5008954	19	41	0.683333	9	29	0.763158	-0.0798246
XYB_R01	5008956	19	40	0.677966	9	29	0.763158	-0.0851918
XYB_R01	5008961	20	39	0.661017	10	27	0.72973	-0.0687128
XYB_R01	5008962	20	39	0.661017	10	27	0.72973	-0.0687128
XYB_R01	5008968	23	36	0.610169	10	28	0.736842	-0.126673
XYB_R01	5008970	23	37	0.616667	12	28	0.7	-0.0833333
XYB_R01	5008992	27	38	0.584615	21	24	0.533333	0.0512821
XYB_R01	5009007	26	40	0.606061	25	27	0.519231	0.0868298
XYB_R01	5009013	25	41	0.621212	26	27	0.509434	0.111778
XYB_R01	5009014	25	42	0.626866	26	28	0.518519	0.108347
XYB_R01	5009018	26	42	0.617647	26	28	0.518519	0.0991285
XYB_R01	5009022	25	41	0.621212	26	30	0.535714	0.0854978
XYB_R01	5009028	27	37	0.578125	26	32	0.551724	0.0264009
XYB_R01	5009029	27	37	0.578125	26	32	0.551724	0.0264009
XYB_R01	5009041	23	40	0.634921	30	32	0.516129	0.118792
XYB_R01	5009042	23	39	0.629032	30	32	0.516129	0.112903
XYB_R01	5009045	22	38	0.633333	30	34	0.53125	0.102083
XYB_R01	5009047	23	38	0.622951	30	33	0.52381	0.0991413
XYB_R01	5009068	21	40	0.655738	31	29	0.483333	0.172404
XYB_R01	5009069	24	40	0.625	29	29	0.5	0.125
XYB_R01	5009072	25	40	0.615385	30	28	0.482759	0.132626
XYB_R01	5009078	24	40	0.625	31	28	0.474576	0.150424
XYB_R01	5009080	24	40	0.625	31	28	0.474576	0.150424
XYB_R01	5009089	26	42	0.617647	30	29	0.491525	0.126122
XYB_R01	5009098	26	41	0.61194	28	29	0.508772	0.103168
XYB_R01	5009104	24	37	0.606557	32	27	0.457627	0.14893
XYB_R01	5009105	23	38	0.622951	31	27	0.465517	0.157434
XYB_R01	5049310	23	32	0.581818	18	18	0.5	0.0818182
XYB_R01	5081189	4	18	0.818182	4	37	0.902439	-0.0842572
XYB_R01	5081191	4	18	0.818182	4	37	0.902439	-0.0842572
XYB_R01	5083294	1	20	0.952381	8	20	0.714286	0.238095
XYB_R01	5099014	0	21	1	12	24	0.666667	0.333333
XYB_R01	5099849	28	0	0	14	12	0.461538	-0.461538
XYB_R01	5099863	26	0	0	19	10	0.344828	-0.344828
XYB_R01	5099908	1	29	0.966667	12	21	0.636364	0.330303
XYB_R01	5099961	0	34	1	15	18	0.545455	0.454545
XYB_R01	5099963	0	34	1	14	18	0.5625	0.4375
XYB_R01	5100091	28	0	0	30	7	0.189189	-0.189189
XYB_R01	5100355	0	23	1	7	21	0.75	0.25
XYB_R01	5100487	0	32	1	12	20	0.625	0.375
XYB_R01	5100495	0	37	1	12	23	0.657143	0.342857
XYB_R01	5100498	0	37	1	12	24	0.666667	0.333333
XYB_R01	5100548	0	31	1	11	29	0.725	0.275
XYB_R01	5101799	0	34	1	10	21	0.677419	0.322581
XYB_R01	5101813	0	33	1	9	25	0.735294	0.264706
XYB_R01	5102361	0	35	1	8	31	0.794872	0.205128
XYB_R01	5102365	0	37	1	8	30	0.789474	0.210526
XYB_R01	5102484	0	31	1	12	27	0.692308	0.307692
XYB_R01	5102518	0	21	1	15	26	0.634146	0.365854
XYB_R01	5102519	1	19	0.95	15	25	0.625	0.325
XYB_R01	5102606	0	33	1	10	17	0.62963	0.37037
XYB_R01	5102692	0	44	1	9	16	0.64	0.36
XYB_R01	5102700	0	44	1	8	16	0.666667	0.333333
XYB_R01	5102744	0	40	1	7	21	0.75	0.25
XYB_R01	5102871	0	30	1	6	20	0.769231	0.230769
XYB_R01	5102907	0	29	1	8	17	0.68	0.32
XYB_R01	5102919	0	31	1	8	16	0.666667	0.333333
XYB_R01	5102980	0	32	1	13	19	0.59375	0.40625
XYB_R01	5102993	0	36	1	12	18	0.6	0.4
XYB_R01	5102998	0	34	1	11	16	0.592593	0.407407
XYB_R01	5103004	0	34	1	12	15	0.555556	0.444444
XYB_R01	5103005	1	33	0.970588	12	15	0.555556	0.415033
XYB_R01	5103411	33	0	0	24	7	0.225806	-0.225806
XYB_R01	5103473	32	0	0	21	11	0.34375	-0.34375
XYB_R01	5103479	33	0	0	22	11	0.333333	-0.333333
XYB_R01	5103513	33	0	0	25	8	0.242424	-0.242424
XYB_R01	5103514	32	0	0	25	8	0.242424	-0.242424
XYB_R01	5103623	39	0	0	21	10	0.322581	-0.322581
XYB_R01	5103631	34	0	0	21	9	0.3	-0.3
XYB_R01	5103633	34	0	0	21	10	0.322581	-0.322581
XYB_R01	5103637	35	0	0	21	10	0.322581	-0.322581
XYB_R01	5103644	37	0	0	22	11	0.333333	-0.333333
XYB_R01	5103669	32	0	0	25	14	0.358974	-0.358974
XYB_R01	5103698	37	0	0	29	14	0.325581	-0.325581
XYB_R01	5103699	38	0	0	29	14	0.325581	-0.325581
XYB_R01	5103720	38	0	0	27	13	0.325	-0.325
XYB_R01	5103966	47	1	0.0208333	34	7	0.170732	-0.149898
XYB_R01	5104571	15	0	0	14	5	0.263158	-0.263158
XYB_R01	5104627	16	0	0	9	6	0.4	-0.4
XYB_R01	5104706	16	0	0	12	5	0.294118	-0.294118
XYB_R01	5104756	17	0	0	11	6	0.352941	-0.352941
XYB_R01	5104764	16	0	0	10	5	0.333333	-0.333333
XYB_R01	5104840	23	0	0	14	7	0.333333	-0.333333
XYB_R01	5105235	22	0	0	19	14	0.424242	-0.424242
XYB_R01	5105305	24	0	0	27	10	0.27027	-0.27027
XYB_R01	5105449	0	26	1	10	22	0.6875	0.3125
XYB_R01	5105571	0	35	1	12	25	0.675676	0.324324
XYB_R01	5105586	0	40	1	14	24	0.631579	0.368421
XYB_R01	5105633	0	43	1	14	30	0.681818	0.318182
XYB_R01	5105635	0	43	1	14	31	0.688889	0.311111
XYB_R01	5105647	0	48	1	14	35	0.714286	0.285714
XYB_R01	5105686	0	52	1	13	38	0.745098	0.254902
XYB_R01	5105701	0	56	1	17	36	0.679245	0.320755
XYB_R01	5106319	0	39	1	14	30	0.681818	0.318182
XYB_R01	5106423	0	32	1	19	22	0.536585	0.463415
XYB_R01	5106701	28	0	0	20	9	0.310345	-0.310345
XYB_R01	5106812	30	0	0	22	18	0.45	-0.45
XYB_R01	5106866	0	30	1	22	28	0.56	0.44
XYB_R01	5106883	32	1	0.030303	26	17	0.395349	-0.365046
XYB_R01	5106951	0	34	1	15	23	0.605263	0.394737
XYB_R01	5107106	0	31	1	16	26	0.619048	0.380952
XYB_R01	5107134	0	32	1	14	26	0.65	0.35
XYB_R01	5107146	0	32	1	14	27	0.658537	0.341463
XYB_R01	5107149	32	0	0	25	14	0.358974	-0.358974
XYB_R01	5107239	0	33	1	19	24	0.55814	0.44186
XYB_R01	5107295	0	26	1	24	26	0.52	0.48
XYB_R01	5107302	0	27	1	24	26	0.52	0.48
XYB_R01	5107523	0	24	1	12	23	0.657143	0.342857
XYB_R01	5107646	38	0	0	27	13	0.325	-0.325
XYB_R01	5107655	0	39	1	13	25	0.657895	0.342105
XYB_R01	5107702	0	35	1	10	34	0.772727	0.227273
XYB_R01	5107706	0	34	1	9	34	0.790698	0.209302
XYB_R01	5107740	0	34	1	10	34	0.772727	0.227273
XYB_R01	5107761	0	33	1	12	33	0.733333	0.266667
XYB_R01	5107824	0	33	1	11	38	0.77551	0.22449
XYB_R01	5107831	0	33	1	12	35	0.744681	0.255319
XYB_R01	5107938	0	23	1	13	28	0.682927	0.317073
XYB_R01	5107944	0	22	1	13	28	0.682927	0.317073
XYB_R01	5107955	0	22	1	13	28	0.682927	0.317073
XYB_R01	5107956	22	0	0	28	12	0.3	-0.3
XYB_R01	5107966	0	23	1	13	30	0.697674	0.302326
XYB_R01	5108239	0	28	1	22	32	0.592593	0.407407
XYB_R01	5108252	0	35	1	21	26	0.553191	0.446809
XYB_R01	5108285	35	0	0	23	20	0.465116	-0.465116
XYB_R01	5108289	34	0	0	24	19	0.44186	-0.44186
XYB_R01	5108302	1	32	0.969697	19	23	0.547619	0.422078
XYB_R01	5108322	0	36	1	17	22	0.564103	0.435897
XYB_R01	5108323	0	36	1	17	22	0.564103	0.435897
XYB_R01	5108328	37	0	0	25	17	0.404762	-0.404762
XYB_R01	5108344	36	0	0	28	18	0.391304	-0.391304
XYB_R01	5108371	38	0	0	24	17	0.414634	-0.414634
XYB_R01	5108375	38	0	0	23	16	0.410256	-0.410256
XYB_R01	5108385	0	40	1	14	22	0.611111	0.388889
XYB_R01	5108397	0	39	1	13	25	0.657895	0.342105
XYB_R01	5108414	0	35	1	15	29	0.659091	0.340909
XYB_R01	5108419	0	37	1	15	27	0.642857	0.357143
XYB_R01	5108422	0	37	1	15	30	0.666667	0.333333
XYB_R01	5108432	0	33	1	17	33	0.66	0.34
XYB_R01	5108476	0	42	1	19	29	0.604167	0.395833
XYB_R01	5108480	0	45	1	19	29	0.604167	0.395833
XYB_R01	5108565	52	0	0	29	16	0.355556	-0.355556
XYB_R01	5108566	53	0	0	29	15	0.340909	-0.340909
XYB_R01	5108570	53	0	0	28	15	0.348837	-0.348837
XYB_R01	5108572	55	0	0	26	15	0.365854	-0.365854
XYB_R01	5108585	54	0	0	23	14	0.378378	-0.378378
XYB_R01	5108603	47	0	0	24	13	0.351351	-0.351351
XYB_R01	5108608	45	0	0	24	13	0.351351	-0.351351
XYB_R01	5108624	0	41	1	13	27	0.675	0.325
XYB_R01	5108627	0	41	1	12	27	0.692308	0.307692
XYB_R01	5108639	0	37	1	10	27	0.72973	0.27027
XYB_R01	5108657	31	0	0	28	9	0.243243	-0.243243
XYB_R01	5108660	31	0	0	27	9	0.25	-0.25
XYB_R01	5108669	30	0	0	23	11	0.323529	-0.323529
XYB_R01	5108672	30	0	0	21	11	0.34375	-0.34375
XYB_R01	5108765	32	0	0	27	11	0.289474	-0.289474
XYB_R01	5108777	33	0	0	23	11	0.323529	-0.323529
XYB_R01	5108924	34	0	0	32	12	0.272727	-0.272727
XYB_R01	5109002	0	25	1	13	30	0.697674	0.302326
XYB_R01	5109586	31	0	0	36	12	0.25	-0.25
XYB_R01	5109639	25	0	0	32	16	0.333333	-0.333333
XYB_R01	5109688	39	0	0	36	9	0.2	-0.2
XYB_R01	5109756	36	0	0	31	9	0.225	-0.225
XYB_R01	5109794	42	0	0	34	10	0.227273	-0.227273
XYB_R01	5109797	41	0	0	33	10	0.232558	-0.232558
XYB_R01	5109822	44	0	0	35	10	0.222222	-0.222222
XYB_R01	5109898	42	0	0	22	12	0.352941	-0.352941
XYB_R01	5110023	42	2	0.0454545	35	11	0.23913	-0.193676
XYB_R01	5110038	0	44	1	11	35	0.76087	0.23913
XYB_R01	5110154	0	42	1	9	39	0.8125	0.1875
XYB_R01	5110182	0	41	1	9	38	0.808511	0.191489
XYB_R01	5110687	0	44	1	11	28	0.717949	0.282051
XYB_R01	5110943	0	52	1	14	31	0.688889	0.311111
XYB_R01	5111000	35	5	0.125	28	14	0.333333	-0.208333
XYB_R01	5111004	42	0	0	32	10	0.238095	-0.238095
XYB_R01	5111012	44	0	0	32	8	0.2	-0.2
XYB_R01	5111015	42	0	0	31	8	0.205128	-0.205128
XYB_R01	5111058	1	30	0.967742	9	23	0.71875	0.248992
XYB_R01	5112610	26	0	0	29	8	0.216216	-0.216216
XYB_R01	5112623	29	0	0	31	9	0.225	-0.225
XYB_R01	5112625	27	0	0	30	10	0.25	-0.25
XYB_R01	5112666	35	0	0	29	11	0.275	-0.275
XYB_R01	5112752	43	0	0	31	7	0.184211	-0.184211
XYB_R01	5112755	43	0	0	31	7	0.184211	-0.184211
XYB_R01	5112792	34	0	0	31	8	0.205128	-0.205128
XYB_R01	5112793	34	0	0	31	8	0.205128	-0.205128
XYB_R01	5112848	34	0	0	30	8	0.210526	-0.210526
XYB_R01	5113112	0	36	1	6	18	0.75	0.25
XYB_R01	5113135	0	38	1	7	16	0.695652	0.304348
XYB_R01	5113185	0	39	1	9	16	0.64	0.36
XYB_R01	5114326	0	29	1	10	24	0.705882	0.294118
XYB_R01	5114438	0	27	1	9	31	0.775	0.225
XYB_R01	5114941	30	0	0	24	11	0.314286	-0.314286
XYB_R01	5114973	30	0	0	26	11	0.297297	-0.297297
XYB_R01	5115149	26	0	0	31	17	0.354167	-0.354167
XYB_R01	5115318	0	29	1	11	27	0.710526	0.289474
XYB_R01	5115476	0	27	1	16	32	0.666667	0.333333
XYB_R01	5116525	0	27	1	10	15	0.6	0.4
XYB_R01	5116668	1	35	0.972222	12	23	0.657143	0.315079
XYB_R01	5116678	0	37	1	12	23	0.657143	0.342857
XYB_R01	5116682	0	38	1	12	23	0.657143	0.342857
XYB_R01	5116690	0	39	1	12	21	0.636364	0.363636
XYB_R01	5116691	0	39	1	12	21	0.636364	0.363636
XYB_R01	5116698	1	38	0.974359	11	21	0.65625	0.318109
XYB_R01	5116701	0	39	1	11	21	0.65625	0.34375
XYB_R01	5116711	0	41	1	10	24	0.705882	0.294118
XYB_R01	5116739	38	0	0	23	10	0.30303	-0.30303
XYB_R01	5116750	43	0	0	23	9	0.28125	-0.28125
XYB_R01	5116753	43	1	0.0227273	23	9	0.28125	-0.258523
XYB_R01	5116775	41	0	0	22	10	0.3125	-0.3125
XYB_R01	5116784	39	0	0	23	9	0.28125	-0.28125
XYB_R01	5116804	41	0	0	24	8	0.25	-0.25
XYB_R01	5117269	30	0	0	24	8	0.25	-0.25
XYB_R01	5117389	0	23	1	6	22	0.785714	0.214286
XYB_R01	5117419	0	22	1	5	22	0.814815	0.185185
XYB_R01	5117550	17	4	0.190476	16	9	0.36	-0.169524
XYB_R01	5117620	0	24	1	10	20	0.666667	0.333333
XYB_R01	5117692	27	0	0	25	13	0.342105	-0.342105
XYB_R01	5117697	26	0	0	22	13	0.371429	-0.371429
XYB_R01	5117709	0	26	1	12	21	0.636364	0.363636
XYB_R01	5117729	0	24	1	11	17	0.607143	0.392857
XYB_R01	5117810	23	0	0	20	10	0.333333	-0.333333
XYB_R01	5117814	0	21	1	10	19	0.655172	0.344828
XYB_R01	5117816	0	24	1	10	17	0.62963	0.37037
XYB_R01	5117865	0	24	1	8	14	0.636364	0.363636
XYB_R01	5117869	0	26	1	10	14	0.583333	0.416667
XYB_R01	5117870	0	27	1	10	14	0.583333	0.416667
XYB_R01	5117885	0	25	1	9	17	0.653846	0.346154
XYB_R01	5117896	0	25	1	11	18	0.62069	0.37931
XYB_R01	5117901	0	24	1	12	18	0.6	0.4
XYB_R01	5117903	0	24	1	12	19	0.612903	0.387097
XYB_R01	5117918	0	24	1	13	21	0.617647	0.382353
XYB_R01	5117994	26	0	0	21	12	0.363636	-0.363636
XYB_R01	5118184	0	29	1	11	21	0.65625	0.34375
XYB_R01	5118293	33	0	0	25	12	0.324324	-0.324324
XYB_R01	5118312	34	0	0	25	9	0.264706	-0.264706
XYB_R01	5118333	33	0	0	26	8	0.235294	-0.235294
XYB_R01	5118342	32	0	0	27	10	0.27027	-0.27027
XYB_R01	5118352	29	0	0	28	12	0.3	-0.3
XYB_R01	5118354	27	0	0	27	11	0.289474	-0.289474
XYB_R01	5118359	28	0	0	28	12	0.3	-0.3
XYB_R01	5118362	30	0	0	28	10	0.263158	-0.263158
XYB_R01	5118364	29	0	0	28	10	0.263158	-0.263158
XYB_R01	5118381	30	0	0	29	10	0.25641	-0.25641
XYB_R01	5118386	29	0	0	27	9	0.25	-0.25
XYB_R01	5118428	30	0	0	29	9	0.236842	-0.236842
XYB_R01	5118436	0	28	1	8	30	0.789474	0.210526
XYB_R01	5118446	28	0	0	28	8	0.222222	-0.222222
XYB_R01	5118566	31	3	0.0882353	23	8	0.258065	-0.169829
XYB_R01	5118653	35	0	0	20	10	0.333333	-0.333333
XYB_R01	5118704	30	0	0	23	12	0.342857	-0.342857
XYB_R01	5118723	34	1	0.0285714	21	11	0.34375	-0.315179
XYB_R01	5118774	26	0	0	22	12	0.352941	-0.352941
XYB_R01	5118892	23	0	0	34	17	0.333333	-0.333333
XYB_R01	5119103	31	0	0	23	10	0.30303	-0.30303
XYB_R01	5119182	27	0	0	18	10	0.357143	-0.357143
XYB_R01	5119186	27	0	0	19	14	0.424242	-0.424242
XYB_R01	5119279	24	0	0	19	11	0.366667	-0.366667
XYB_R01	5119444	30	0	0	14	8	0.363636	-0.363636
XYB_R01	5119585	0	28	1	9	19	0.678571	0.321429
XYB_R01	5119624	31	0	0	18	10	0.357143	-0.357143
XYB_R01	5119633	31	0	0	18	15	0.454545	-0.454545
XYB_R01	5119657	25	0	0	20	17	0.459459	-0.459459
XYB_R01	5119747	24	0	0	21	15	0.416667	-0.416667
XYB_R01	5134673	0	27	1	12	28	0.7	0.3
XYB_R01	5134858	0	27	1	9	19	0.678571	0.321429
XYB_R01	5134939	0	17	1	13	20	0.606061	0.393939
XYB_R01	5134945	0	17	1	13	19	0.59375	0.40625
XYB_R01	5135020	0	17	1	5	16	0.761905	0.238095
XYB_R01	5135037	0	18	1	5	21	0.807692	0.192308
XYB_R01	5135041	0	18	1	5	21	0.807692	0.192308
XYB_R01	5135204	20	0	0	25	5	0.166667	-0.166667
XYB_R01	5135802	0	22	1	10	23	0.69697	0.30303
XYB_R01	5135813	0	23	1	9	23	0.71875	0.28125
XYB_R01	5135822	0	20	1	9	21	0.7	0.3
XYB_R01	5135826	19	0	0	20	10	0.333333	-0.333333
XYB_R01	5135827	19	0	0	21	10	0.322581	-0.322581
XYB_R01	5135829	19	0	0	21	10	0.322581	-0.322581
XYB_R01	5135841	21	0	0	21	10	0.322581	-0.322581
XYB_R01	5135895	0	21	1	10	19	0.655172	0.344828
XYB_R01	5136189	27	0	0	28	9	0.243243	-0.243243
XYB_R01	5136253	0	26	1	8	29	0.783784	0.216216
XYB_R01	5136331	0	25	1	11	29	0.725	0.275
XYB_R01	5136332	0	25	1	11	28	0.717949	0.282051
XYB_R01	5136334	0	26	1	11	28	0.717949	0.282051
XYB_R01	5136365	27	0	0	25	11	0.305556	-0.305556
XYB_R01	5136367	26	0	0	26	11	0.297297	-0.297297
XYB_R01	5136382	27	0	0	26	12	0.315789	-0.315789
XYB_R01	5136393	0	26	1	11	25	0.694444	0.305556
XYB_R01	5136403	27	0	0	25	13	0.342105	-0.342105
XYB_R01	5136427	29	0	0	29	10	0.25641	-0.25641
XYB_R01	5136439	30	0	0	27	9	0.25	-0.25
XYB_R01	5136488	25	0	0	25	9	0.264706	-0.264706
XYB_R01	5136535	26	0	0	30	10	0.25	-0.25
XYB_R01	5136538	26	0	0	29	10	0.25641	-0.25641
XYB_R01	5136550	23	0	0	29	8	0.216216	-0.216216
XYB_R01	5136556	0	21	1	8	29	0.783784	0.216216
XYB_R01	5136559	0	21	1	8	29	0.783784	0.216216
XYB_R01	5136572	0	21	1	9	24	0.727273	0.272727
XYB_R01	5136649	0	23	1	6	24	0.8	0.2
XYB_R01	5136712	25	0	0	26	5	0.16129	-0.16129
XYB_R01	5136718	26	0	0	26	4	0.133333	-0.133333
XYB_R01	5136774	26	0	0	28	6	0.176471	-0.176471
XYB_R01	5136851	0	19	1	13	27	0.675	0.325
XYB_R01	5136870	0	20	1	12	25	0.675676	0.324324
XYB_R01	5136881	20	0	0	21	13	0.382353	-0.382353
XYB_R01	5136885	20	0	0	21	13	0.382353	-0.382353
XYB_R01	5136899	21	0	0	23	12	0.342857	-0.342857
XYB_R01	5136903	20	0	0	22	12	0.352941	-0.352941
XYB_R01	5136911	21	0	0	22	12	0.352941	-0.352941
XYB_R01	5136957	20	0	0	23	14	0.378378	-0.378378
XYB_R01	5137005	1	20	0.952381	16	26	0.619048	0.333333
XYB_R01	5137006	0	20	1	16	26	0.619048	0.380952
XYB_R01	5137008	0	19	1	15	27	0.642857	0.357143
XYB_R01	5137017	0	17	1	15	27	0.642857	0.357143
XYB_R01	5137053	0	25	1	17	26	0.604651	0.395349
XYB_R01	5137068	0	26	1	16	25	0.609756	0.390244
XYB_R01	5137098	0	25	1	12	23	0.657143	0.342857
XYB_R01	5137113	0	24	1	14	25	0.641026	0.358974
XYB_R01	5137116	0	23	1	14	27	0.658537	0.341463
XYB_R01	5137143	23	0	0	26	12	0.315789	-0.315789
XYB_R01	5137245	0	27	1	13	26	0.666667	0.333333
XYB_R01	5137290	25	0	0	23	9	0.28125	-0.28125
XYB_R01	5137302	25	0	0	22	10	0.3125	-0.3125
XYB_R01	5137326	0	22	1	8	19	0.703704	0.296296
XYB_R01	5137337	25	0	0	20	6	0.230769	-0.230769
XYB_R01	5137420	0	27	1	11	25	0.694444	0.305556
XYB_R01	5137504	0	26	1	7	22	0.758621	0.241379
XYB_R01	5137566	0	23	1	6	19	0.76	0.24
XYB_R01	5137572	0	23	1	7	19	0.730769	0.269231
XYB_R01	5137580	0	21	1	9	20	0.689655	0.310345
XYB_R01	5137589	0	20	1	9	19	0.678571	0.321429
XYB_R01	5137591	0	20	1	11	19	0.633333	0.366667
XYB_R01	5137597	0	22	1	11	21	0.65625	0.34375
XYB_R01	5137626	0	20	1	13	23	0.638889	0.361111
XYB_R01	5137627	0	20	1	13	23	0.638889	0.361111
XYB_R01	5137670	0	24	1	14	29	0.674419	0.325581
XYB_R01	5137673	0	23	1	14	28	0.666667	0.333333
XYB_R01	5137684	0	24	1	14	28	0.666667	0.333333
XYB_R01	5137714	0	23	1	11	26	0.702703	0.297297
XYB_R01	5137749	0	20	1	15	28	0.651163	0.348837
XYB_R01	5137754	0	20	1	16	28	0.636364	0.363636
XYB_R01	5137774	0	21	1	16	25	0.609756	0.390244
XYB_R01	5137780	0	20	1	15	25	0.625	0.375
XYB_R01	5137793	0	21	1	13	25	0.657895	0.342105
XYB_R01	5137801	0	20	1	15	28	0.651163	0.348837
XYB_R01	5137811	20	0	0	26	16	0.380952	-0.380952
XYB_R01	5137814	19	0	0	26	16	0.380952	-0.380952
XYB_R01	5137819	19	0	0	26	18	0.409091	-0.409091
XYB_R01	5137834	17	0	0	27	18	0.4	-0.4
XYB_R01	5137845	17	0	0	29	18	0.382979	-0.382979
XYB_R01	5137858	20	0	0	30	16	0.347826	-0.347826
XYB_R01	5137864	19	0	0	29	15	0.340909	-0.340909
XYB_R01	5137889	24	0	0	26	18	0.409091	-0.409091
XYB_R01	5137898	27	0	0	28	17	0.377778	-0.377778
XYB_R01	5137901	27	0	0	27	17	0.386364	-0.386364
XYB_R01	5137926	23	0	0	28	16	0.363636	-0.363636
XYB_R01	5137961	32	0	0	30	13	0.302326	-0.302326
XYB_R01	5137964	33	0	0	30	12	0.285714	-0.285714
XYB_R01	5137965	33	0	0	30	11	0.268293	-0.268293
XYB_R01	5138101	0	45	1	8	16	0.666667	0.333333
XYB_R01	5138123	0	40	1	10	14	0.583333	0.416667
XYB_R01	5138132	0	40	1	12	12	0.5	0.5
XYB_R01	5138152	0	42	1	11	14	0.56	0.44
XYB_R01	5138159	0	41	1	11	16	0.592593	0.407407
XYB_R01	5138177	0	40	1	10	17	0.62963	0.37037
XYB_R01	5138186	0	35	1	11	17	0.607143	0.392857
XYB_R01	5138217	0	36	1	11	19	0.633333	0.366667
XYB_R01	5138223	0	34	1	11	19	0.633333	0.366667
XYB_R01	5138224	0	38	1	11	20	0.645161	0.354839
XYB_R01	5138244	1	33	0.970588	7	20	0.740741	0.229847
XYB_R01	5138248	0	35	1	7	19	0.730769	0.269231
XYB_R01	5138376	0	27	1	8	20	0.714286	0.285714
XYB_R01	5138398	0	26	1	11	23	0.676471	0.323529
XYB_R01	5138461	0	27	1	13	24	0.648649	0.351351
XYB_R01	5138482	0	29	1	13	27	0.675	0.325
XYB_R01	5138491	0	27	1	14	29	0.674419	0.325581
XYB_R01	5138497	0	26	1	14	29	0.674419	0.325581
XYB_R01	5138498	0	26	1	14	28	0.666667	0.333333
XYB_R01	5138534	0	25	1	11	28	0.717949	0.282051
XYB_R01	5138607	0	26	1	15	28	0.651163	0.348837
XYB_R01	5138658	0	25	1	14	26	0.65	0.35
XYB_R01	5138664	0	28	1	13	30	0.697674	0.302326
XYB_R01	5138674	0	30	1	13	30	0.697674	0.302326
XYB_R01	5138689	0	33	1	14	28	0.666667	0.333333
XYB_R01	5138733	0	39	1	13	27	0.675	0.325
XYB_R01	5138736	0	38	1	12	28	0.7	0.3
XYB_R01	5138804	0	36	1	12	25	0.675676	0.324324
XYB_R01	5138817	0	32	1	12	23	0.657143	0.342857
XYB_R01	5138823	0	33	1	11	22	0.666667	0.333333
XYB_R01	5139197	35	0	0	27	12	0.307692	-0.307692
XYB_R01	5139282	0	43	1	12	33	0.733333	0.266667
XYB_R01	5139302	0	41	1	13	36	0.734694	0.265306
XYB_R01	5139392	0	33	1	14	33	0.702128	0.297872
XYB_R01	5139417	0	31	1	14	33	0.702128	0.297872
XYB_R01	5139470	0	31	1	9	25	0.735294	0.264706
XYB_R01	5139561	0	37	1	12	20	0.625	0.375
XYB_R01	5139628	1	38	0.974359	15	27	0.642857	0.331502
XYB_R01	5139661	1	44	0.977778	16	26	0.619048	0.35873
XYB_R01	5139668	0	45	1	16	27	0.627907	0.372093
XYB_R01	5139670	45	0	0	27	16	0.372093	-0.372093
XYB_R01	5139673	44	0	0	27	17	0.386364	-0.386364
XYB_R01	5139682	48	0	0	27	20	0.425532	-0.425532
XYB_R01	5139698	51	0	0	26	21	0.446809	-0.446809
XYB_R01	5139710	50	0	0	32	20	0.384615	-0.384615
XYB_R01	5139716	50	0	0	28	20	0.416667	-0.416667
XYB_R01	5139718	48	1	0.0204082	29	21	0.42	-0.399592
XYB_R01	5140039	0	29	1	11	25	0.694444	0.305556
XYB_R01	5140144	0	32	1	16	31	0.659574	0.340426
XYB_R01	5140199	31	0	0	30	15	0.333333	-0.333333
XYB_R01	5140209	31	0	0	28	15	0.348837	-0.348837
XYB_R01	5140210	30	0	0	28	15	0.348837	-0.348837
XYB_R01	5140225	0	32	1	16	29	0.644444	0.355556
XYB_R01	5140235	0	35	1	16	29	0.644444	0.355556
XYB_R01	5140263	0	35	1	14	29	0.674419	0.325581
XYB_R01	5140276	0	34	1	12	27	0.692308	0.307692
XYB_R01	5140282	0	36	1	10	28	0.736842	0.263158
XYB_R01	5140289	0	37	1	8	26	0.764706	0.235294
XYB_R01	5140331	1	42	0.976744	15	25	0.625	0.351744
XYB_R01	5140345	0	44	1	16	25	0.609756	0.390244
XYB_R01	5140352	0	45	1	16	24	0.6	0.4
XYB_R01	5140368	46	0	0	22	13	0.371429	-0.371429
XYB_R01	5140412	0	42	1	13	28	0.682927	0.317073
XYB_R01	5140449	0	42	1	16	30	0.652174	0.347826
XYB_R01	5140519	0	41	1	15	25	0.625	0.375
XYB_R01	5140536	0	41	1	12	23	0.657143	0.342857
XYB_R01	5140550	0	44	1	13	20	0.606061	0.393939
XYB_R01	5140563	0	49	1	18	16	0.470588	0.529412
XYB_R01	5140566	0	47	1	15	17	0.53125	0.46875
XYB_R01	5140582	0	53	1	15	16	0.516129	0.483871
XYB_R01	5141073	0	18	1	8	23	0.741935	0.258065
XYB_R01	5141077	0	20	1	8	23	0.741935	0.258065
XYB_R01	5141104	18	0	0	24	8	0.25	-0.25
XYB_R01	5141121	20	0	0	28	8	0.222222	-0.222222
XYB_R01	5141143	19	0	0	25	9	0.264706	-0.264706
XYB_R01	5141145	18	0	0	26	9	0.257143	-0.257143
XYB_R01	5141152	17	0	0	25	9	0.264706	-0.264706
XYB_R01	5141153	17	0	0	25	9	0.264706	-0.264706
XYB_R01	5141226	0	23	1	9	25	0.735294	0.264706
XYB_R01	5141261	0	26	1	6	22	0.785714	0.214286
XYB_R01	5141301	1	30	0.967742	6	30	0.833333	0.134409
XYB_R01	5141303	1	31	0.96875	6	30	0.833333	0.135417
XYB_R01	5141352	31	0	0	36	7	0.162791	-0.162791
XYB_R01	5141466	23	3	0.115385	18	13	0.419355	-0.30397
XYB_R01	5141476	26	0	0	18	13	0.419355	-0.419355
XYB_R01	5141480	24	0	0	18	14	0.4375	-0.4375
XYB_R01	5141617	20	0	0	20	8	0.285714	-0.285714
XYB_R01	5141618	20	0	0	20	8	0.285714	-0.285714
XYB_R01	5141622	19	0	0	20	8	0.285714	-0.285714
XYB_R01	5141623	0	19	1	8	20	0.714286	0.285714
XYB_R01	5141627	19	0	0	21	8	0.275862	-0.275862
XYB_R01	5141631	19	0	0	20	7	0.259259	-0.259259
XYB_R01	5141675	0	20	1	8	17	0.68	0.32
XYB_R01	5141743	0	27	1	8	21	0.724138	0.275862
XYB_R01	5141756	0	26	1	9	23	0.71875	0.28125
XYB_R01	5141809	0	37	1	11	22	0.666667	0.333333
XYB_R01	5141814	0	38	1	12	22	0.647059	0.352941
XYB_R01	5141860	0	41	1	12	22	0.647059	0.352941
XYB_R01	5141862	0	41	1	12	24	0.666667	0.333333
XYB_R01	5141878	0	42	1	15	21	0.583333	0.416667
XYB_R01	5141893	0	41	1	16	18	0.529412	0.470588
XYB_R01	5141903	0	43	1	13	19	0.59375	0.40625
XYB_R01	5141907	0	41	1	13	17	0.566667	0.433333
XYB_R01	5141915	0	40	1	13	17	0.566667	0.433333
XYB_R01	5141920	0	42	1	12	18	0.6	0.4
XYB_R01	5141934	0	41	1	12	19	0.612903	0.387097
XYB_R01	5141941	0	44	1	12	21	0.636364	0.363636
XYB_R01	5141951	0	41	1	13	22	0.628571	0.371429
XYB_R01	5141957	0	44	1	13	21	0.617647	0.382353
XYB_R01	5141972	0	44	1	11	20	0.645161	0.354839
XYB_R01	5141998	0	46	1	11	22	0.666667	0.333333
XYB_R01	5141999	0	46	1	11	23	0.676471	0.323529
XYB_R01	5142009	0	47	1	12	25	0.675676	0.324324
XYB_R01	5142019	0	49	1	12	24	0.666667	0.333333
XYB_R01	5142026	1	48	0.979592	13	22	0.628571	0.35102
XYB_R01	5142045	0	53	1	10	23	0.69697	0.30303
XYB_R01	5142100	0	55	1	12	23	0.657143	0.342857
XYB_R01	5142114	0	52	1	12	22	0.647059	0.352941
XYB_R01	5142122	0	51	1	12	22	0.647059	0.352941
XYB_R01	5142136	0	55	1	13	21	0.617647	0.382353
XYB_R01	5142149	0	49	1	12	21	0.636364	0.363636
XYB_R01	5142151	0	50	1	11	20	0.645161	0.354839
XYB_R01	5142158	50	1	0.0196078	18	10	0.357143	-0.337535
XYB_R01	5142160	52	0	0	18	10	0.357143	-0.357143
XYB_R01	5142162	51	0	0	17	10	0.37037	-0.37037
XYB_R01	5142167	0	51	1	9	19	0.678571	0.321429
XYB_R01	5142172	0	47	1	9	18	0.666667	0.333333
XYB_R01	5142173	1	46	0.978723	9	19	0.678571	0.300152
XYB_R01	5142229	48	0	0	21	7	0.25	-0.25
XYB_R01	5142234	46	1	0.0212766	20	7	0.259259	-0.237983
XYB_R01	5142269	0	43	1	7	18	0.72	0.28
XYB_R01	5142378	0	35	1	9	21	0.7	0.3
XYB_R01	5142393	0	35	1	8	21	0.724138	0.275862
XYB_R01	5142401	34	0	0	23	7	0.233333	-0.233333
XYB_R01	5142441	0	37	1	7	21	0.75	0.25
XYB_R01	5142457	0	38	1	7	23	0.766667	0.233333
XYB_R01	5142476	0	32	1	7	21	0.75	0.25
XYB_R01	5142490	0	37	1	8	20	0.714286	0.285714
XYB_R01	5142560	0	33	1	8	16	0.666667	0.333333
XYB_R01	5142568	1	30	0.967742	8	16	0.666667	0.301075
XYB_R01	5143295	0	36	1	13	23	0.638889	0.361111
XYB_R01	5143302	0	35	1	13	25	0.657895	0.342105
XYB_R01	5143325	39	0	0	23	16	0.410256	-0.410256
XYB_R01	5143365	38	0	0	21	14	0.4	-0.4
XYB_R01	5143392	30	1	0.0322581	19	17	0.472222	-0.439964
XYB_R01	5143399	33	0	0	19	15	0.441176	-0.441176
XYB_R01	5143472	35	0	0	24	13	0.351351	-0.351351
XYB_R01	5143480	36	0	0	25	13	0.342105	-0.342105
XYB_R01	5143755	31	0	0	30	10	0.25	-0.25
XYB_R01	5143989	37	1	0.0263158	26	7	0.212121	-0.185805
XYB_R01	5144159	32	0	0	31	10	0.243902	-0.243902
XYB_R01	5144237	32	0	0	29	15	0.340909	-0.340909
XYB_R01	5144239	32	0	0	30	15	0.333333	-0.333333
XYB_R01	5144766	31	0	0	20	4	0.166667	-0.166667
XYB_R01	5144769	33	0	0	20	4	0.166667	-0.166667
XYB_R01	5145050	28	4	0.125	20	7	0.259259	-0.134259
XYB_R01	5145071	0	31	1	8	21	0.724138	0.275862
XYB_R01	5145083	0	28	1	7	20	0.740741	0.259259
XYB_R01	5145090	0	26	1	7	19	0.730769	0.269231
XYB_R01	5145401	27	0	0	25	8	0.242424	-0.242424
XYB_R01	5145583	26	0	0	17	19	0.527778	-0.527778
XYB_R01	5145666	25	0	0	17	15	0.46875	-0.46875
XYB_R01	5145686	1	26	0.962963	14	17	0.548387	0.414576
XYB_R01	5145802	28	0	0	22	14	0.388889	-0.388889
XYB_R01	5145823	28	0	0	29	13	0.309524	-0.309524
XYB_R01	5145838	34	0	0	29	14	0.325581	-0.325581
XYB_R01	5145895	0	37	1	13	24	0.648649	0.351351
XYB_R01	5145896	0	36	1	13	24	0.648649	0.351351
XYB_R01	5145991	30	0	0	24	16	0.4	-0.4
XYB_R01	5146030	30	0	0	23	17	0.425	-0.425
XYB_R01	5146177	0	28	1	15	26	0.634146	0.365854
XYB_R01	5146180	0	29	1	14	26	0.65	0.35
XYB_R01	5146258	24	0	0	27	10	0.27027	-0.27027
XYB_R01	5146351	0	25	1	8	24	0.75	0.25
XYB_R01	5146372	24	0	0	20	8	0.285714	-0.285714
XYB_R01	5146408	0	29	1	8	20	0.714286	0.285714
XYB_R01	5146432	0	28	1	7	21	0.75	0.25
XYB_R01	5146468	28	0	0	19	6	0.24	-0.24
XYB_R01	5146497	0	24	1	7	20	0.740741	0.259259
XYB_R01	5146500	0	25	1	7	19	0.730769	0.269231
XYB_R01	5146503	26	0	0	19	7	0.269231	-0.269231
XYB_R01	5146511	25	0	0	16	9	0.36	-0.36
XYB_R01	5146513	26	0	0	16	10	0.384615	-0.384615
XYB_R01	5146530	26	0	0	21	12	0.363636	-0.363636
XYB_R01	5146604	36	0	0	20	11	0.354839	-0.354839
XYB_R01	5146717	39	0	0	20	10	0.333333	-0.333333
XYB_R01	5146723	39	0	0	20	10	0.333333	-0.333333
XYB_R01	5146741	35	0	0	19	10	0.344828	-0.344828
XYB_R01	5146780	35	0	0	22	11	0.333333	-0.333333
XYB_R01	5146811	38	0	0	23	12	0.342857	-0.342857
XYB_R01	5146822	33	0	0	23	11	0.323529	-0.323529
XYB_R01	5146835	32	0	0	23	13	0.361111	-0.361111
XYB_R01	5147217	0	22	1	11	19	0.633333	0.366667
XYB_R01	5147564	37	0	0	22	14	0.388889	-0.388889
XYB_R01	5147565	37	0	0	23	14	0.378378	-0.378378
XYB_R01	5147578	34	0	0	24	14	0.368421	-0.368421
XYB_R01	5147614	0	29	1	16	23	0.589744	0.410256
XYB_R01	5147622	0	27	1	17	22	0.564103	0.435897
XYB_R01	5147627	0	27	1	17	21	0.552632	0.447368
XYB_R01	5147640	27	0	0	21	18	0.461538	-0.461538
XYB_R01	5147702	0	28	1	13	20	0.606061	0.393939
XYB_R01	5147708	0	28	1	12	22	0.647059	0.352941
XYB_R01	5147750	0	19	1	10	24	0.705882	0.294118
XYB_R01	5147753	0	19	1	9	25	0.735294	0.264706
XYB_R01	5147780	0	18	1	11	24	0.685714	0.314286
XYB_R01	5147783	0	18	1	12	24	0.666667	0.333333
XYB_R01	5147794	0	18	1	10	24	0.705882	0.294118
XYB_R01	5147953	0	21	1	15	26	0.634146	0.365854
XYB_R01	5148009	0	22	1	16	24	0.6	0.4
XYB_R01	5148013	0	22	1	16	23	0.589744	0.410256
XYB_R01	5148029	0	24	1	16	25	0.609756	0.390244
XYB_R01	5148035	24	0	0	24	15	0.384615	-0.384615
XYB_R01	5148068	29	0	0	26	16	0.380952	-0.380952
XYB_R01	5148069	28	0	0	25	16	0.390244	-0.390244
XYB_R01	5148081	31	0	0	27	15	0.357143	-0.357143
XYB_R01	5148157	32	0	0	25	18	0.418605	-0.418605
XYB_R01	5148253	0	34	1	11	21	0.65625	0.34375
XYB_R01	5148453	22	0	0	17	7	0.291667	-0.291667
XYB_R01	5148474	22	0	0	20	9	0.310345	-0.310345
XYB_R01	5148484	22	0	0	21	9	0.3	-0.3
XYB_R01	5148499	25	0	0	22	7	0.241379	-0.241379
XYB_R01	5148505	26	0	0	21	7	0.25	-0.25
XYB_R01	5148514	27	0	0	24	6	0.2	-0.2
XYB_R01	5148573	31	0	0	23	8	0.258065	-0.258065
XYB_R01	5148574	31	0	0	23	8	0.258065	-0.258065
XYB_R01	5148576	32	0	0	24	8	0.25	-0.25
XYB_R01	5148634	29	0	0	23	6	0.206897	-0.206897
XYB_R01	5148772	29	0	0	27	7	0.205882	-0.205882
XYB_R01	5148871	23	0	0	30	13	0.302326	-0.302326
XYB_R01	5148887	22	0	0	25	12	0.324324	-0.324324
XYB_R01	5148906	22	0	0	22	13	0.371429	-0.371429
XYB_R01	5148907	22	0	0	22	13	0.371429	-0.371429
XYB_R01	5148911	22	0	0	20	12	0.375	-0.375
XYB_R01	5148938	26	0	0	21	10	0.322581	-0.322581
XYB_R01	5148940	26	0	0	21	10	0.322581	-0.322581
XYB_R01	5148953	0	32	1	9	22	0.709677	0.290323
XYB_R01	5148967	0	29	1	10	23	0.69697	0.30303
XYB_R01	5148973	0	27	1	10	24	0.705882	0.294118
XYB_R01	5148985	0	29	1	9	26	0.742857	0.257143
XYB_R01	5149016	27	0	0	19	14	0.424242	-0.424242
XYB_R01	5149026	25	0	0	18	15	0.454545	-0.454545
XYB_R01	5149071	45	0	0	18	13	0.419355	-0.419355
XYB_R01	5149078	18	0	0	13	13	0.5	-0.5
XYB_R01	5149083	17	0	0	13	13	0.5	-0.5
XYB_R01	5149084	16	0	0	13	13	0.5	-0.5
XYB_R01	5149085	16	0	0	12	13	0.52	-0.52
XYB_R01	5149172	34	0	0	14	17	0.548387	-0.548387
XYB_R01	5149177	34	0	0	14	17	0.548387	-0.548387
XYB_R01	5149183	34	0	0	15	16	0.516129	-0.516129
XYB_R01	5149184	35	0	0	15	16	0.516129	-0.516129
XYB_R01	5149214	36	0	0	16	13	0.448276	-0.448276
XYB_R01	5149291	41	0	0	17	13	0.433333	-0.433333
XYB_R01	5149300	44	0	0	16	13	0.448276	-0.448276
XYB_R01	5149302	46	0	0	16	13	0.448276	-0.448276
XYB_R01	5149312	47	0	0	24	14	0.368421	-0.368421
XYB_R01	5149337	47	0	0	23	14	0.378378	-0.378378
XYB_R01	5149379	41	0	0	24	15	0.384615	-0.384615
XYB_R01	5149408	37	0	0	27	14	0.341463	-0.341463
XYB_R01	5149410	36	0	0	27	15	0.357143	-0.357143
XYB_R01	5149414	35	0	0	27	15	0.357143	-0.357143
XYB_R01	5149423	35	0	0	26	15	0.365854	-0.365854
XYB_R01	5149429	0	36	1	16	27	0.627907	0.372093
XYB_R01	5149431	0	35	1	16	27	0.627907	0.372093
XYB_R01	5149433	0	35	1	16	28	0.636364	0.363636
XYB_R01	5149447	0	31	1	13	31	0.704545	0.295455
XYB_R01	5149451	0	32	1	13	31	0.704545	0.295455
XYB_R01	5149452	0	32	1	13	31	0.704545	0.295455
XYB_R01	5149456	0	30	1	13	29	0.690476	0.309524
XYB_R01	5149459	0	30	1	12	30	0.714286	0.285714
XYB_R01	5149465	0	29	1	10	31	0.756098	0.243902
XYB_R01	5149471	0	27	1	10	32	0.761905	0.238095
XYB_R01	5149480	0	28	1	9	33	0.785714	0.214286
XYB_R01	5149483	0	28	1	9	32	0.780488	0.219512
XYB_R01	5149540	0	26	1	11	31	0.738095	0.261905
XYB_R01	5149541	0	25	1	11	31	0.738095	0.261905
XYB_R01	5149543	0	28	1	11	31	0.738095	0.261905
XYB_R01	5149581	0	26	1	11	27	0.710526	0.289474
XYB_R01	5149650	19	0	0	19	13	0.40625	-0.40625
XYB_R01	5149651	19	0	0	20	13	0.393939	-0.393939
XYB_R01	5149708	25	0	0	17	9	0.346154	-0.346154
XYB_R01	5149737	30	0	0	18	11	0.37931	-0.37931
XYB_R01	5149781	34	0	0	18	11	0.37931	-0.37931
XYB_R01	5149801	35	0	0	18	12	0.4	-0.4
XYB_R01	5149855	30	0	0	24	9	0.272727	-0.272727
XYB_R01	5149874	28	0	0	27	10	0.27027	-0.27027
XYB_R01	5149886	25	0	0	30	10	0.25	-0.25
XYB_R01	5149940	30	0	0	34	10	0.227273	-0.227273
XYB_R01	5149993	0	26	1	11	27	0.710526	0.289474
XYB_R01	5150020	23	0	0	27	10	0.27027	-0.27027
XYB_R01	5150046	15	0	0	24	8	0.25	-0.25
XYB_R01	5150088	16	0	0	25	8	0.242424	-0.242424
XYB_R01	5150128	16	0	0	30	5	0.142857	-0.142857
XYB_R01	5150219	0	26	1	8	25	0.757576	0.242424
XYB_R01	5150223	0	26	1	8	23	0.741935	0.258065
XYB_R01	5150313	0	26	1	14	24	0.631579	0.368421
XYB_R01	5150332	0	25	1	16	28	0.636364	0.363636
XYB_R01	5150423	0	23	1	11	29	0.725	0.275
XYB_R01	5150487	0	19	1	7	25	0.78125	0.21875
XYB_R01	5150521	0	19	1	11	27	0.710526	0.289474
XYB_R01	5150533	18	0	0	27	9	0.25	-0.25
XYB_R01	5150541	18	0	0	27	9	0.25	-0.25
XYB_R01	5150584	0	16	1	12	27	0.692308	0.307692
XYB_R01	5150792	0	27	1	12	23	0.657143	0.342857
XYB_R01	5150794	0	25	1	12	23	0.657143	0.342857
XYB_R01	5150799	0	28	1	12	23	0.657143	0.342857
XYB_R01	5150876	0	28	1	12	21	0.636364	0.363636
XYB_R01	5150881	0	30	1	11	21	0.65625	0.34375
XYB_R01	5150921	0	28	1	11	21	0.65625	0.34375
XYB_R01	5151056	0	31	1	6	17	0.73913	0.26087
XYB_R01	5151064	0	28	1	8	15	0.652174	0.347826
XYB_R01	5151092	0	28	1	9	17	0.653846	0.346154
XYB_R01	5151197	0	28	1	16	16	0.5	0.5
XYB_R01	5151202	0	26	1	17	17	0.5	0.5
XYB_R01	5151204	0	26	1	18	17	0.485714	0.514286
XYB_R01	5151207	0	28	1	17	17	0.5	0.5
XYB_R01	5151231	0	28	1	14	19	0.575758	0.424242
XYB_R01	5151234	0	28	1	14	15	0.517241	0.482759
XYB_R01	5151262	0	24	1	13	15	0.535714	0.464286
XYB_R01	5151271	0	23	1	13	15	0.535714	0.464286
XYB_R01	5151310	0	27	1	15	16	0.516129	0.483871
XYB_R01	5151313	0	28	1	15	16	0.516129	0.483871
XYB_R01	5151314	0	28	1	15	16	0.516129	0.483871
XYB_R01	5151325	0	26	1	15	20	0.571429	0.428571
XYB_R01	5151327	0	27	1	15	20	0.571429	0.428571
XYB_R01	5151328	0	27	1	15	21	0.583333	0.416667
XYB_R01	5151351	0	21	1	13	19	0.59375	0.40625
XYB_R01	5151352	0	21	1	13	19	0.59375	0.40625
XYB_R01	5151353	0	21	1	13	19	0.59375	0.40625
XYB_R01	5151370	0	20	1	12	20	0.625	0.375
XYB_R01	5151383	0	19	1	12	22	0.647059	0.352941
XYB_R01	5151409	0	24	1	15	23	0.605263	0.394737
XYB_R01	5151544	0	25	1	11	29	0.725	0.275
XYB_R01	5151565	23	0	0	27	8	0.228571	-0.228571
XYB_R01	5151580	21	0	0	25	8	0.242424	-0.242424
XYB_R01	5151698	0	20	1	10	13	0.565217	0.434783
XYB_R01	5151710	19	0	0	13	10	0.434783	-0.434783
XYB_R01	5151711	20	0	0	13	11	0.458333	-0.458333
XYB_R01	5151746	26	0	0	11	11	0.5	-0.5
XYB_R01	5151814	17	0	0	17	11	0.392857	-0.392857
XYB_R01	5151817	0	19	1	11	15	0.576923	0.423077
XYB_R01	5151821	23	0	0	16	11	0.407407	-0.407407
XYB_R01	5151826	24	0	0	16	11	0.407407	-0.407407
XYB_R01	5151829	24	0	0	16	11	0.407407	-0.407407
XYB_R01	5152304	0	26	1	15	22	0.594595	0.405405
XYB_R01	5152363	0	27	1	15	27	0.642857	0.357143
XYB_R01	5152365	0	28	1	16	28	0.636364	0.363636
XYB_R01	5152373	0	29	1	14	30	0.681818	0.318182
XYB_R01	5152380	0	29	1	15	30	0.666667	0.333333
XYB_R01	5152392	0	30	1	14	28	0.666667	0.333333
XYB_R01	5152415	0	31	1	15	27	0.642857	0.357143
XYB_R01	5152428	32	1	0.030303	30	14	0.318182	-0.287879
XYB_R01	5152484	22	0	0	22	12	0.352941	-0.352941
XYB_R01	5152486	28	0	0	25	11	0.305556	-0.305556
XYB_R01	5152496	31	0	0	25	11	0.305556	-0.305556
XYB_R01	5152673	0	29	1	7	26	0.787879	0.212121
XYB_R01	5152680	0	31	1	7	27	0.794118	0.205882
XYB_R01	5152690	1	29	0.966667	7	29	0.805556	0.161111
XYB_R01	5152708	0	27	1	9	27	0.75	0.25
XYB_R01	5152713	0	28	1	9	28	0.756757	0.243243
XYB_R01	5152716	0	27	1	8	28	0.777778	0.222222
XYB_R01	5152729	0	28	1	8	24	0.75	0.25
XYB_R01	5152831	24	0	0	25	3	0.107143	-0.107143
XYB_R01	5152834	31	0	0	26	3	0.103448	-0.103448
XYB_R01	5152836	31	0	0	25	3	0.107143	-0.107143
XYB_R01	5152852	33	1	0.0294118	25	3	0.107143	-0.0777311
XYB_R01	5152990	26	0	0	20	6	0.230769	-0.230769
XYB_R01	5152992	0	28	1	7	19	0.730769	0.269231
XYB_R01	5153027	0	24	1	9	18	0.666667	0.333333
XYB_R01	5153032	0	23	1	7	23	0.766667	0.233333
XYB_R01	5153075	0	27	1	13	20	0.606061	0.393939
XYB_R01	5153096	0	23	1	14	18	0.5625	0.4375
XYB_R01	5153152	0	27	1	6	18	0.75	0.25
XYB_R01	5153156	0	26	1	7	17	0.708333	0.291667
XYB_R01	5153157	0	27	1	7	18	0.72	0.28
XYB_R01	5153192	0	29	1	11	21	0.65625	0.34375
XYB_R01	5153205	27	0	0	24	12	0.333333	-0.333333
XYB_R01	5153250	0	30	1	15	22	0.594595	0.405405
XYB_R01	5153251	0	30	1	15	22	0.594595	0.405405
XYB_R01	5153276	0	36	1	12	17	0.586207	0.413793
XYB_R01	5153279	0	37	1	12	17	0.586207	0.413793
XYB_R01	5153282	0	36	1	12	17	0.586207	0.413793
XYB_R01	5153305	0	35	1	10	13	0.565217	0.434783
XYB_R01	5153345	0	42	1	14	14	0.5	0.5
XYB_R01	5153415	36	0	0	18	10	0.357143	-0.357143
XYB_R01	5153502	31	0	0	18	9	0.333333	-0.333333
XYB_R01	5153525	33	0	0	21	7	0.25	-0.25
XYB_R01	5153564	37	1	0.0263158	25	6	0.193548	-0.167233
XYB_R01	5153589	29	0	0	23	7	0.233333	-0.233333
XYB_R01	5153594	32	0	0	25	7	0.21875	-0.21875
XYB_R01	5153598	31	0	0	25	7	0.21875	-0.21875
XYB_R01	5153608	28	0	0	29	7	0.194444	-0.194444
XYB_R01	5153636	34	0	0	28	7	0.2	-0.2
XYB_R01	5153641	0	34	1	8	28	0.777778	0.222222
XYB_R01	5153660	36	0	0	27	12	0.307692	-0.307692
XYB_R01	5153674	36	0	0	24	13	0.351351	-0.351351
XYB_R01	5153689	37	0	0	22	14	0.388889	-0.388889
XYB_R01	5153716	36	0	0	21	4	0.16	-0.16
XYB_R01	5153771	0	39	1	8	24	0.75	0.25
XYB_R01	5153773	0	39	1	8	24	0.75	0.25
XYB_R01	5153775	37	0	0	24	8	0.25	-0.25
XYB_R01	5153776	39	0	0	24	8	0.25	-0.25
XYB_R01	5153781	34	0	0	27	8	0.228571	-0.228571
XYB_R01	5153836	0	28	1	8	26	0.764706	0.235294
XYB_R01	5153900	0	28	1	7	25	0.78125	0.21875
XYB_R01	5153949	0	30	1	6	22	0.785714	0.214286
XYB_R01	5153973	0	26	1	7	20	0.740741	0.259259
XYB_R01	5153976	0	28	1	7	20	0.740741	0.259259
XYB_R01	5153982	0	28	1	7	20	0.740741	0.259259
XYB_R01	5154017	0	27	1	7	18	0.72	0.28
XYB_R01	5154025	0	28	1	7	20	0.740741	0.259259
XYB_R01	5154065	0	23	1	7	20	0.740741	0.259259
XYB_R01	5154067	0	23	1	7	20	0.740741	0.259259
XYB_R01	5154068	2	22	0.916667	7	19	0.730769	0.185897
XYB_R01	5154071	1	23	0.958333	6	19	0.76	0.198333
XYB_R01	5154080	0	22	1	6	21	0.777778	0.222222
XYB_R01	5154091	0	24	1	7	22	0.758621	0.241379
XYB_R01	5154097	0	23	1	7	22	0.758621	0.241379
XYB_R01	5154103	0	22	1	7	23	0.766667	0.233333
XYB_R01	5154121	0	22	1	5	23	0.821429	0.178571
XYB_R01	5154124	0	21	1	5	23	0.821429	0.178571
XYB_R01	5154245	0	23	1	7	25	0.78125	0.21875
XYB_R01	5154287	0	24	1	10	31	0.756098	0.243902
XYB_R01	5154294	0	27	1	14	32	0.695652	0.304348
XYB_R01	5154320	0	27	1	19	36	0.654545	0.345455
XYB_R01	5154336	0	28	1	18	38	0.678571	0.321429
XYB_R01	5154428	1	33	0.970588	15	30	0.666667	0.303922
XYB_R01	5154431	0	34	1	14	32	0.695652	0.304348
XYB_R01	5154437	0	33	1	14	31	0.688889	0.311111
XYB_R01	5154450	0	36	1	12	24	0.666667	0.333333
XYB_R01	5154480	0	37	1	11	26	0.702703	0.297297
XYB_R01	5154503	0	32	1	12	25	0.675676	0.324324
XYB_R01	5154509	0	32	1	12	25	0.675676	0.324324
XYB_R01	5154511	0	32	1	12	25	0.675676	0.324324
XYB_R01	5154531	0	29	1	13	25	0.657895	0.342105
XYB_R01	5154537	0	27	1	12	24	0.666667	0.333333
XYB_R01	5154545	0	27	1	12	25	0.675676	0.324324
XYB_R01	5154546	1	24	0.96	12	25	0.675676	0.284324
XYB_R01	5154574	0	33	1	15	24	0.615385	0.384615
XYB_R01	5154577	0	32	1	15	24	0.615385	0.384615
XYB_R01	5154604	0	34	1	19	28	0.595745	0.404255
XYB_R01	5154607	0	35	1	19	28	0.595745	0.404255
XYB_R01	5154613	0	30	1	19	29	0.604167	0.395833
XYB_R01	5154688	39	0	0	29	13	0.309524	-0.309524
XYB_R01	5154745	0	35	1	13	30	0.697674	0.302326
XYB_R01	5154749	0	34	1	12	30	0.714286	0.285714
XYB_R01	5154756	0	30	1	12	32	0.727273	0.272727
XYB_R01	5154777	0	26	1	12	33	0.733333	0.266667
XYB_R01	5154783	0	27	1	12	33	0.733333	0.266667
XYB_R01	5154826	26	0	0	35	15	0.3	-0.3
XYB_R01	5154840	23	0	0	34	16	0.32	-0.32
XYB_R01	5154893	0	22	1	13	27	0.675	0.325
XYB_R01	5154902	0	22	1	13	28	0.682927	0.317073
XYB_R01	5154965	1	20	0.952381	13	26	0.666667	0.285714
XYB_R01	5155017	0	22	1	13	32	0.711111	0.288889
XYB_R01	5155019	0	22	1	13	32	0.711111	0.288889
XYB_R01	5155023	0	22	1	13	33	0.717391	0.282609
XYB_R01	5155024	0	22	1	13	32	0.711111	0.288889
XYB_R01	5155026	0	22	1	12	32	0.727273	0.272727
XYB_R01	5155028	0	23	1	12	32	0.727273	0.272727
XYB_R01	5155031	0	23	1	11	33	0.75	0.25
XYB_R01	5155034	0	23	1	10	33	0.767442	0.232558
XYB_R01	5155037	0	23	1	10	32	0.761905	0.238095
XYB_R01	5155042	0	22	1	10	31	0.756098	0.243902
XYB_R01	5155044	0	23	1	10	30	0.75	0.25
XYB_R01	5155046	0	23	1	10	28	0.736842	0.263158
XYB_R01	5155053	0	20	1	9	27	0.75	0.25
XYB_R01	5155057	0	20	1	9	28	0.756757	0.243243
XYB_R01	5155060	0	16	1	9	29	0.763158	0.236842
XYB_R01	5155062	0	16	1	9	27	0.75	0.25
XYB_R01	5155063	0	16	1	9	27	0.75	0.25
XYB_R01	5155121	1	22	0.956522	9	24	0.727273	0.229249
XYB_R01	5155145	0	21	1	9	21	0.7	0.3
XYB_R01	5155265	23	0	0	21	14	0.4	-0.4
XYB_R01	5155298	19	0	0	24	13	0.351351	-0.351351
XYB_R01	5155323	0	20	1	14	25	0.641026	0.358974
XYB_R01	5155338	17	0	0	24	14	0.368421	-0.368421
XYB_R01	5155340	17	0	0	24	14	0.368421	-0.368421
XYB_R01	5155369	0	19	1	17	26	0.604651	0.395349
XYB_R01	5155372	0	19	1	17	26	0.604651	0.395349
XYB_R01	5155379	0	21	1	17	25	0.595238	0.404762
XYB_R01	5155405	0	25	1	14	23	0.621622	0.378378
XYB_R01	5155444	0	24	1	13	22	0.628571	0.371429
XYB_R01	5155477	0	23	1	9	20	0.689655	0.310345
XYB_R01	5155480	0	24	1	9	20	0.689655	0.310345
XYB_R01	5155483	0	24	1	8	19	0.703704	0.296296
XYB_R01	5155498	0	24	1	7	17	0.708333	0.291667
XYB_R01	5155501	0	24	1	7	17	0.708333	0.291667
XYB_R01	5155504	0	24	1	6	17	0.73913	0.26087
XYB_R01	5155639	0	30	1	13	20	0.606061	0.393939
XYB_R01	5155642	0	31	1	13	20	0.606061	0.393939
XYB_R01	5155699	0	31	1	17	23	0.575	0.425
XYB_R01	5155720	0	35	1	14	19	0.575758	0.424242
XYB_R01	5155780	37	0	0	20	11	0.354839	-0.354839
XYB_R01	5155803	36	0	0	19	10	0.344828	-0.344828
XYB_R01	5155827	41	0	0	21	10	0.322581	-0.322581
XYB_R01	5155830	41	0	0	21	10	0.322581	-0.322581
XYB_R01	5155836	36	0	0	23	11	0.323529	-0.323529
XYB_R01	5155837	36	0	0	24	11	0.314286	-0.314286
XYB_R01	5155887	0	35	1	15	25	0.625	0.375
XYB_R01	5155899	0	30	1	13	25	0.657895	0.342105
XYB_R01	5155911	0	29	1	12	23	0.657143	0.342857
XYB_R01	5155915	1	28	0.965517	12	23	0.657143	0.308374
XYB_R01	5155923	0	29	1	12	23	0.657143	0.342857
XYB_R01	5155924	0	29	1	12	23	0.657143	0.342857
XYB_R01	5155931	0	28	1	13	22	0.628571	0.371429
XYB_R01	5155934	0	27	1	14	23	0.621622	0.378378
XYB_R01	5155938	27	0	0	22	13	0.371429	-0.371429
XYB_R01	5155943	28	0	0	23	13	0.361111	-0.361111
XYB_R01	5155944	29	0	0	23	13	0.361111	-0.361111
XYB_R01	5155945	29	0	0	23	13	0.361111	-0.361111
XYB_R01	5155951	29	0	0	23	13	0.361111	-0.361111
XYB_R01	5155954	29	0	0	23	14	0.378378	-0.378378
XYB_R01	5155957	29	0	0	26	14	0.35	-0.35
XYB_R01	5155988	27	0	0	22	12	0.352941	-0.352941
XYB_R01	5155993	28	0	0	22	11	0.333333	-0.333333
XYB_R01	5155995	30	0	0	22	10	0.3125	-0.3125
XYB_R01	5156169	27	0	0	19	12	0.387097	-0.387097
XYB_R01	5156244	28	0	0	9	8	0.470588	-0.470588
XYB_R01	5156341	22	0	0	15	5	0.25	-0.25
XYB_R01	5156397	25	0	0	23	9	0.28125	-0.28125
XYB_R01	5156577	19	0	0	21	8	0.275862	-0.275862
XYB_R01	5156580	19	0	0	21	8	0.275862	-0.275862
XYB_R01	5156592	19	0	0	23	7	0.233333	-0.233333
XYB_R01	5156608	0	24	1	6	23	0.793103	0.206897
XYB_R01	5156622	0	26	1	6	19	0.76	0.24
XYB_R01	5156638	0	24	1	8	17	0.68	0.32
XYB_R01	5156641	0	21	1	8	18	0.692308	0.307692
XYB_R01	5156642	0	21	1	8	18	0.692308	0.307692
XYB_R01	5156941	0	31	1	11	25	0.694444	0.305556
XYB_R01	5156943	0	32	1	11	26	0.702703	0.297297
XYB_R01	5157083	0	38	1	12	14	0.538462	0.461538
XYB_R01	5157200	0	44	1	11	22	0.666667	0.333333
XYB_R01	5157249	0	36	1	10	24	0.705882	0.294118
XYB_R01	5157291	0	31	1	10	25	0.714286	0.285714
XYB_R01	5157300	0	32	1	10	23	0.69697	0.30303
XYB_R01	5157304	0	35	1	11	24	0.685714	0.314286
XYB_R01	5157345	0	30	1	13	24	0.648649	0.351351
XYB_R01	5157360	31	0	0	22	11	0.333333	-0.333333
XYB_R01	5157449	0	27	1	11	20	0.645161	0.354839
XYB_R01	5157559	30	0	0	23	12	0.342857	-0.342857
XYB_R01	5157572	25	0	0	24	10	0.294118	-0.294118
XYB_R01	5157575	24	0	0	23	10	0.30303	-0.30303
XYB_R01	5157577	24	0	0	23	10	0.30303	-0.30303
XYB_R01	5157589	22	0	0	25	12	0.324324	-0.324324
XYB_R01	5157637	22	0	0	27	13	0.325	-0.325
XYB_R01	5157670	1	18	0.947368	13	24	0.648649	0.29872
XYB_R01	5157737	24	0	0	31	17	0.354167	-0.354167
XYB_R01	5157745	23	0	0	30	18	0.375	-0.375
XYB_R01	5157746	23	0	0	30	18	0.375	-0.375
XYB_R01	5157749	23	0	0	30	18	0.375	-0.375
XYB_R01	5157823	17	0	0	36	12	0.25	-0.25
XYB_R01	5157825	18	0	0	37	12	0.244898	-0.244898
XYB_R01	5157836	21	0	0	36	11	0.234043	-0.234043
XYB_R01	5157837	21	0	0	35	12	0.255319	-0.255319
XYB_R01	5157873	0	22	1	9	29	0.763158	0.236842
XYB_R01	5157878	0	22	1	11	29	0.725	0.275
XYB_R01	5157903	0	20	1	11	31	0.738095	0.261905
XYB_R01	5157910	0	20	1	11	29	0.725	0.275
XYB_R01	5157926	0	20	1	12	27	0.692308	0.307692
XYB_R01	5157939	22	0	0	31	12	0.27907	-0.27907
XYB_R01	5157986	27	0	0	34	10	0.227273	-0.227273
XYB_R01	5157995	26	0	0	33	10	0.232558	-0.232558
XYB_R01	5158599	0	26	1	9	17	0.653846	0.346154
XYB_R01	5158628	0	30	1	7	17	0.708333	0.291667
XYB_R01	5158643	0	32	1	7	18	0.72	0.28
XYB_R01	5158652	0	36	1	7	17	0.708333	0.291667
XYB_R01	5158680	0	27	1	5	17	0.772727	0.227273
XYB_R01	5158825	0	34	1	7	28	0.8	0.2
XYB_R01	5158826	0	34	1	7	28	0.8	0.2
XYB_R01	5158845	34	0	0	31	7	0.184211	-0.184211
XYB_R01	5158881	26	0	0	31	7	0.184211	-0.184211
XYB_R01	5158890	26	0	0	33	8	0.195122	-0.195122
XYB_R01	5158906	23	0	0	30	5	0.142857	-0.142857
XYB_R01	5158908	22	0	0	31	5	0.138889	-0.138889
XYB_R01	5158909	22	0	0	31	5	0.138889	-0.138889
XYB_R01	5158919	23	0	0	31	5	0.138889	-0.138889
XYB_R01	5158953	18	0	0	36	8	0.181818	-0.181818
XYB_R01	5159010	0	22	1	10	32	0.761905	0.238095
XYB_R01	5159025	0	22	1	9	36	0.8	0.2
XYB_R01	5159095	23	1	0.0416667	33	10	0.232558	-0.190891
XYB_R01	5159164	25	0	0	35	8	0.186047	-0.186047
XYB_R01	5159193	27	0	0	37	7	0.159091	-0.159091
XYB_R01	5159298	0	28	1	8	33	0.804878	0.195122
XYB_R01	5159358	28	0	0	22	10	0.3125	-0.3125
XYB_R01	5180345	0	27	1	14	36	0.72	0.28
XYB_R01	5208273	0	23	1	29	0	0	1
XYB_R01	5278268	35	0	0	22	12	0.352941	-0.352941
XYB_R01	5290471	9	33	0.785714	12	40	0.769231	0.0164835
XYB_R01	5290474	10	33	0.767442	12	36	0.75	0.0174419
XYB_R01	5290505	11	34	0.755556	13	35	0.729167	0.0263889
XYB_R01	5290518	11	38	0.77551	13	31	0.704545	0.0709647
XYB_R01	5290559	9	36	0.8	11	32	0.744186	0.055814
XYB_R01	5290606	5	37	0.880952	9	35	0.795455	0.0854978
XYB_R01	5293472	8	19	0.703704	2	44	0.956522	-0.252818
XYB_R01	5293478	9	15	0.625	1	44	0.977778	-0.352778
XYB_R01	5293492	9	21	0.7	1	42	0.976744	-0.276744
XYB_R01	5293502	15	16	0.516129	4	40	0.909091	-0.392962
XYB_R01	5293512	10	29	0.74359	9	44	0.830189	-0.0865989
XYB_R01	5293516	16	23	0.589744	10	44	0.814815	-0.225071
XYB_R01	5293530	18	22	0.55	11	43	0.796296	-0.246296
XYB_R01	5322810	8	41	0.836735	7	32	0.820513	0.0162219
XYB_R01	5322813	8	41	0.836735	7	32	0.820513	0.0162219
XYB_R01	5322992	1	52	0.981132	13	21	0.617647	0.363485
XYB_R01	5330814	0	37	1	9	21	0.7	0.3
XYB_R01	5334214	0	31	1	12	19	0.612903	0.387097
XYB_R01	5334519	22	0	0	25	19	0.431818	-0.431818
XYB_R01	5334525	22	0	0	25	20	0.444444	-0.444444
XYB_R01	5334539	25	0	0	25	19	0.431818	-0.431818
XYB_R01	5334550	23	0	0	29	21	0.42	-0.42
XYB_R01	5334633	32	0	0	32	22	0.407407	-0.407407
XYB_R01	5334684	32	0	0	30	20	0.4	-0.4
XYB_R01	5334699	0	32	1	18	25	0.581395	0.418605
XYB_R01	5334729	27	0	0	21	17	0.447368	-0.447368
XYB_R01	5334732	27	0	0	21	16	0.432432	-0.432432
XYB_R01	5334735	27	0	0	23	16	0.410256	-0.410256
XYB_R01	5334768	27	0	0	23	13	0.361111	-0.361111
XYB_R01	5334819	0	22	1	12	26	0.684211	0.315789
XYB_R01	5334830	0	20	1	10	26	0.722222	0.277778
XYB_R01	5334912	0	27	1	12	30	0.714286	0.285714
XYB_R01	5334931	0	32	1	11	32	0.744186	0.255814
XYB_R01	5334938	0	31	1	11	32	0.744186	0.255814
XYB_R01	5334947	31	0	0	32	13	0.288889	-0.288889
XYB_R01	5334998	0	39	1	13	32	0.711111	0.288889
XYB_R01	5335032	43	0	0	30	8	0.210526	-0.210526
XYB_R01	5335033	42	0	0	28	8	0.222222	-0.222222
XYB_R01	5335130	0	32	1	10	34	0.772727	0.227273
XYB_R01	5335164	0	32	1	9	32	0.780488	0.219512
XYB_R01	5335197	0	32	1	8	34	0.809524	0.190476
XYB_R01	5335206	0	31	1	8	34	0.809524	0.190476
XYB_R01	5335214	0	29	1	8	33	0.804878	0.195122
XYB_R01	5335294	31	0	0	27	4	0.129032	-0.129032
XYB_R01	5335344	34	0	0	22	6	0.214286	-0.214286
XYB_R01	5335444	0	40	1	9	24	0.727273	0.272727
XYB_R01	5335468	40	0	0	26	10	0.277778	-0.277778
XYB_R01	5335495	42	0	0	26	10	0.277778	-0.277778
XYB_R01	5335522	38	0	0	28	11	0.282051	-0.282051
XYB_R01	5335534	34	0	0	29	10	0.25641	-0.25641
XYB_R01	5335670	22	0	0	35	12	0.255319	-0.255319
XYB_R01	5335672	24	0	0	36	12	0.25	-0.25
XYB_R01	5335685	28	0	0	31	12	0.27907	-0.27907
XYB_R01	5335731	27	0	0	29	12	0.292683	-0.292683
XYB_R01	5335792	31	0	0	21	11	0.34375	-0.34375
XYB_R01	5335879	0	31	1	9	18	0.666667	0.333333
XYB_R01	5335909	0	36	1	12	19	0.612903	0.387097
XYB_R01	5335925	39	0	0	18	11	0.37931	-0.37931
XYB_R01	5335934	38	0	0	20	11	0.354839	-0.354839
XYB_R01	5335944	35	0	0	20	10	0.333333	-0.333333
XYB_R01	5335947	37	0	0	19	11	0.366667	-0.366667
XYB_R01	5335959	36	0	0	19	12	0.387097	-0.387097
XYB_R01	5335989	33	0	0	18	10	0.357143	-0.357143
XYB_R01	5336005	38	0	0	18	11	0.37931	-0.37931
XYB_R01	5336020	0	37	1	10	17	0.62963	0.37037
XYB_R01	5336047	0	35	1	8	18	0.692308	0.307692
XYB_R01	5336062	0	35	1	6	17	0.73913	0.26087
XYB_R01	5336116	27	0	0	25	4	0.137931	-0.137931
XYB_R01	5336415	24	0	0	20	15	0.428571	-0.428571
XYB_R01	5336566	29	0	0	20	13	0.393939	-0.393939
XYB_R01	5337403	32	0	0	13	11	0.458333	-0.458333
XYB_R01	5337582	28	0	0	23	12	0.342857	-0.342857
XYB_R01	5337583	28	0	0	23	12	0.342857	-0.342857
XYB_R01	5337616	31	0	0	17	10	0.37037	-0.37037
XYB_R01	5337836	24	0	0	22	9	0.290323	-0.290323
XYB_R01	5338071	19	0	0	24	10	0.294118	-0.294118
XYB_R01	5338112	20	0	0	25	7	0.21875	-0.21875
XYB_R01	5338136	17	0	0	20	7	0.259259	-0.259259
XYB_R01	5338182	15	0	0	23	8	0.258065	-0.258065
XYB_R01	5338269	19	0	0	26	11	0.297297	-0.297297
XYB_R01	5338270	19	0	0	26	11	0.297297	-0.297297
XYB_R01	5338275	19	0	0	27	11	0.289474	-0.289474
XYB_R01	5338281	20	0	0	30	11	0.268293	-0.268293
XYB_R01	5338283	20	0	0	30	11	0.268293	-0.268293
XYB_R01	5338290	21	0	0	31	11	0.261905	-0.261905
XYB_R01	5338301	21	0	0	33	11	0.25	-0.25
XYB_R01	5338305	20	0	0	34	10	0.227273	-0.227273
XYB_R01	5338307	21	0	0	33	10	0.232558	-0.232558
XYB_R01	5338385	23	0	0	28	6	0.176471	-0.176471
XYB_R01	5338482	0	25	1	8	26	0.764706	0.235294
XYB_R01	5338524	26	0	0	25	12	0.324324	-0.324324
XYB_R01	5338530	24	0	0	26	12	0.315789	-0.315789
XYB_R01	5338579	0	22	1	14	26	0.65	0.35
XYB_R01	5338582	0	22	1	14	25	0.641026	0.358974
XYB_R01	5338584	0	23	1	14	25	0.641026	0.358974
XYB_R01	5338589	0	23	1	14	25	0.641026	0.358974
XYB_R01	5338603	2	24	0.923077	13	27	0.675	0.248077
XYB_R01	5338638	0	26	1	15	24	0.615385	0.384615
XYB_R01	5338647	0	25	1	15	23	0.605263	0.394737
XYB_R01	5338695	0	32	1	12	26	0.684211	0.315789
XYB_R01	5338702	0	34	1	14	24	0.631579	0.368421
XYB_R01	5338724	0	36	1	12	26	0.684211	0.315789
XYB_R01	5338728	0	35	1	10	27	0.72973	0.27027
XYB_R01	5338746	0	35	1	9	27	0.75	0.25
XYB_R01	5338747	0	36	1	9	27	0.75	0.25
XYB_R01	5338769	31	0	0	25	8	0.242424	-0.242424
XYB_R01	5338883	0	31	1	8	25	0.757576	0.242424
XYB_R01	5338893	33	0	0	25	8	0.242424	-0.242424
XYB_R01	5338919	41	0	0	24	9	0.272727	-0.272727
XYB_R01	5339001	0	43	1	8	22	0.733333	0.266667
XYB_R01	5339042	0	40	1	7	21	0.75	0.25
XYB_R01	5339381	22	0	0	14	18	0.5625	-0.5625
XYB_R01	5339404	24	0	0	18	17	0.485714	-0.485714
XYB_R01	5339440	0	26	1	17	15	0.46875	0.53125
XYB_R01	5339443	0	27	1	17	15	0.46875	0.53125
XYB_R01	5339447	0	28	1	17	17	0.5	0.5
XYB_R01	5339497	31	0	0	18	13	0.419355	-0.419355
XYB_R01	5339588	0	34	1	8	25	0.757576	0.242424
XYB_R01	5339594	0	30	1	8	27	0.771429	0.228571
XYB_R01	5339664	23	0	0	27	11	0.289474	-0.289474
XYB_R01	5339688	24	0	0	27	10	0.27027	-0.27027
XYB_R01	5339697	25	0	0	29	8	0.216216	-0.216216
XYB_R01	5339720	0	25	1	10	19	0.655172	0.344828
XYB_R01	5339729	0	25	1	11	22	0.666667	0.333333
XYB_R01	5339819	36	0	0	22	15	0.405405	-0.405405
XYB_R01	5339828	37	0	0	21	17	0.447368	-0.447368
XYB_R01	5339896	34	0	0	27	14	0.341463	-0.341463
XYB_R01	5339963	33	0	0	25	11	0.305556	-0.305556
XYB_R01	5340064	27	0	0	25	13	0.342105	-0.342105
XYB_R01	5340065	27	0	0	25	13	0.342105	-0.342105
XYB_R01	5340068	28	0	0	24	13	0.351351	-0.351351
XYB_R01	5340072	28	0	0	23	12	0.342857	-0.342857
XYB_R01	5340088	25	0	0	25	10	0.285714	-0.285714
XYB_R01	5340101	24	0	0	23	11	0.323529	-0.323529
XYB_R01	5340105	24	0	0	23	11	0.323529	-0.323529
XYB_R01	5340136	27	0	0	23	6	0.206897	-0.206897
XYB_R01	5340143	28	0	0	25	7	0.21875	-0.21875
XYB_R01	5340147	29	0	0	24	7	0.225806	-0.225806
XYB_R01	5340153	28	0	0	24	9	0.272727	-0.272727
XYB_R01	5340154	29	0	0	22	9	0.290323	-0.290323
XYB_R01	5340159	32	0	0	19	9	0.321429	-0.321429
XYB_R01	5340160	27	0	0	18	9	0.333333	-0.333333
XYB_R01	5340166	26	0	0	19	10	0.344828	-0.344828
XYB_R01	5340177	31	0	0	20	9	0.310345	-0.310345
XYB_R01	5340205	26	0	0	24	11	0.314286	-0.314286
XYB_R01	5340233	0	26	1	11	30	0.731707	0.268293
XYB_R01	5340274	30	0	0	32	11	0.255814	-0.255814
XYB_R01	5340286	33	1	0.0294118	31	11	0.261905	-0.232493
XYB_R01	5340668	2	19	0.904762	3	23	0.884615	0.0201465
XYB_R01	5340670	2	18	0.9	3	23	0.884615	0.0153846
XYB_R01	5340933	27	0	0	17	15	0.46875	-0.46875
XYB_R01	5340968	0	18	1	17	17	0.5	0.5
XYB_R01	5340972	0	18	1	17	18	0.514286	0.485714
XYB_R01	5340975	0	18	1	17	18	0.514286	0.485714
XYB_R01	5340981	0	17	1	17	5	0.227273	0.772727
XYB_R01	5340986	0	16	1	16	5	0.238095	0.761905
XYB_R01	5341014	0	8	1	12	9	0.428571	0.571429
XYB_R01	5341020	0	7	1	13	11	0.458333	0.541667
XYB_R01	5341022	0	6	1	13	11	0.458333	0.541667
XYB_R01	5341027	0	6	1	14	11	0.44	0.56
XYB_R01	5341034	0	31	1	14	11	0.44	0.56
XYB_R01	5341037	0	31	1	14	11	0.44	0.56
XYB_R01	5341079	0	30	1	12	14	0.538462	0.461538
XYB_R01	5341080	0	31	1	12	15	0.555556	0.444444
XYB_R01	5341091	36	0	0	15	14	0.482759	-0.482759
XYB_R01	5341124	41	0	0	16	12	0.428571	-0.428571
XYB_R01	5341127	42	0	0	17	13	0.433333	-0.433333
XYB_R01	5341130	42	0	0	17	13	0.433333	-0.433333
XYB_R01	5341132	37	0	0	17	13	0.433333	-0.433333
XYB_R01	5341135	38	0	0	17	12	0.413793	-0.413793
XYB_R01	5341136	37	0	0	18	12	0.4	-0.4
XYB_R01	5341140	37	0	0	18	12	0.4	-0.4
XYB_R01	5341149	38	0	0	20	13	0.393939	-0.393939
XYB_R01	5341159	38	0	0	17	14	0.451613	-0.451613
XYB_R01	5341250	30	0	0	22	9	0.290323	-0.290323
XYB_R01	5341284	34	0	0	21	7	0.25	-0.25
XYB_R01	5341341	0	25	1	10	24	0.705882	0.294118
XYB_R01	5341342	0	25	1	10	24	0.705882	0.294118
XYB_R01	5341353	0	23	1	9	23	0.71875	0.28125
XYB_R01	5341361	17	0	0	22	9	0.290323	-0.290323
XYB_R01	5341396	0	33	1	10	21	0.677419	0.322581
XYB_R01	5341397	0	11	1	10	21	0.677419	0.322581
XYB_R01	5341881	12	0	0	6	9	0.6	-0.6
XYB_R01	5341893	13	0	0	10	7	0.411765	-0.411765
XYB_R01	5341906	16	0	0	10	7	0.411765	-0.411765
XYB_R01	5341911	18	0	0	11	6	0.352941	-0.352941
XYB_R01	5342123	21	0	0	14	4	0.222222	-0.222222
XYB_R01	5347049	17	0	0	0	10	1	-1
XYB_R01	5347092	0	33	1	14	0	0	1
XYB_R01	5347120	1	37	0.973684	21	0	0	0.973684
XYB_R01	5347170	0	45	1	19	1	0.05	0.95
XYB_R01	5347509	41	0	0	25	14	0.358974	-0.358974
XYB_R01	5347514	41	0	0	24	14	0.368421	-0.368421
XYB_R01	5347567	40	0	0	21	16	0.432432	-0.432432
XYB_R01	5347613	34	0	0	21	13	0.382353	-0.382353
XYB_R01	5347621	30	0	0	22	14	0.388889	-0.388889
XYB_R01	5347635	32	0	0	23	15	0.394737	-0.394737
XYB_R01	5347727	36	0	0	22	13	0.371429	-0.371429
XYB_R01	5347738	32	0	0	22	14	0.388889	-0.388889
XYB_R01	5347745	0	32	1	14	23	0.621622	0.378378
XYB_R01	5347754	0	33	1	13	22	0.628571	0.371429
XYB_R01	5347756	0	33	1	12	22	0.647059	0.352941
XYB_R01	5347800	0	28	1	12	18	0.6	0.4
XYB_R01	5347865	29	0	0	20	8	0.285714	-0.285714
XYB_R01	5347878	29	0	0	24	11	0.314286	-0.314286
XYB_R01	5347919	30	0	0	23	10	0.30303	-0.30303
XYB_R01	5347931	30	0	0	24	10	0.294118	-0.294118
XYB_R01	5347943	0	33	1	9	24	0.727273	0.272727
XYB_R01	5347944	0	33	1	9	25	0.735294	0.264706
XYB_R01	5347947	0	33	1	10	24	0.705882	0.294118
XYB_R01	5347998	0	36	1	10	32	0.761905	0.238095
XYB_R01	5347999	0	36	1	10	32	0.761905	0.238095
XYB_R01	5348007	0	35	1	10	33	0.767442	0.232558
XYB_R01	5348024	0	37	1	10	31	0.756098	0.243902
XYB_R01	5348039	0	36	1	9	27	0.75	0.25
XYB_R01	5348094	33	0	0	33	10	0.232558	-0.232558
XYB_R01	5348102	23	0	0	33	9	0.214286	-0.214286
XYB_R01	5348131	28	0	0	34	8	0.190476	-0.190476
XYB_R01	5348138	27	0	0	28	8	0.222222	-0.222222
XYB_R01	5348149	25	0	0	26	8	0.235294	-0.235294
XYB_R01	5348161	25	0	0	24	9	0.272727	-0.272727
XYB_R01	5348165	25	0	0	24	8	0.25	-0.25
XYB_R01	5348166	22	0	0	25	9	0.264706	-0.264706
XYB_R01	5348184	0	22	1	8	24	0.75	0.25
XYB_R01	5348191	1	21	0.954545	8	24	0.75	0.204545
XYB_R01	5348193	22	0	0	24	10	0.294118	-0.294118
XYB_R01	5348237	0	24	1	11	23	0.676471	0.323529
XYB_R01	5348247	0	27	1	11	24	0.685714	0.314286
XYB_R01	5348251	0	28	1	11	23	0.676471	0.323529
XYB_R01	5348277	0	28	1	12	22	0.647059	0.352941
XYB_R01	5348292	0	30	1	12	22	0.647059	0.352941
XYB_R01	5348328	0	29	1	12	22	0.647059	0.352941
XYB_R01	5348392	0	29	1	9	24	0.727273	0.272727
XYB_R01	5348400	0	25	1	8	22	0.733333	0.266667
XYB_R01	5348410	0	24	1	9	25	0.735294	0.264706
XYB_R01	5348424	0	25	1	10	23	0.69697	0.30303
XYB_R01	5348439	0	25	1	10	23	0.69697	0.30303
XYB_R01	5348465	0	21	1	12	20	0.625	0.375
XYB_R01	5348486	0	19	1	11	21	0.65625	0.34375
XYB_R01	5348506	16	0	0	18	9	0.333333	-0.333333
XYB_R01	5348524	14	0	0	13	7	0.35	-0.35
XYB_R01	5348529	13	0	0	13	7	0.35	-0.35
XYB_R01	5348559	6	0	0	12	8	0.4	-0.4
XYB_R01	5351291	27	0	0	24	13	0.351351	-0.351351
XYB_R01	5351293	26	0	0	22	13	0.371429	-0.371429
XYB_R01	5351297	26	0	0	23	13	0.361111	-0.361111
XYB_R01	5351313	24	0	0	24	12	0.333333	-0.333333
XYB_R01	5351326	24	0	0	21	14	0.4	-0.4
XYB_R01	5351327	23	0	0	21	14	0.4	-0.4
XYB_R01	5351332	23	0	0	19	14	0.424242	-0.424242
XYB_R01	5351335	24	0	0	21	15	0.416667	-0.416667
XYB_R01	5351352	25	0	0	21	16	0.432432	-0.432432
XYB_R01	5351356	25	0	0	21	15	0.416667	-0.416667
XYB_R01	5351647	0	22	1	22	14	0.388889	0.611111
XYB_R01	5351668	0	32	1	21	15	0.416667	0.583333
XYB_R01	5351686	0	31	1	18	14	0.4375	0.5625
XYB_R01	5351701	0	29	1	17	14	0.451613	0.548387
XYB_R01	5351720	0	30	1	15	17	0.53125	0.46875
XYB_R01	5351732	0	29	1	16	16	0.5	0.5
XYB_R01	5351740	0	28	1	15	16	0.516129	0.483871
XYB_R01	5351794	40	0	0	17	14	0.451613	-0.451613
XYB_R01	5351818	24	0	0	9	9	0.5	-0.5
XYB_R01	5351824	24	0	0	10	11	0.52381	-0.52381
XYB_R01	5351836	25	0	0	10	13	0.565217	-0.565217
XYB_R01	5351848	25	0	0	10	13	0.565217	-0.565217
XYB_R01	5351851	26	0	0	10	13	0.565217	-0.565217
XYB_R01	5351857	26	0	0	10	12	0.545455	-0.545455
XYB_R01	5351861	26	0	0	10	14	0.583333	-0.583333
XYB_R01	5351868	24	0	0	10	14	0.583333	-0.583333
XYB_R01	5351872	24	0	0	10	14	0.583333	-0.583333
XYB_R01	5351873	24	0	0	10	14	0.583333	-0.583333
XYB_R01	5355074	24	0	0	3	10	0.769231	-0.769231
XYB_R01	5355208	0	26	1	15	13	0.464286	0.535714
XYB_R01	5355216	26	0	0	13	14	0.518519	-0.518519
XYB_R01	5355217	26	0	0	13	13	0.5	-0.5
XYB_R01	5355220	26	0	0	13	12	0.48	-0.48
XYB_R01	5355227	26	0	0	12	13	0.52	-0.52
XYB_R01	5355232	0	26	1	14	12	0.461538	0.538462
XYB_R01	5355235	0	26	1	14	11	0.44	0.56
XYB_R01	5355239	0	25	1	14	11	0.44	0.56
XYB_R01	5355244	0	29	1	13	11	0.458333	0.541667
XYB_R01	5355249	26	0	0	12	13	0.52	-0.52
XYB_R01	5355257	31	0	0	13	14	0.518519	-0.518519
XYB_R01	5355292	32	0	0	13	14	0.518519	-0.518519
XYB_R01	5355294	32	0	0	13	14	0.518519	-0.518519
XYB_R01	5355303	31	0	0	12	13	0.52	-0.52
XYB_R01	5355316	0	30	1	11	11	0.5	0.5
XYB_R01	5355325	0	30	1	13	10	0.434783	0.565217
XYB_R01	5355327	0	29	1	13	10	0.434783	0.565217
XYB_R01	5355649	33	0	0	15	14	0.482759	-0.482759
XYB_R01	5355657	32	0	0	15	15	0.5	-0.5
XYB_R01	5355675	34	0	0	12	15	0.555556	-0.555556
XYB_R01	5355698	35	0	0	9	16	0.64	-0.64
XYB_R01	5356529	21	0	0	3	11	0.785714	-0.785714
XYB_R01	5356547	24	0	0	21	14	0.4	-0.4
XYB_R01	5356553	24	0	0	19	14	0.424242	-0.424242
XYB_R01	5356657	8	15	0.652174	4	26	0.866667	-0.214493
XYB_R01	5356806	14	0	0	11	15	0.576923	-0.576923
XYB_R01	5356810	16	0	0	11	15	0.576923	-0.576923
XYB_R01	5356811	16	0	0	12	15	0.555556	-0.555556
XYB_R01	5356815	16	0	0	13	16	0.551724	-0.551724
XYB_R01	5356836	17	0	0	13	16	0.551724	-0.551724
XYB_R01	5356843	19	0	0	17	13	0.433333	-0.433333
XYB_R01	5356850	20	0	0	17	11	0.392857	-0.392857
XYB_R01	5356853	21	0	0	17	11	0.392857	-0.392857
XYB_R01	5356855	21	0	0	17	10	0.37037	-0.37037
XYB_R01	5356856	21	0	0	17	9	0.346154	-0.346154
XYB_R01	5356870	0	23	1	11	21	0.65625	0.34375
XYB_R01	5356889	34	0	0	24	12	0.333333	-0.333333
XYB_R01	5356919	11	0	0	11	13	0.541667	-0.541667
XYB_R01	5356936	41	0	0	14	11	0.44	-0.44
XYB_R01	5356953	17	0	0	18	12	0.4	-0.4
XYB_R01	5356965	18	0	0	20	14	0.411765	-0.411765
XYB_R01	5356977	20	0	0	24	13	0.351351	-0.351351
XYB_R01	5357020	0	30	1	13	32	0.711111	0.288889
XYB_R01	5357027	0	30	1	15	31	0.673913	0.326087
XYB_R01	5357031	0	31	1	15	32	0.680851	0.319149
XYB_R01	5357034	0	30	1	14	33	0.702128	0.297872
XYB_R01	5357038	0	31	1	14	33	0.702128	0.297872
XYB_R01	5357039	0	30	1	14	33	0.702128	0.297872
XYB_R01	5357133	0	39	1	11	32	0.744186	0.255814
XYB_R01	5357138	0	37	1	10	33	0.767442	0.232558
XYB_R01	5357140	0	37	1	10	30	0.75	0.25
XYB_R01	5357152	36	0	0	26	10	0.277778	-0.277778
XYB_R01	5357189	33	0	0	23	8	0.258065	-0.258065
XYB_R01	5357200	36	0	0	22	9	0.290323	-0.290323
XYB_R01	5357213	34	0	0	23	10	0.30303	-0.30303
XYB_R01	5357221	30	0	0	23	9	0.28125	-0.28125
XYB_R01	5357238	38	0	0	21	12	0.363636	-0.363636
XYB_R01	5357245	39	0	0	22	12	0.352941	-0.352941
XYB_R01	5357266	43	0	0	21	11	0.34375	-0.34375
XYB_R01	5357271	44	0	0	20	10	0.333333	-0.333333
XYB_R01	5357273	44	0	0	19	10	0.344828	-0.344828
XYB_R01	5357275	45	0	0	19	10	0.344828	-0.344828
XYB_R01	5357294	50	0	0	22	10	0.3125	-0.3125
XYB_R01	5357305	47	0	0	20	10	0.333333	-0.333333
XYB_R01	5357312	45	0	0	19	11	0.366667	-0.366667
XYB_R01	5357331	47	0	0	27	10	0.27027	-0.27027
XYB_R01	5357333	49	0	0	27	10	0.27027	-0.27027
XYB_R01	5357389	44	0	0	27	6	0.181818	-0.181818
XYB_R01	5357407	45	0	0	26	7	0.212121	-0.212121
XYB_R01	5357418	48	0	0	27	6	0.181818	-0.181818
XYB_R01	5357551	41	0	0	33	11	0.25	-0.25
XYB_R01	5357573	39	0	0	35	12	0.255319	-0.255319
XYB_R01	5357614	35	0	0	33	15	0.3125	-0.3125
XYB_R01	5357665	33	0	0	22	13	0.371429	-0.371429
XYB_R01	5357746	34	0	0	23	16	0.410256	-0.410256
XYB_R01	5357757	32	0	0	22	16	0.421053	-0.421053
XYB_R01	5357760	31	0	0	23	16	0.410256	-0.410256
XYB_R01	5357774	0	36	1	16	22	0.578947	0.421053
XYB_R01	5357796	35	0	0	22	14	0.388889	-0.388889
XYB_R01	5357811	38	0	0	22	14	0.388889	-0.388889
XYB_R01	5357824	36	0	0	22	13	0.371429	-0.371429
XYB_R01	5357830	0	35	1	13	21	0.617647	0.382353
XYB_R01	5357867	0	32	1	11	20	0.645161	0.354839
XYB_R01	5357899	0	32	1	10	20	0.666667	0.333333
XYB_R01	5357904	0	32	1	10	19	0.655172	0.344828
XYB_R01	5357931	0	33	1	9	20	0.689655	0.310345
XYB_R01	5357941	0	33	1	8	20	0.714286	0.285714
XYB_R01	5357949	0	35	1	8	22	0.733333	0.266667
XYB_R01	5357956	0	32	1	11	23	0.676471	0.323529
XYB_R01	5357958	32	0	0	23	11	0.323529	-0.323529
XYB_R01	5358003	35	0	0	20	10	0.333333	-0.333333
XYB_R01	5358031	33	0	0	23	10	0.30303	-0.30303
XYB_R01	5358033	33	0	0	23	10	0.30303	-0.30303
XYB_R01	5358049	31	0	0	23	10	0.30303	-0.30303
XYB_R01	5358056	36	0	0	23	10	0.30303	-0.30303
XYB_R01	5358106	37	0	0	24	8	0.25	-0.25
XYB_R01	5358110	0	35	1	7	24	0.774194	0.225806
XYB_R01	5358111	0	35	1	8	23	0.741935	0.258065
XYB_R01	5358113	0	35	1	8	24	0.75	0.25
XYB_R01	5358117	0	35	1	8	23	0.741935	0.258065
XYB_R01	5358131	0	39	1	10	21	0.677419	0.322581
XYB_R01	5358132	0	38	1	10	21	0.677419	0.322581
XYB_R01	5358141	39	0	0	22	10	0.3125	-0.3125
XYB_R01	5358149	39	0	0	23	10	0.30303	-0.30303
XYB_R01	5358158	41	0	0	18	10	0.357143	-0.357143
XYB_R01	5358163	42	0	0	19	10	0.344828	-0.344828
XYB_R01	5358164	42	0	0	19	10	0.344828	-0.344828
XYB_R01	5358165	41	0	0	19	10	0.344828	-0.344828
XYB_R01	5358167	39	0	0	20	10	0.333333	-0.333333
XYB_R01	5358172	42	0	0	20	10	0.333333	-0.333333
XYB_R01	5358184	42	0	0	22	11	0.333333	-0.333333
XYB_R01	5358188	42	0	0	23	10	0.30303	-0.30303
XYB_R01	5358191	42	0	0	23	10	0.30303	-0.30303
XYB_R01	5358200	45	0	0	25	8	0.242424	-0.242424
XYB_R01	5358217	39	0	0	23	10	0.30303	-0.30303
XYB_R01	5358218	40	0	0	23	10	0.30303	-0.30303
XYB_R01	5358221	40	0	0	23	9	0.28125	-0.28125
XYB_R01	5358237	36	0	0	21	10	0.322581	-0.322581
XYB_R01	5358241	35	0	0	20	10	0.333333	-0.333333
XYB_R01	5358255	35	0	0	23	9	0.28125	-0.28125
XYB_R01	5358258	35	0	0	22	8	0.266667	-0.266667
XYB_R01	5358261	35	0	0	23	8	0.258065	-0.258065
XYB_R01	5358295	29	0	0	27	8	0.228571	-0.228571
XYB_R01	5358297	28	0	0	27	8	0.228571	-0.228571
XYB_R01	5358371	33	0	0	26	7	0.212121	-0.212121
XYB_R01	5358372	33	0	0	26	7	0.212121	-0.212121
XYB_R01	5358429	39	0	0	26	9	0.257143	-0.257143
XYB_R01	5358542	15	0	0	7	7	0.5	-0.5
XYB_R01	5358546	13	0	0	7	7	0.5	-0.5
XYB_R01	5359231	0	19	1	7	33	0.825	0.175
XYB_R01	5359234	0	18	1	7	33	0.825	0.175
XYB_R01	5359416	0	19	1	6	29	0.828571	0.171429
XYB_R01	5359503	0	15	1	13	32	0.711111	0.288889
XYB_R01	5359527	0	13	1	11	34	0.755556	0.244444
XYB_R01	5359549	0	16	1	14	33	0.702128	0.297872
XYB_R01	5359553	0	18	1	14	35	0.714286	0.285714
XYB_R01	5359560	0	13	1	14	34	0.708333	0.291667
XYB_R01	5359593	0	16	1	17	28	0.622222	0.377778
XYB_R01	5359629	0	25	1	15	28	0.651163	0.348837
XYB_R01	5359648	0	28	1	19	26	0.577778	0.422222
XYB_R01	5359653	0	29	1	18	27	0.6	0.4
XYB_R01	5359660	0	28	1	18	29	0.617021	0.382979
XYB_R01	5359682	0	29	1	18	29	0.617021	0.382979
XYB_R01	5359691	0	29	1	19	31	0.62	0.38
XYB_R01	5359897	0	25	1	16	35	0.686275	0.313725
XYB_R01	5359914	0	30	1	18	35	0.660377	0.339623
XYB_R01	5359918	0	28	1	19	35	0.648148	0.351852
XYB_R01	5359953	0	29	1	15	35	0.7	0.3
XYB_R01	5359966	0	32	1	13	38	0.745098	0.254902
XYB_R01	5359967	0	34	1	13	37	0.74	0.26
XYB_R01	5359979	0	32	1	15	38	0.716981	0.283019
XYB_R01	5359999	0	30	1	15	39	0.722222	0.277778
XYB_R01	5360010	0	35	1	15	38	0.716981	0.283019
XYB_R01	5360017	0	35	1	14	37	0.72549	0.27451
XYB_R01	5360027	0	37	1	17	37	0.685185	0.314815
XYB_R01	5360044	0	37	1	17	36	0.679245	0.320755
XYB_R01	5360108	34	0	0	39	16	0.290909	-0.290909
XYB_R01	5360143	33	0	0	44	20	0.3125	-0.3125
XYB_R01	5360148	0	34	1	21	43	0.671875	0.328125
XYB_R01	5360157	0	34	1	22	46	0.676471	0.323529
XYB_R01	5360209	0	27	1	16	47	0.746032	0.253968
XYB_R01	5360232	0	27	1	19	47	0.712121	0.287879
XYB_R01	5360477	16	0	0	23	11	0.323529	-0.323529
XYB_R01	5360508	17	0	0	27	9	0.25	-0.25
XYB_R01	5360529	17	0	0	27	7	0.205882	-0.205882
XYB_R01	5360532	17	0	0	26	7	0.212121	-0.212121
XYB_R01	5360535	17	0	0	26	7	0.212121	-0.212121
XYB_R01	5360548	20	0	0	25	7	0.21875	-0.21875
XYB_R01	5360570	22	0	0	30	5	0.142857	-0.142857
XYB_R01	5360635	25	0	0	29	5	0.147059	-0.147059
XYB_R01	5360642	25	0	0	29	8	0.216216	-0.216216
XYB_R01	5360672	24	0	0	31	6	0.162162	-0.162162
XYB_R01	5360737	0	24	1	10	27	0.72973	0.27027
XYB_R01	5360742	0	21	1	9	28	0.756757	0.243243
XYB_R01	5360755	0	22	1	8	30	0.789474	0.210526
XYB_R01	5360757	0	22	1	8	30	0.789474	0.210526
XYB_R01	5360759	0	21	1	8	31	0.794872	0.205128
XYB_R01	5360767	0	19	1	8	30	0.789474	0.210526
XYB_R01	5360774	0	20	1	8	26	0.764706	0.235294
XYB_R01	5360784	0	20	1	11	27	0.710526	0.289474
XYB_R01	5360818	0	22	1	9	20	0.689655	0.310345
XYB_R01	5360834	0	24	1	12	21	0.636364	0.363636
XYB_R01	5360866	0	26	1	11	23	0.676471	0.323529
XYB_R01	5360916	0	28	1	14	19	0.575758	0.424242
XYB_R01	5360932	27	0	0	21	15	0.416667	-0.416667
XYB_R01	5360939	27	0	0	20	14	0.411765	-0.411765
XYB_R01	5360940	29	0	0	20	14	0.411765	-0.411765
XYB_R01	5360944	0	31	1	14	20	0.588235	0.411765
XYB_R01	5360947	0	30	1	14	19	0.575758	0.424242
XYB_R01	5361016	27	0	0	21	11	0.34375	-0.34375
XYB_R01	5361019	29	0	0	24	11	0.314286	-0.314286
XYB_R01	5361028	31	0	0	28	9	0.243243	-0.243243
XYB_R01	5361040	0	31	1	11	28	0.717949	0.282051
XYB_R01	5361047	0	28	1	10	29	0.74359	0.25641
XYB_R01	5361064	0	31	1	8	28	0.777778	0.222222
XYB_R01	5361073	0	35	1	11	26	0.702703	0.297297
XYB_R01	5361082	34	0	0	28	10	0.263158	-0.263158
XYB_R01	5361085	0	34	1	8	28	0.777778	0.222222
XYB_R01	5361103	30	0	0	31	8	0.205128	-0.205128
XYB_R01	5361114	31	0	0	30	10	0.25	-0.25
XYB_R01	5361121	0	31	1	11	30	0.731707	0.268293
XYB_R01	5361135	28	0	0	29	11	0.275	-0.275
XYB_R01	5361156	34	0	0	28	11	0.282051	-0.282051
XYB_R01	5361157	35	0	0	28	11	0.282051	-0.282051
XYB_R01	5361161	35	0	0	28	11	0.282051	-0.282051
XYB_R01	5361237	0	29	1	10	29	0.74359	0.25641
XYB_R01	5361242	27	0	0	29	9	0.236842	-0.236842
XYB_R01	5361260	0	24	1	8	28	0.777778	0.222222
XYB_R01	5361301	19	0	0	25	6	0.193548	-0.193548
XYB_R01	5361303	0	18	1	6	25	0.806452	0.193548
XYB_R01	5361328	17	0	0	25	6	0.193548	-0.193548
XYB_R01	5361343	18	0	0	27	6	0.181818	-0.181818
XYB_R01	5361362	18	0	0	23	7	0.233333	-0.233333
XYB_R01	5361405	17	0	0	27	5	0.15625	-0.15625
XYB_R01	5361433	18	0	0	29	4	0.121212	-0.121212
XYB_R01	5361435	18	0	0	29	4	0.121212	-0.121212
XYB_R01	5361441	24	0	0	29	5	0.147059	-0.147059
XYB_R01	5361473	0	27	1	7	25	0.78125	0.21875
XYB_R01	5361486	0	26	1	8	22	0.733333	0.266667
XYB_R01	5361511	29	0	0	16	7	0.304348	-0.304348
XYB_R01	5361531	30	0	0	14	8	0.363636	-0.363636
XYB_R01	5361594	39	0	0	16	10	0.384615	-0.384615
XYB_R01	5361621	42	0	0	21	10	0.322581	-0.322581
XYB_R01	5361663	0	41	1	10	24	0.705882	0.294118
XYB_R01	5361683	0	39	1	10	22	0.6875	0.3125
XYB_R01	5361687	0	39	1	10	22	0.6875	0.3125
XYB_R01	5361714	0	31	1	9	19	0.678571	0.321429
XYB_R01	5361722	0	31	1	10	19	0.655172	0.344828
XYB_R01	5361728	0	32	1	11	19	0.633333	0.366667
XYB_R01	5361733	32	0	0	19	11	0.366667	-0.366667
XYB_R01	5361737	33	0	0	19	11	0.366667	-0.366667
XYB_R01	5361748	31	0	0	23	11	0.323529	-0.323529
XYB_R01	5361769	31	0	0	17	10	0.37037	-0.37037
XYB_R01	5361786	13	0	0	13	8	0.380952	-0.380952
XYB_R01	5361800	12	0	0	12	8	0.4	-0.4
XYB_R01	5363611	29	0	0	12	7	0.368421	-0.368421
XYB_R01	5363625	28	0	0	12	7	0.368421	-0.368421
XYB_R01	5363627	27	0	0	12	7	0.368421	-0.368421
XYB_R01	5363636	28	0	0	13	7	0.35	-0.35
XYB_R01	5363649	0	29	1	7	14	0.666667	0.333333
XYB_R01	5363662	0	28	1	7	20	0.740741	0.259259
XYB_R01	5363666	29	0	0	21	7	0.25	-0.25
XYB_R01	5363694	0	31	1	7	21	0.75	0.25
XYB_R01	5363695	0	31	1	7	20	0.740741	0.259259
XYB_R01	5363782	0	26	1	9	17	0.653846	0.346154
XYB_R01	5363791	0	26	1	10	18	0.642857	0.357143
XYB_R01	5363810	0	25	1	12	20	0.625	0.375
XYB_R01	5363836	0	25	1	12	16	0.571429	0.428571
XYB_R01	5363860	0	27	1	12	18	0.6	0.4
XYB_R01	5363872	0	31	1	13	17	0.566667	0.433333
XYB_R01	5363874	0	31	1	13	17	0.566667	0.433333
XYB_R01	5364289	29	0	0	21	17	0.447368	-0.447368
XYB_R01	5364321	31	0	0	23	14	0.378378	-0.378378
XYB_R01	5364329	28	0	0	26	15	0.365854	-0.365854
XYB_R01	5364332	29	0	0	27	15	0.357143	-0.357143
XYB_R01	5364350	29	0	0	27	13	0.325	-0.325
XYB_R01	5364362	0	28	1	11	28	0.717949	0.282051
XYB_R01	5364368	27	0	0	29	11	0.275	-0.275
XYB_R01	5364402	0	28	1	12	32	0.727273	0.272727
XYB_R01	5364423	0	27	1	12	34	0.73913	0.26087
XYB_R01	5367333	0	29	1	8	32	0.8	0.2
XYB_R01	5367355	0	26	1	6	27	0.818182	0.181818
XYB_R01	5367426	0	21	1	10	30	0.75	0.25
XYB_R01	5367550	0	17	1	22	25	0.531915	0.468085
XYB_R01	5373081	32	0	0	14	3	0.176471	-0.176471
XYB_R01	5374011	0	39	1	10	17	0.62963	0.37037
XYB_R01	5374405	28	0	0	14	8	0.363636	-0.363636
XYB_R01	5375278	1	25	0.961538	6	23	0.793103	0.168435
XYB_R01	5376884	0	22	1	8	26	0.764706	0.235294
XYB_R01	5376902	0	22	1	8	26	0.764706	0.235294
XYB_R01	5376929	0	24	1	9	30	0.769231	0.230769
XYB_R01	5376980	24	0	0	31	13	0.295455	-0.295455
XYB_R01	5376995	24	0	0	32	10	0.238095	-0.238095
XYB_R01	5376996	24	0	0	31	10	0.243902	-0.243902
XYB_R01	5377125	0	30	1	18	29	0.617021	0.382979
XYB_R01	5377181	31	0	0	24	16	0.4	-0.4
XYB_R01	5377193	0	33	1	15	23	0.605263	0.394737
XYB_R01	5377199	31	0	0	24	15	0.384615	-0.384615
XYB_R01	5377262	39	0	0	22	17	0.435897	-0.435897
XYB_R01	5377286	0	42	1	16	24	0.6	0.4
XYB_R01	5377292	0	40	1	14	23	0.621622	0.378378
XYB_R01	5377310	0	38	1	15	19	0.558824	0.441176
XYB_R01	5377326	0	33	1	16	19	0.542857	0.457143
XYB_R01	5377333	0	32	1	15	20	0.571429	0.428571
XYB_R01	5377355	0	29	1	12	24	0.666667	0.333333
XYB_R01	5377357	0	27	1	12	25	0.675676	0.324324
XYB_R01	5377364	0	27	1	11	24	0.685714	0.314286
XYB_R01	5377377	0	23	1	11	25	0.694444	0.305556
XYB_R01	5377383	0	23	1	11	22	0.666667	0.333333
XYB_R01	5377394	0	23	1	9	21	0.7	0.3
XYB_R01	5377439	0	18	1	11	21	0.65625	0.34375
XYB_R01	5377445	0	19	1	12	21	0.636364	0.363636
XYB_R01	5377448	0	20	1	13	22	0.628571	0.371429
XYB_R01	5377451	0	22	1	13	24	0.648649	0.351351
XYB_R01	5377454	0	22	1	12	24	0.666667	0.333333
XYB_R01	5377472	0	23	1	9	25	0.735294	0.264706
XYB_R01	5377544	0	32	1	16	25	0.609756	0.390244
XYB_R01	5377565	0	33	1	16	25	0.609756	0.390244
XYB_R01	5377587	0	33	1	13	23	0.638889	0.361111
XYB_R01	5377622	0	36	1	13	21	0.617647	0.382353
XYB_R01	5377637	0	35	1	13	21	0.617647	0.382353
XYB_R01	5377667	0	37	1	9	23	0.71875	0.28125
XYB_R01	5377671	0	37	1	9	22	0.709677	0.290323
XYB_R01	5377757	38	0	0	20	13	0.393939	-0.393939
XYB_R01	5377760	37	0	0	20	13	0.393939	-0.393939
XYB_R01	5377772	35	0	0	23	14	0.378378	-0.378378
XYB_R01	5377790	35	0	0	24	15	0.384615	-0.384615
XYB_R01	5377808	36	0	0	23	14	0.378378	-0.378378
XYB_R01	5377815	37	0	0	23	14	0.378378	-0.378378
XYB_R01	5377820	0	37	1	14	23	0.621622	0.378378
XYB_R01	5377829	37	0	0	25	13	0.342105	-0.342105
XYB_R01	5378082	0	22	1	17	23	0.575	0.425
XYB_R01	5378085	0	21	1	18	25	0.581395	0.418605
XYB_R01	5378094	0	23	1	18	25	0.581395	0.418605
XYB_R01	5378113	0	23	1	15	25	0.625	0.375
XYB_R01	5378120	0	26	1	16	26	0.619048	0.380952
XYB_R01	5378124	0	28	1	16	26	0.619048	0.380952
XYB_R01	5378128	0	28	1	16	26	0.619048	0.380952
XYB_R01	5378131	0	26	1	16	25	0.609756	0.390244
XYB_R01	5378145	0	27	1	16	25	0.609756	0.390244
XYB_R01	5378151	0	26	1	16	26	0.619048	0.380952
XYB_R01	5378181	0	33	1	15	32	0.680851	0.319149
XYB_R01	5378190	0	32	1	14	32	0.695652	0.304348
XYB_R01	5378254	0	33	1	12	33	0.733333	0.266667
XYB_R01	5378269	0	30	1	10	32	0.761905	0.238095
XYB_R01	5378282	27	0	0	31	10	0.243902	-0.243902
XYB_R01	5378289	0	30	1	10	33	0.767442	0.232558
XYB_R01	5378297	29	0	0	32	9	0.219512	-0.219512
XYB_R01	5378321	28	0	0	33	8	0.195122	-0.195122
XYB_R01	5378372	23	0	0	25	9	0.264706	-0.264706
XYB_R01	5378411	17	0	0	23	11	0.323529	-0.323529
XYB_R01	5378413	17	0	0	23	11	0.323529	-0.323529
XYB_R01	5378414	17	0	0	23	11	0.323529	-0.323529
XYB_R01	5378426	16	0	0	24	10	0.294118	-0.294118
XYB_R01	5378427	16	0	0	24	11	0.314286	-0.314286
XYB_R01	5378440	19	0	0	24	11	0.314286	-0.314286
XYB_R01	5378445	19	0	0	22	11	0.333333	-0.333333
XYB_R01	5378452	14	2	0.125	21	11	0.34375	-0.21875
XYB_R01	5378453	18	0	0	23	12	0.342857	-0.342857
XYB_R01	5378460	17	0	0	23	12	0.342857	-0.342857
XYB_R01	5378472	16	0	0	19	11	0.366667	-0.366667
XYB_R01	5378474	16	0	0	20	12	0.375	-0.375
XYB_R01	5378485	18	0	0	20	11	0.354839	-0.354839
XYB_R01	5378501	15	0	0	19	13	0.40625	-0.40625
XYB_R01	5378507	18	0	0	19	13	0.40625	-0.40625
XYB_R01	5378512	23	0	0	19	13	0.40625	-0.40625
XYB_R01	5378521	25	0	0	18	10	0.357143	-0.357143
XYB_R01	5378533	23	0	0	21	10	0.322581	-0.322581
XYB_R01	5378572	0	23	1	10	24	0.705882	0.294118
XYB_R01	5378605	20	0	0	26	9	0.257143	-0.257143
XYB_R01	5378627	21	0	0	25	8	0.242424	-0.242424
XYB_R01	5378631	21	0	0	26	8	0.235294	-0.235294
XYB_R01	5378676	14	0	0	21	9	0.3	-0.3
XYB_R01	5378677	15	0	0	22	9	0.290323	-0.290323
XYB_R01	5378706	21	0	0	19	10	0.344828	-0.344828
XYB_R01	5378712	22	0	0	22	10	0.3125	-0.3125
XYB_R01	5378716	22	0	0	21	9	0.3	-0.3
XYB_R01	5378738	0	27	1	12	20	0.625	0.375
XYB_R01	5378755	0	25	1	14	19	0.575758	0.424242
XYB_R01	5378895	0	32	1	12	27	0.692308	0.307692
XYB_R01	5378900	0	32	1	13	28	0.682927	0.317073
XYB_R01	5378905	0	32	1	12	28	0.7	0.3
XYB_R01	5378939	0	28	1	10	29	0.74359	0.25641
XYB_R01	5378944	0	28	1	10	30	0.75	0.25
XYB_R01	5378971	0	31	1	8	28	0.777778	0.222222
XYB_R01	5378973	0	31	1	10	27	0.72973	0.27027
XYB_R01	5378984	0	28	1	12	27	0.692308	0.307692
XYB_R01	5379027	0	28	1	9	30	0.769231	0.230769
XYB_R01	5379063	0	30	1	10	34	0.772727	0.227273
XYB_R01	5379103	0	28	1	10	33	0.767442	0.232558
XYB_R01	5379141	0	30	1	8	32	0.8	0.2
XYB_R01	5379202	0	28	1	9	27	0.75	0.25
XYB_R01	5379203	0	28	1	9	27	0.75	0.25
XYB_R01	5379205	0	27	1	10	27	0.72973	0.27027
[truncated: 77,834 more rows]
