# Supplementary material for: Transposon-induced methylation of the RsMYB1 promoter disturbs anthocyanin accumulation in red-fleshed radish
Source: J Exp Bot. 2020 Jan 21;71(9):2537–50. doi: 10.1093/jxb/eraa010 (PMC7210773; doi:10.1093/jxb/eraa010)
Supplement: eraa010_suppl_Supplementary_file003 [file eraa010_suppl_supplementary_file003.xlsx]

## Sheet: Table S6
Table S6. SNP-index and Δ(SNP-index) for each sliding window. The red1 gene was located in the 16.25–18.33 Mb interval on chromosome R07
Chromosome ID	Window Start	Window End	SNP-index of Red Flesh Bulk			SNP-index of White Flesh Bulk			Δ(SNP-index)
			SUM	COUNT	MEAN	SUM	COUNT	MEAN	SUM	COUNT	MEAN
XYB_R01	1	1000000	37.7653	65	0.581	37.455	65	0.5762	0.310246	65	0.0048
XYB_R01	10001	1010000	37.7653	65	0.581	37.455	65	0.5762	0.310246	65	0.0048
XYB_R01	20001	1020000	37.7653	65	0.581	37.455	65	0.5762	0.310246	65	0.0048
XYB_R01	30001	1030000	37.7653	65	0.581	37.455	65	0.5762	0.310246	65	0.0048
XYB_R01	40001	1040000	37.7653	65	0.581	37.455	65	0.5762	0.310246	65	0.0048
XYB_R01	50001	1050000	37.7653	65	0.581	37.455	65	0.5762	0.310246	65	0.0048
XYB_R01	60001	1060000	37.7653	65	0.581	37.455	65	0.5762	0.310246	65	0.0048
XYB_R01	70001	1070000	41.0683	69	0.5952	40.8553	69	0.5921	0.213033	69	0.0031
XYB_R01	80001	1080000	42.9529	71	0.605	42.4771	71	0.5983	0.4758	71	0.0067
XYB_R01	90001	1090000	42.0641	70	0.6009	41.6945	70	0.5956	0.36952	70	0.0053
XYB_R01	100001	1100000	42.0641	70	0.6009	41.6945	70	0.5956	0.36952	70	0.0053
XYB_R01	110001	1110000	42.0641	70	0.6009	41.6945	70	0.5956	0.36952	70	0.0053
XYB_R01	120001	1120000	30.1452	56	0.5383	31.3038	56	0.559	-1.15866	56	-0.0207
XYB_R01	130001	1130000	33.6363	61	0.5514	34.371	61	0.5635	-0.734746	61	-0.012
XYB_R01	140001	1140000	37.8398	66	0.5733	38.6593	66	0.5857	-0.819476	66	-0.0124
XYB_R01	150001	1150000	37.8398	66	0.5733	38.6593	66	0.5857	-0.819476	66	-0.0124
XYB_R01	160001	1160000	37.8398	66	0.5733	38.6593	66	0.5857	-0.819476	66	-0.0124
XYB_R01	170001	1170000	37.8398	66	0.5733	38.6593	66	0.5857	-0.819476	66	-0.0124
XYB_R01	180001	1180000	37.8398	66	0.5733	38.6593	66	0.5857	-0.819476	66	-0.0124
XYB_R01	190001	1190000	37.8398	66	0.5733	38.6593	66	0.5857	-0.819476	66	-0.0124
XYB_R01	200001	1200000	37.8398	66	0.5733	38.6593	66	0.5857	-0.819476	66	-0.0124
XYB_R01	210001	1210000	37.8398	66	0.5733	38.6593	66	0.5857	-0.819476	66	-0.0124
XYB_R01	220001	1220000	38.5457	67	0.5753	39.3736	67	0.5877	-0.82788	67	-0.0124
XYB_R01	230001	1230000	37.0106	65	0.5694	37.6275	65	0.5789	-0.616887	65	-0.0095
XYB_R01	240001	1240000	37.0106	65	0.5694	37.6275	65	0.5789	-0.616887	65	-0.0095
XYB_R01	250001	1250000	37.0106	65	0.5694	37.6275	65	0.5789	-0.616887	65	-0.0095
XYB_R01	260001	1260000	37.0106	65	0.5694	37.6275	65	0.5789	-0.616887	65	-0.0095
XYB_R01	270001	1270000	37.0106	65	0.5694	37.6275	65	0.5789	-0.616887	65	-0.0095
XYB_R01	280001	1280000	37.0106	65	0.5694	37.6275	65	0.5789	-0.616887	65	-0.0095
XYB_R01	290001	1290000	37.0106	65	0.5694	37.6275	65	0.5789	-0.616887	65	-0.0095
XYB_R01	300001	1300000	38.3804	68	0.5644	39.0212	68	0.5738	-0.640809	68	-0.0094
XYB_R01	310001	1310000	38.3804	68	0.5644	39.0212	68	0.5738	-0.640809	68	-0.0094
XYB_R01	320001	1320000	38.3804	68	0.5644	39.0212	68	0.5738	-0.640809	68	-0.0094
XYB_R01	330001	1330000	39.3541	70	0.5622	40.09	70	0.5727	-0.73589	70	-0.0105
XYB_R01	340001	1340000	39.3541	70	0.5622	40.09	70	0.5727	-0.73589	70	-0.0105
XYB_R01	350001	1350000	39.3541	70	0.5622	40.09	70	0.5727	-0.73589	70	-0.0105
XYB_R01	360001	1360000	42.481	75	0.5664	43.3636	75	0.5782	-0.882581	75	-0.0118
XYB_R01	370001	1370000	43.9654	77	0.571	44.9443	77	0.5837	-0.978943	77	-0.0127
XYB_R01	380001	1380000	42.3024	74	0.5717	42.4214	74	0.5733	-0.118937	74	-0.0016
XYB_R01	390001	1390000	37.5986	65	0.5784	36.9408	65	0.5683	0.657786	65	0.0101
XYB_R01	400001	1400000	37.5986	65	0.5784	36.9408	65	0.5683	0.657786	65	0.0101
XYB_R01	410001	1410000	37.5986	65	0.5784	36.9408	65	0.5683	0.657786	65	0.0101
XYB_R01	420001	1420000	37.5986	65	0.5784	36.9408	65	0.5683	0.657786	65	0.0101
XYB_R01	430001	1430000	37.5986	65	0.5784	36.9408	65	0.5683	0.657786	65	0.0101
XYB_R01	440001	1440000	36.1067	63	0.5731	35.4702	63	0.563	0.636439	63	0.0101
XYB_R01	450001	1450000	36.1067	63	0.5731	35.4702	63	0.563	0.636439	63	0.0101
XYB_R01	460001	1460000	35.3026	60	0.5884	35.3295	60	0.5888	-0.026962	60	-0.0004
XYB_R01	470001	1470000	35.3026	60	0.5884	35.3295	60	0.5888	-0.026962	60	-0.0004
XYB_R01	480001	1480000	35.3026	60	0.5884	35.3295	60	0.5888	-0.026962	60	-0.0004
XYB_R01	490001	1490000	35.3026	60	0.5884	35.3295	60	0.5888	-0.026962	60	-0.0004
XYB_R01	500001	1500000	35.3026	60	0.5884	35.3295	60	0.5888	-0.026962	60	-0.0004
XYB_R01	510001	1510000	36.3935	61	0.5966	36.1825	61	0.5932	0.211006	61	0.0035
XYB_R01	520001	1520000	36.3935	61	0.5966	36.1825	61	0.5932	0.211006	61	0.0035
XYB_R01	530001	1530000	36.3935	61	0.5966	36.1825	61	0.5932	0.211006	61	0.0035
XYB_R01	540001	1540000	36.3935	61	0.5966	36.1825	61	0.5932	0.211006	61	0.0035
XYB_R01	550001	1550000	36.3935	61	0.5966	36.1825	61	0.5932	0.211006	61	0.0035
XYB_R01	560001	1560000	35.6662	60	0.5944	35.4594	60	0.591	0.20681	60	0.0034
XYB_R01	570001	1570000	27.2604	40	0.6815	26.2576	40	0.6564	1.00278	40	0.0251
XYB_R01	580001	1580000	27.2604	40	0.6815	26.2576	40	0.6564	1.00278	40	0.0251
XYB_R01	590001	1590000	27.2604	40	0.6815	26.2576	40	0.6564	1.00278	40	0.0251
XYB_R01	600001	1600000	27.9695	41	0.6822	27.011	41	0.6588	0.958449	41	0.0234
XYB_R01	610001	1610000	27.9695	41	0.6822	27.011	41	0.6588	0.958449	41	0.0234
XYB_R01	620001	1620000	27.9695	41	0.6822	27.011	41	0.6588	0.958449	41	0.0234
XYB_R01	630001	1630000	27.9695	41	0.6822	27.011	41	0.6588	0.958449	41	0.0234
XYB_R01	640001	1640000	27.9695	41	0.6822	27.011	41	0.6588	0.958449	41	0.0234
XYB_R01	650001	1650000	27.9695	41	0.6822	27.011	41	0.6588	0.958449	41	0.0234
XYB_R01	660001	1660000	26.4141	39	0.6773	25.4321	39	0.6521	0.982024	39	0.0252
XYB_R01	670001	1670000	26.4141	39	0.6773	25.4321	39	0.6521	0.982024	39	0.0252
XYB_R01	680001	1680000	33.4141	46	0.7264	31.0914	46	0.6759	2.32274	46	0.0505
XYB_R01	690001	1690000	33.4141	46	0.7264	31.0914	46	0.6759	2.32274	46	0.0505
XYB_R01	700001	1700000	33.0194	45	0.7338	31.0676	45	0.6904	1.95181	45	0.0434
XYB_R01	710001	1710000	33.0194	45	0.7338	31.0676	45	0.6904	1.95181	45	0.0434
XYB_R01	720001	1720000	33.0194	45	0.7338	31.0676	45	0.6904	1.95181	45	0.0434
XYB_R01	730001	1730000	32.8694	44	0.747	31.0676	44	0.7061	1.80181	44	0.041
XYB_R01	740001	1740000	32.8694	44	0.747	31.0676	44	0.7061	1.80181	44	0.041
XYB_R01	750001	1750000	32.6046	42	0.7763	30.7773	42	0.7328	1.82731	42	0.0435
XYB_R01	760001	1760000	32.6046	42	0.7763	30.7773	42	0.7328	1.82731	42	0.0435
XYB_R01	770001	1770000	32.6046	42	0.7763	30.7773	42	0.7328	1.82731	42	0.0435
XYB_R01	780001	1780000	32.6046	42	0.7763	30.7773	42	0.7328	1.82731	42	0.0435
XYB_R01	790001	1790000	32.6046	42	0.7763	30.7773	42	0.7328	1.82731	42	0.0435
XYB_R01	800001	1800000	32.6046	42	0.7763	30.7773	42	0.7328	1.82731	42	0.0435
XYB_R01	810001	1810000	32.6046	42	0.7763	30.7773	42	0.7328	1.82731	42	0.0435
XYB_R01	820001	1820000	32.6046	42	0.7763	30.7773	42	0.7328	1.82731	42	0.0435
XYB_R01	830001	1830000	32.6046	42	0.7763	30.7773	42	0.7328	1.82731	42	0.0435
XYB_R01	840001	1840000	32.6046	42	0.7763	30.7773	42	0.7328	1.82731	42	0.0435
XYB_R01	850001	1850000	33.5357	46	0.729	31.3118	46	0.6807	2.22395	46	0.0483
XYB_R01	860001	1860000	33.5357	46	0.729	31.3118	46	0.6807	2.22395	46	0.0483
XYB_R01	870001	1870000	33.5357	46	0.729	31.3118	46	0.6807	2.22395	46	0.0483
XYB_R01	880001	1880000	33.5357	46	0.729	31.3118	46	0.6807	2.22395	46	0.0483
XYB_R01	890001	1890000	33.5357	46	0.729	31.3118	46	0.6807	2.22395	46	0.0483
XYB_R01	900001	1900000	34.1964	47	0.7276	31.7956	47	0.6765	2.40079	47	0.0511
XYB_R01	910001	1910000	34.1964	47	0.7276	31.7956	47	0.6765	2.40079	47	0.0511
XYB_R01	920001	1920000	31.8439	44	0.7237	29.5456	44	0.6715	2.29825	44	0.0522
XYB_R01	930001	1930000	31.8439	44	0.7237	29.5456	44	0.6715	2.29825	44	0.0522
XYB_R01	940001	1940000	31.8439	44	0.7237	29.5456	44	0.6715	2.29825	44	0.0522
XYB_R01	950001	1950000	31.8439	44	0.7237	29.5456	44	0.6715	2.29825	44	0.0522
XYB_R01	960001	1960000	31.8439	44	0.7237	29.5456	44	0.6715	2.29825	44	0.0522
XYB_R01	970001	1970000	31.8439	44	0.7237	29.5456	44	0.6715	2.29825	44	0.0522
XYB_R01	980001	1980000	33.5151	46	0.7286	31.223	46	0.6788	2.29201	46	0.0498
XYB_R01	990001	1990000	33.5151	46	0.7286	31.223	46	0.6788	2.29201	46	0.0498
XYB_R01	1000001	2000000	33.5151	46	0.7286	31.223	46	0.6788	2.29201	46	0.0498
XYB_R01	1010001	2010000	34.3795	47	0.7315	32.0887	47	0.6827	2.29074	47	0.0487
XYB_R01	1020001	2020000	34.3795	47	0.7315	32.0887	47	0.6827	2.29074	47	0.0487
XYB_R01	1030001	2030000	34.3795	47	0.7315	32.0887	47	0.6827	2.29074	47	0.0487
XYB_R01	1040001	2040000	34.3795	47	0.7315	32.0887	47	0.6827	2.29074	47	0.0487
XYB_R01	1050001	2050000	35.0395	50	0.7008	32.77	50	0.6554	2.26943	50	0.0454
XYB_R01	1060001	2060000	35.4588	52	0.6819	33.3877	52	0.6421	2.07115	52	0.0398
XYB_R01	1070001	2070000	32.2391	49	0.6579	30.0615	49	0.6135	2.17763	49	0.0444
XYB_R01	1080001	2080000	33.9542	53	0.6406	32.4791	53	0.6128	1.47505	53	0.0278
XYB_R01	1090001	2090000	39.1801	60	0.653	37.4148	60	0.6236	1.76524	60	0.0294
XYB_R01	1100001	2100000	39.1801	60	0.653	37.4148	60	0.6236	1.76524	60	0.0294
XYB_R01	1110001	2110000	39.1801	60	0.653	37.4148	60	0.6236	1.76524	60	0.0294
XYB_R01	1120001	2120000	39.1801	60	0.653	37.4148	60	0.6236	1.76524	60	0.0294
XYB_R01	1130001	2130000	35.7289	56	0.638	34.4064	56	0.6144	1.3225	56	0.0236
XYB_R01	1140001	2140000	34.0364	57	0.5971	32.6526	57	0.5729	1.38385	57	0.0243
XYB_R01	1150001	2150000	42.9583	68	0.6317	40.3726	68	0.5937	2.5857	68	0.038
XYB_R01	1160001	2160000	42.9583	68	0.6317	40.3726	68	0.5937	2.5857	68	0.038
XYB_R01	1170001	2170000	42.9583	68	0.6317	40.3726	68	0.5937	2.5857	68	0.038
XYB_R01	1180001	2180000	42.9583	68	0.6317	40.3726	68	0.5937	2.5857	68	0.038
XYB_R01	1190001	2190000	42.9583	68	0.6317	40.3726	68	0.5937	2.5857	68	0.038
XYB_R01	1200001	2200000	42.9583	68	0.6317	40.3726	68	0.5937	2.5857	68	0.038
XYB_R01	1210001	2210000	43.5879	69	0.6317	40.8341	69	0.5918	2.75379	69	0.0399
XYB_R01	1220001	2220000	42.882	68	0.6306	40.1198	68	0.59	2.7622	68	0.0406
XYB_R01	1230001	2230000	42.882	68	0.6306	40.1198	68	0.59	2.7622	68	0.0406
XYB_R01	1240001	2240000	42.882	68	0.6306	40.1198	68	0.59	2.7622	68	0.0406
XYB_R01	1250001	2250000	42.882	68	0.6306	40.1198	68	0.59	2.7622	68	0.0406
XYB_R01	1260001	2260000	42.882	68	0.6306	40.1198	68	0.59	2.7622	68	0.0406
XYB_R01	1270001	2270000	42.882	68	0.6306	40.1198	68	0.59	2.7622	68	0.0406
XYB_R01	1280001	2280000	42.882	68	0.6306	40.1198	68	0.59	2.7622	68	0.0406
XYB_R01	1290001	2290000	42.882	68	0.6306	40.1198	68	0.59	2.7622	68	0.0406
XYB_R01	1300001	2300000	41.5123	65	0.6387	38.7262	65	0.5958	2.78612	65	0.0429
XYB_R01	1310001	2310000	42.4253	66	0.6428	39.5833	66	0.5997	2.84202	66	0.0431
XYB_R01	1320001	2320000	42.4253	66	0.6428	39.5833	66	0.5997	2.84202	66	0.0431
XYB_R01	1330001	2330000	44.6421	69	0.647	41.4408	69	0.6006	3.20126	69	0.0464
XYB_R01	1340001	2340000	45.4029	70	0.6486	42.2741	70	0.6039	3.12879	70	0.0447
XYB_R01	1350001	2350000	47.4696	74	0.6415	44.0196	74	0.5949	3.45	74	0.0466
XYB_R01	1360001	2360000	44.3427	69	0.6426	40.746	69	0.5905	3.5967	69	0.0521
XYB_R01	1370001	2370000	42.8583	67	0.6397	39.1652	67	0.5846	3.69306	67	0.0551
XYB_R01	1380001	2380000	42.8583	67	0.6397	39.1652	67	0.5846	3.69306	67	0.0551
XYB_R01	1390001	2390000	42.8583	67	0.6397	39.1652	67	0.5846	3.69306	67	0.0551
XYB_R01	1400001	2400000	43.8316	68	0.6446	39.8902	68	0.5866	3.94139	68	0.058
XYB_R01	1410001	2410000	43.8316	68	0.6446	39.8902	68	0.5866	3.94139	68	0.058
XYB_R01	1420001	2420000	43.8316	68	0.6446	39.8902	68	0.5866	3.94139	68	0.058
XYB_R01	1430001	2430000	43.8316	68	0.6446	39.8902	68	0.5866	3.94139	68	0.058
XYB_R01	1440001	2440000	43.8316	68	0.6446	39.8902	68	0.5866	3.94139	68	0.058
XYB_R01	1450001	2450000	43.8316	68	0.6446	39.8902	68	0.5866	3.94139	68	0.058
XYB_R01	1460001	2460000	43.8316	68	0.6446	39.8902	68	0.5866	3.94139	68	0.058
XYB_R01	1470001	2470000	43.8316	68	0.6446	39.8902	68	0.5866	3.94139	68	0.058
XYB_R01	1480001	2480000	43.8316	68	0.6446	39.8902	68	0.5866	3.94139	68	0.058
XYB_R01	1490001	2490000	45.7741	72	0.6358	41.9315	72	0.5824	3.84263	72	0.0534
XYB_R01	1500001	2500000	48.1163	76	0.6331	44.0503	76	0.5796	4.06598	76	0.0535
XYB_R01	1510001	2510000	46.1163	74	0.6232	42.3444	74	0.5722	3.77186	74	0.051
XYB_R01	1520001	2520000	46.1163	74	0.6232	42.3444	74	0.5722	3.77186	74	0.051
XYB_R01	1530001	2530000	46.1163	74	0.6232	42.3444	74	0.5722	3.77186	74	0.051
XYB_R01	1540001	2540000	48.7251	77	0.6328	44.7442	77	0.5811	3.98084	77	0.0517
XYB_R01	1550001	2550000	48.7251	77	0.6328	44.7442	77	0.5811	3.98084	77	0.0517
XYB_R01	1560001	2560000	49.4473	78	0.6339	45.522	78	0.5836	3.92528	78	0.0503
XYB_R01	1570001	2570000	49.4473	79	0.6259	45.6129	79	0.5774	3.83437	79	0.0485
XYB_R01	1580001	2580000	49.4473	79	0.6259	45.6129	79	0.5774	3.83437	79	0.0485
XYB_R01	1590001	2590000	49.4473	79	0.6259	45.6129	79	0.5774	3.83437	79	0.0485
XYB_R01	1600001	2600000	48.7382	78	0.6248	44.8595	78	0.5751	3.87871	78	0.0497
XYB_R01	1610001	2610000	48.7382	78	0.6248	44.8595	78	0.5751	3.87871	78	0.0497
XYB_R01	1620001	2620000	52.1277	82	0.6357	48.2724	82	0.5887	3.85528	82	0.047
XYB_R01	1630001	2630000	52.1277	82	0.6357	48.2724	82	0.5887	3.85528	82	0.047
XYB_R01	1640001	2640000	52.1277	82	0.6357	48.2724	82	0.5887	3.85528	82	0.047
XYB_R01	1650001	2650000	52.1277	82	0.6357	48.2724	82	0.5887	3.85528	82	0.047
XYB_R01	1660001	2660000	52.1277	82	0.6357	48.2724	82	0.5887	3.85528	82	0.047
XYB_R01	1670001	2670000	52.1277	82	0.6357	48.2724	82	0.5887	3.85528	82	0.047
XYB_R01	1680001	2680000	45.1277	75	0.6017	42.6131	75	0.5682	2.51456	75	0.0335
XYB_R01	1690001	2690000	45.1277	75	0.6017	42.6131	75	0.5682	2.51456	75	0.0335
XYB_R01	1700001	2700000	45.1277	75	0.6017	42.6131	75	0.5682	2.51456	75	0.0335
XYB_R01	1710001	2710000	45.1277	75	0.6017	42.6131	75	0.5682	2.51456	75	0.0335
XYB_R01	1720001	2720000	45.1277	75	0.6017	42.6131	75	0.5682	2.51456	75	0.0335
XYB_R01	1730001	2730000	45.1277	75	0.6017	42.6131	75	0.5682	2.51456	75	0.0335
XYB_R01	1740001	2740000	45.1277	75	0.6017	42.6131	75	0.5682	2.51456	75	0.0335
XYB_R01	1750001	2750000	45.3256	77	0.5886	42.8054	77	0.5559	2.5202	77	0.0327
XYB_R01	1760001	2760000	48.8383	81	0.6029	46.2037	81	0.5704	2.63453	81	0.0325
XYB_R01	1770001	2770000	48.8383	81	0.6029	46.2037	81	0.5704	2.63453	81	0.0325
XYB_R01	1780001	2780000	48.9673	82	0.5972	46.2037	82	0.5635	2.76356	82	0.0337
XYB_R01	1790001	2790000	48.9673	82	0.5972	46.2037	82	0.5635	2.76356	82	0.0337
XYB_R01	1800001	2800000	48.9673	83	0.59	47.2037	83	0.5687	1.76356	83	0.0212
XYB_R01	1810001	2810000	48.9673	83	0.59	47.2037	83	0.5687	1.76356	83	0.0212
XYB_R01	1820001	2820000	48.9673	83	0.59	47.2037	83	0.5687	1.76356	83	0.0212
XYB_R01	1830001	2830000	48.9673	83	0.59	47.2037	83	0.5687	1.76356	83	0.0212
XYB_R01	1840001	2840000	49.1784	85	0.5786	47.4829	85	0.5586	1.69545	85	0.0199
XYB_R01	1850001	2850000	48.2473	81	0.5956	46.9484	81	0.5796	1.29882	81	0.016
XYB_R01	1860001	2860000	48.2473	81	0.5956	46.9484	81	0.5796	1.29882	81	0.016
XYB_R01	1870001	2870000	48.3525	82	0.5897	47.009	82	0.5733	1.34347	82	0.0164
XYB_R01	1880001	2880000	49.8536	88	0.5665	48.596	88	0.5522	1.25763	88	0.0143
XYB_R01	1890001	2890000	49.8536	88	0.5665	48.596	88	0.5522	1.25763	88	0.0143
XYB_R01	1900001	2900000	49.3492	88	0.5608	48.1932	88	0.5477	1.15596	88	0.0131
XYB_R01	1910001	2910000	53.6235	102	0.5257	49.7775	102	0.488	3.84603	102	0.0377
XYB_R01	1920001	2920000	53.667	103	0.521	49.8316	103	0.4838	3.83545	103	0.0372
XYB_R01	1930001	2930000	55.0843	105	0.5246	51.2913	105	0.4885	3.79301	105	0.0361
XYB_R01	1940001	2940000	55.0843	105	0.5246	51.2913	105	0.4885	3.79301	105	0.0361
XYB_R01	1950001	2950000	55.0843	105	0.5246	51.2913	105	0.4885	3.79301	105	0.0361
XYB_R01	1960001	2960000	65.8441	123	0.5353	61.8367	123	0.5027	4.0074	123	0.0326
XYB_R01	1970001	2970000	70.2694	131	0.5364	65.7607	131	0.502	4.5087	131	0.0344
XYB_R01	1980001	2980000	68.5982	129	0.5318	64.0833	129	0.4968	4.51495	129	0.035
XYB_R01	1990001	2990000	68.5982	129	0.5318	64.0833	129	0.4968	4.51495	129	0.035
XYB_R01	2000001	3000000	79.2882	142	0.5584	69.5922	142	0.4901	9.696	142	0.0683
XYB_R01	2010001	3010000	78.4238	141	0.5562	68.7266	141	0.4874	9.69726	141	0.0688
XYB_R01	2020001	3020000	78.4238	141	0.5562	68.7266	141	0.4874	9.69726	141	0.0688
XYB_R01	2030001	3030000	78.4238	141	0.5562	68.7266	141	0.4874	9.69726	141	0.0688
XYB_R01	2040001	3040000	78.4238	141	0.5562	68.7266	141	0.4874	9.69726	141	0.0688
XYB_R01	2050001	3050000	77.7961	139	0.5597	68.2375	139	0.4909	9.55853	139	0.0688
XYB_R01	2060001	3060000	80.3291	144	0.5578	71.1472	144	0.4941	9.18187	144	0.0638
XYB_R01	2070001	3070000	80.2458	143	0.5612	71.0732	143	0.497	9.17262	143	0.0641
XYB_R01	2080001	3080000	76.6461	137	0.5595	67.0337	137	0.4893	9.61242	137	0.0702
XYB_R01	2090001	3090000	71.4202	130	0.5494	62.098	130	0.4777	9.32223	130	0.0717
XYB_R01	2100001	3100000	71.4202	130	0.5494	62.098	130	0.4777	9.32223	130	0.0717
XYB_R01	2110001	3110000	71.4202	130	0.5494	62.098	130	0.4777	9.32223	130	0.0717
XYB_R01	2120001	3120000	71.4202	130	0.5494	62.098	130	0.4777	9.32223	130	0.0717
XYB_R01	2130001	3130000	71.3802	129	0.5533	62.0391	129	0.4809	9.34106	129	0.0724
XYB_R01	2140001	3140000	68.8692	123	0.5599	59.5048	123	0.4838	9.36444	123	0.0761
XYB_R01	2150001	3150000	59.9474	112	0.5352	51.7848	112	0.4624	8.16259	112	0.0729
XYB_R01	2160001	3160000	59.9474	112	0.5352	51.7848	112	0.4624	8.16259	112	0.0729
XYB_R01	2170001	3170000	59.9474	112	0.5352	51.7848	112	0.4624	8.16259	112	0.0729
XYB_R01	2180001	3180000	59.9474	112	0.5352	51.7848	112	0.4624	8.16259	112	0.0729
XYB_R01	2190001	3190000	59.9474	112	0.5352	51.7848	112	0.4624	8.16259	112	0.0729
XYB_R01	2200001	3200000	59.9474	112	0.5352	51.7848	112	0.4624	8.16259	112	0.0729
XYB_R01	2210001	3210000	59.3177	111	0.5344	51.3232	111	0.4624	7.9945	111	0.072
XYB_R01	2220001	3220000	59.3177	111	0.5344	51.3232	111	0.4624	7.9945	111	0.072
XYB_R01	2230001	3230000	59.3177	111	0.5344	51.3232	111	0.4624	7.9945	111	0.072
XYB_R01	2240001	3240000	59.3177	111	0.5344	51.3232	111	0.4624	7.9945	111	0.072
XYB_R01	2250001	3250000	59.3177	111	0.5344	51.3232	111	0.4624	7.9945	111	0.072
XYB_R01	2260001	3260000	59.7502	112	0.5335	52.2399	112	0.4664	7.51026	112	0.0671
XYB_R01	2270001	3270000	62.521	115	0.5437	54.3796	115	0.4729	8.14132	115	0.0708
XYB_R01	2280001	3280000	62.521	115	0.5437	54.3796	115	0.4729	8.14132	115	0.0708
XYB_R01	2290001	3290000	63.9884	117	0.5469	55.9564	117	0.4783	8.03195	117	0.0686
XYB_R01	2300001	3300000	63.9884	117	0.5469	55.9564	117	0.4783	8.03195	117	0.0686
XYB_R01	2310001	3310000	63.0753	116	0.5438	55.0993	116	0.475	7.97605	116	0.0688
XYB_R01	2320001	3320000	63.0753	116	0.5438	55.0993	116	0.475	7.97605	116	0.0688
XYB_R01	2330001	3330000	59.8849	111	0.5395	52.173	111	0.47	7.71189	111	0.0695
XYB_R01	2340001	3340000	59.124	110	0.5375	51.3397	110	0.4667	7.78436	110	0.0708
XYB_R01	2350001	3350000	57.0574	106	0.5383	49.5942	106	0.4679	7.46315	106	0.0704
XYB_R01	2360001	3360000	57.0574	106	0.5383	49.5942	106	0.4679	7.46315	106	0.0704
XYB_R01	2370001	3370000	57.0574	106	0.5383	49.5942	106	0.4679	7.46315	106	0.0704
XYB_R01	2380001	3380000	58.0097	108	0.5371	51.2699	108	0.4747	6.73985	108	0.0624
XYB_R01	2390001	3390000	58.0097	108	0.5371	51.2699	108	0.4747	6.73985	108	0.0624
XYB_R01	2400001	3400000	57.0364	107	0.5331	50.5449	107	0.4724	6.49152	107	0.0607
XYB_R01	2410001	3410000	57.0364	107	0.5331	50.5449	107	0.4724	6.49152	107	0.0607
XYB_R01	2420001	3420000	57.0364	107	0.5331	50.5449	107	0.4724	6.49152	107	0.0607
XYB_R01	2430001	3430000	57.0364	107	0.5331	50.5449	107	0.4724	6.49152	107	0.0607
XYB_R01	2440001	3440000	57.0364	107	0.5331	50.5449	107	0.4724	6.49152	107	0.0607
XYB_R01	2450001	3450000	57.0364	107	0.5331	50.5449	107	0.4724	6.49152	107	0.0607
XYB_R01	2460001	3460000	57.0364	107	0.5331	50.5449	107	0.4724	6.49152	107	0.0607
XYB_R01	2470001	3470000	57.0364	107	0.5331	50.5449	107	0.4724	6.49152	107	0.0607
XYB_R01	2480001	3480000	57.0364	107	0.5331	50.5449	107	0.4724	6.49152	107	0.0607
XYB_R01	2490001	3490000	55.0939	103	0.5349	48.5036	103	0.4709	6.59028	103	0.064
XYB_R01	2500001	3500000	52.7518	99	0.5328	46.3848	99	0.4685	6.36693	99	0.0643
XYB_R01	2510001	3510000	52.7518	99	0.5328	46.3848	99	0.4685	6.36693	99	0.0643
XYB_R01	2520001	3520000	61.6243	111	0.5552	54.3126	111	0.4893	7.31164	111	0.0659
XYB_R01	2530001	3530000	61.6243	111	0.5552	54.3126	111	0.4893	7.31164	111	0.0659
XYB_R01	2540001	3540000	61.4529	111	0.5536	54.3025	111	0.4892	7.15043	111	0.0644
XYB_R01	2550001	3550000	61.4529	111	0.5536	54.3025	111	0.4892	7.15043	111	0.0644
XYB_R01	2560001	3560000	60.7307	110	0.5521	53.5247	110	0.4866	7.20599	110	0.0655
XYB_R01	2570001	3570000	60.7307	109	0.5572	53.4338	109	0.4902	7.2969	109	0.0669
XYB_R01	2580001	3580000	62.5055	111	0.5631	54.8987	111	0.4946	7.60683	111	0.0685
XYB_R01	2590001	3590000	62.5055	111	0.5631	54.8987	111	0.4946	7.60683	111	0.0685
XYB_R01	2600001	3600000	62.5055	111	0.5631	54.8987	111	0.4946	7.60683	111	0.0685
XYB_R01	2610001	3610000	62.5055	111	0.5631	54.8987	111	0.4946	7.60683	111	0.0685
XYB_R01	2620001	3620000	59.1161	107	0.5525	51.4858	107	0.4812	7.63026	107	0.0713
XYB_R01	2630001	3630000	59.5223	108	0.5511	52.3343	108	0.4846	7.18803	108	0.0666
XYB_R01	2640001	3640000	60.0223	109	0.5507	52.5767	109	0.4824	7.4456	109	0.0683
XYB_R01	2650001	3650000	60.5707	110	0.5506	52.8267	110	0.4802	7.74399	110	0.0704
XYB_R01	2660001	3660000	60.5707	110	0.5506	52.8267	110	0.4802	7.74399	110	0.0704
XYB_R01	2670001	3670000	60.9707	111	0.5493	52.9378	111	0.4769	8.03288	111	0.0724
XYB_R01	2680001	3680000	60.9707	111	0.5493	52.9378	111	0.4769	8.03288	111	0.0724
XYB_R01	2690001	3690000	60.9707	111	0.5493	52.9378	111	0.4769	8.03288	111	0.0724
XYB_R01	2700001	3700000	60.9707	111	0.5493	52.9378	111	0.4769	8.03288	111	0.0724
XYB_R01	2710001	3710000	60.9707	111	0.5493	52.9378	111	0.4769	8.03288	111	0.0724
XYB_R01	2720001	3720000	60.9707	111	0.5493	52.9378	111	0.4769	8.03288	111	0.0724
XYB_R01	2730001	3730000	61.6596	112	0.5505	53.7994	112	0.4804	7.86023	112	0.0702
XYB_R01	2740001	3740000	61.6596	112	0.5505	53.7994	112	0.4804	7.86023	112	0.0702
XYB_R01	2750001	3750000	61.4617	110	0.5587	53.6071	110	0.4873	7.85459	110	0.0714
XYB_R01	2760001	3760000	58.4178	107	0.546	51.1717	107	0.4782	7.24605	107	0.0677
XYB_R01	2770001	3770000	58.4178	107	0.546	51.1717	107	0.4782	7.24605	107	0.0677
XYB_R01	2780001	3780000	58.2887	106	0.5499	51.1717	106	0.4828	7.11702	106	0.0671
XYB_R01	2790001	3790000	58.2887	106	0.5499	51.1717	106	0.4828	7.11702	106	0.0671
XYB_R01	2800001	3800000	58.2887	105	0.5551	50.1717	105	0.4778	8.11702	105	0.0773
XYB_R01	2810001	3810000	58.2887	105	0.5551	50.1717	105	0.4778	8.11702	105	0.0773
XYB_R01	2820001	3820000	58.2887	105	0.5551	50.1717	105	0.4778	8.11702	105	0.0773
XYB_R01	2830001	3830000	58.8796	106	0.5555	50.505	106	0.4765	8.37459	106	0.079
XYB_R01	2840001	3840000	58.6685	104	0.5641	50.2258	104	0.4829	8.4427	104	0.0812
XYB_R01	2850001	3850000	58.6685	104	0.5641	50.2258	104	0.4829	8.4427	104	0.0812
XYB_R01	2860001	3860000	58.6685	104	0.5641	50.2258	104	0.4829	8.4427	104	0.0812
XYB_R01	2870001	3870000	58.5633	103	0.5686	50.1652	103	0.487	8.39805	103	0.0815
XYB_R01	2880001	3880000	57.0622	97	0.5883	48.5783	97	0.5008	8.48389	97	0.0875
XYB_R01	2890001	3890000	57.0622	97	0.5883	48.5783	97	0.5008	8.48389	97	0.0875
XYB_R01	2900001	3900000	57.4392	97	0.5922	49.2115	97	0.5073	8.22777	97	0.0848
XYB_R01	2910001	3910000	53.1649	83	0.6405	47.6272	83	0.5738	5.5377	83	0.0667
XYB_R01	2920001	3920000	53.1214	82	0.6478	47.5731	82	0.5802	5.54827	82	0.0677
XYB_R01	2930001	3930000	51.7041	80	0.6463	46.1134	80	0.5764	5.59072	80	0.0699
XYB_R01	2940001	3940000	51.7041	80	0.6463	46.1134	80	0.5764	5.59072	80	0.0699
XYB_R01	2950001	3950000	52.2213	81	0.6447	46.3009	81	0.5716	5.92046	81	0.0731
XYB_R01	2960001	3960000	41.4616	63	0.6581	35.7555	63	0.5675	5.70607	63	0.0906
XYB_R01	2970001	3970000	37.0362	55	0.6734	31.8315	55	0.5788	5.20477	55	0.0946
XYB_R01	2980001	3980000	37.0362	55	0.6734	31.8315	55	0.5788	5.20477	55	0.0946
XYB_R01	2990001	3990000	37.6934	56	0.6731	32.3841	56	0.5783	5.30928	56	0.0948
XYB_R01	3000001	4000000	27.0034	43	0.628	26.8752	43	0.625	0.128227	43	0.003
XYB_R01	3010001	4010000	27.0034	43	0.628	26.8752	43	0.625	0.128227	43	0.003
XYB_R01	3020001	4020000	27.0034	43	0.628	26.8752	43	0.625	0.128227	43	0.003
XYB_R01	3030001	4030000	27.3111	44	0.6207	27.6024	44	0.6273	-0.291354	44	-0.0066
XYB_R01	3040001	4040000	27.3111	44	0.6207	27.6024	44	0.6273	-0.291354	44	-0.0066
XYB_R01	3050001	4050000	28.053	44	0.6376	28.0047	44	0.6365	0.0482947	44	0.0011
XYB_R01	3060001	4060000	25.1006	37	0.6784	24.4774	37	0.6616	0.623221	37	0.0168
XYB_R01	3070001	4070000	25.1006	37	0.6784	24.4774	37	0.6616	0.623221	37	0.0168
XYB_R01	3080001	4080000	25.1006	37	0.6784	24.4774	37	0.6616	0.623221	37	0.0168
XYB_R01	3090001	4090000	25.1006	37	0.6784	24.4774	37	0.6616	0.623221	37	0.0168
XYB_R01	3100001	4100000	25.1006	37	0.6784	24.4774	37	0.6616	0.623221	37	0.0168
XYB_R01	3110001	4110000	25.1006	37	0.6784	24.4774	37	0.6616	0.623221	37	0.0168
XYB_R01	3120001	4120000	25.1006	37	0.6784	24.4774	37	0.6616	0.623221	37	0.0168
XYB_R01	3130001	4130000	25.1006	37	0.6784	24.4774	37	0.6616	0.623221	37	0.0168
XYB_R01	3140001	4140000	25.1006	37	0.6784	24.4774	37	0.6616	0.623221	37	0.0168
XYB_R01	3150001	4150000	25.1006	37	0.6784	24.4774	37	0.6616	0.623221	37	0.0168
XYB_R01	3160001	4160000	25.1006	37	0.6784	24.4774	37	0.6616	0.623221	37	0.0168
XYB_R01	3170001	4170000	27.867	40	0.6967	26.8293	40	0.6707	1.03769	40	0.0259
XYB_R01	3180001	4180000	27.867	40	0.6967	26.8293	40	0.6707	1.03769	40	0.0259
XYB_R01	3190001	4190000	27.867	40	0.6967	26.8293	40	0.6707	1.03769	40	0.0259
XYB_R01	3200001	4200000	27.867	40	0.6967	26.8293	40	0.6707	1.03769	40	0.0259
XYB_R01	3210001	4210000	27.867	40	0.6967	26.8293	40	0.6707	1.03769	40	0.0259
XYB_R01	3220001	4220000	27.867	40	0.6967	26.8293	40	0.6707	1.03769	40	0.0259
XYB_R01	3230001	4230000	27.867	40	0.6967	26.8293	40	0.6707	1.03769	40	0.0259
XYB_R01	3240001	4240000	27.867	40	0.6967	26.8293	40	0.6707	1.03769	40	0.0259
XYB_R01	3250001	4250000	27.867	40	0.6967	26.8293	40	0.6707	1.03769	40	0.0259
XYB_R01	3260001	4260000	29.9874	43	0.6974	29.7788	43	0.6925	0.208667	43	0.0049
XYB_R01	3270001	4270000	27.2166	40	0.6804	27.639	40	0.691	-0.422396	40	-0.0106
XYB_R01	3280001	4280000	27.2166	40	0.6804	27.639	40	0.691	-0.422396	40	-0.0106
XYB_R01	3290001	4290000	25.7492	38	0.6776	26.0623	38	0.6858	-0.31302	38	-0.0082
XYB_R01	3300001	4300000	25.7492	38	0.6776	26.0623	38	0.6858	-0.31302	38	-0.0082
XYB_R01	3310001	4310000	25.7492	38	0.6776	26.0623	38	0.6858	-0.31302	38	-0.0082
XYB_R01	3320001	4320000	25.7492	38	0.6776	26.0623	38	0.6858	-0.31302	38	-0.0082
XYB_R01	3330001	4330000	25.7492	38	0.6776	26.0623	38	0.6858	-0.31302	38	-0.0082
XYB_R01	3340001	4340000	25.7492	38	0.6776	26.0623	38	0.6858	-0.31302	38	-0.0082
XYB_R01	3350001	4350000	25.7492	38	0.6776	26.0623	38	0.6858	-0.31302	38	-0.0082
XYB_R01	3360001	4360000	25.7492	38	0.6776	26.0623	38	0.6858	-0.31302	38	-0.0082
XYB_R01	3370001	4370000	25.7492	38	0.6776	26.0623	38	0.6858	-0.31302	38	-0.0082
XYB_R01	3380001	4380000	24.7969	36	0.6888	24.3866	36	0.6774	0.410274	36	0.0114
XYB_R01	3390001	4390000	24.7969	36	0.6888	24.3866	36	0.6774	0.410274	36	0.0114
XYB_R01	3400001	4400000	24.7969	36	0.6888	24.3866	36	0.6774	0.410274	36	0.0114
XYB_R01	3410001	4410000	25.6469	37	0.6932	25.2561	37	0.6826	0.390709	37	0.0106
XYB_R01	3420001	4420000	25.6469	37	0.6932	25.2561	37	0.6826	0.390709	37	0.0106
XYB_R01	3430001	4430000	25.6469	37	0.6932	25.2561	37	0.6826	0.390709	37	0.0106
XYB_R01	3440001	4440000	25.6469	37	0.6932	25.2561	37	0.6826	0.390709	37	0.0106
XYB_R01	3450001	4450000	26.2719	38	0.6914	26.0837	38	0.6864	0.188123	38	0.005
XYB_R01	3460001	4460000	26.2719	38	0.6914	26.0837	38	0.6864	0.188123	38	0.005
XYB_R01	3470001	4470000	26.2719	38	0.6914	26.0837	38	0.6864	0.188123	38	0.005
XYB_R01	3480001	4480000	26.2719	38	0.6914	26.0837	38	0.6864	0.188123	38	0.005
XYB_R01	3490001	4490000	26.2719	38	0.6914	26.0837	38	0.6864	0.188123	38	0.005
XYB_R01	3500001	4500000	26.2719	38	0.6914	26.0837	38	0.6864	0.188123	38	0.005
XYB_R01	3510001	4510000	26.2719	38	0.6914	26.0837	38	0.6864	0.188123	38	0.005
XYB_R01	3520001	4520000	17.3994	26	0.6692	18.1559	26	0.6983	-0.756588	26	-0.0291
XYB_R01	3530001	4530000	17.3994	26	0.6692	18.1559	26	0.6983	-0.756588	26	-0.0291
XYB_R01	3540001	4540000	14.9619	23	0.6505	15.7662	23	0.6855	-0.804354	23	-0.035
XYB_R01	3550001	4550000	14.9619	23	0.6505	15.7662	23	0.6855	-0.804354	23	-0.035
XYB_R01	3560001	4560000	15.6285	24	0.6512	16.5031	24	0.6876	-0.87453	24	-0.0364
XYB_R01	3570001	4570000	15.6285	24	0.6512	16.5031	24	0.6876	-0.87453	24	-0.0364
XYB_R01	3580001	4580000	37.5673	69	0.5445	34.0815	69	0.4939	3.48572	69	0.0505
XYB_R01	3590001	4590000	37.5673	69	0.5445	34.0815	69	0.4939	3.48572	69	0.0505
XYB_R01	3600001	4600000	39.0426	71	0.5499	35.5315	71	0.5004	3.51105	71	0.0495
XYB_R01	3610001	4610000	39.0426	71	0.5499	35.5315	71	0.5004	3.51105	71	0.0495
XYB_R01	3620001	4620000	39.0426	71	0.5499	35.5315	71	0.5004	3.51105	71	0.0495
XYB_R01	3630001	4630000	43.5355	76	0.5728	39.0779	76	0.5142	4.45761	76	0.0587
XYB_R01	3640001	4640000	43.0355	75	0.5738	38.8355	75	0.5178	4.20004	75	0.056
XYB_R01	3650001	4650000	42.4871	74	0.5742	38.5855	74	0.5214	3.90165	74	0.0527
XYB_R01	3660001	4660000	42.4871	74	0.5742	38.5855	74	0.5214	3.90165	74	0.0527
XYB_R01	3670001	4670000	42.0871	73	0.5765	38.4744	73	0.527	3.61276	73	0.0495
XYB_R01	3680001	4680000	42.0871	73	0.5765	38.4744	73	0.527	3.61276	73	0.0495
XYB_R01	3690001	4690000	42.0871	73	0.5765	38.4744	73	0.527	3.61276	73	0.0495
XYB_R01	3700001	4700000	42.0871	73	0.5765	38.4744	73	0.527	3.61276	73	0.0495
XYB_R01	3710001	4710000	42.0871	73	0.5765	38.4744	73	0.527	3.61276	73	0.0495
XYB_R01	3720001	4720000	42.0871	73	0.5765	38.4744	73	0.527	3.61276	73	0.0495
XYB_R01	3730001	4730000	41.3982	72	0.575	37.6128	72	0.5224	3.78541	72	0.0526
XYB_R01	3740001	4740000	41.3982	72	0.575	37.6128	72	0.5224	3.78541	72	0.0526
XYB_R01	3750001	4750000	41.3982	72	0.575	37.6128	72	0.5224	3.78541	72	0.0526
XYB_R01	3760001	4760000	40.9295	71	0.5765	36.6499	71	0.5162	4.27963	71	0.0603
XYB_R01	3770001	4770000	40.9295	71	0.5765	36.6499	71	0.5162	4.27963	71	0.0603
XYB_R01	3780001	4780000	40.9295	71	0.5765	36.6499	71	0.5162	4.27963	71	0.0603
XYB_R01	3790001	4790000	40.9295	71	0.5765	36.6499	71	0.5162	4.27963	71	0.0603
XYB_R01	3800001	4800000	40.9295	71	0.5765	36.6499	71	0.5162	4.27963	71	0.0603
XYB_R01	3810001	4810000	40.9295	71	0.5765	36.6499	71	0.5162	4.27963	71	0.0603
XYB_R01	3820001	4820000	40.9295	71	0.5765	36.6499	71	0.5162	4.27963	71	0.0603
XYB_R01	3830001	4830000	40.3386	70	0.5763	36.3165	70	0.5188	4.02205	70	0.0575
XYB_R01	3840001	4840000	40.3386	70	0.5763	36.3165	70	0.5188	4.02205	70	0.0575
XYB_R01	3850001	4850000	40.3386	70	0.5763	36.3165	70	0.5188	4.02205	70	0.0575
XYB_R01	3860001	4860000	40.3386	70	0.5763	36.3165	70	0.5188	4.02205	70	0.0575
XYB_R01	3870001	4870000	40.3386	70	0.5763	36.3165	70	0.5188	4.02205	70	0.0575
XYB_R01	3880001	4880000	40.3386	70	0.5763	36.3165	70	0.5188	4.02205	70	0.0575
XYB_R01	3890001	4890000	40.3386	70	0.5763	36.3165	70	0.5188	4.02205	70	0.0575
XYB_R01	3900001	4900000	39.8053	69	0.5769	35.6023	69	0.516	4.203	69	0.0609
XYB_R01	3910001	4910000	39.8053	69	0.5769	35.6023	69	0.516	4.203	69	0.0609
XYB_R01	3920001	4920000	39.8053	69	0.5769	35.6023	69	0.516	4.203	69	0.0609
XYB_R01	3930001	4930000	39.8053	69	0.5769	35.6023	69	0.516	4.203	69	0.0609
XYB_R01	3940001	4940000	39.8053	69	0.5769	35.6023	69	0.516	4.203	69	0.0609
XYB_R01	3950001	4950000	39.288	68	0.5778	35.4148	68	0.5208	3.87326	68	0.057
XYB_R01	3960001	4960000	45.2534	75	0.6034	41.3698	75	0.5516	3.88366	75	0.0518
XYB_R01	3970001	4970000	45.2534	75	0.6034	41.3698	75	0.5516	3.88366	75	0.0518
XYB_R01	3980001	4980000	45.2534	75	0.6034	41.3698	75	0.5516	3.88366	75	0.0518
XYB_R01	3990001	4990000	49.4121	79	0.6255	44.5436	79	0.5638	4.86855	79	0.0616
XYB_R01	4000001	5000000	49.4121	79	0.6255	44.5436	79	0.5638	4.86855	79	0.0616
XYB_R01	4010001	5010000	89.0854	136	0.655	78.196	136	0.575	10.8894	136	0.0801
XYB_R01	4020001	5020000	89.0854	136	0.655	78.196	136	0.575	10.8894	136	0.0801
XYB_R01	4030001	5030000	88.7777	135	0.6576	77.4687	135	0.5738	11.309	135	0.0838
XYB_R01	4040001	5040000	88.7777	135	0.6576	77.4687	135	0.5738	11.309	135	0.0838
XYB_R01	4050001	5050000	88.5853	135	0.6562	77.3741	135	0.5731	11.2112	135	0.083
XYB_R01	4060001	5060000	88.5853	135	0.6562	77.3741	135	0.5731	11.2112	135	0.083
XYB_R01	4070001	5070000	88.5853	135	0.6562	77.3741	135	0.5731	11.2112	135	0.083
XYB_R01	4080001	5080000	88.5853	135	0.6562	77.3741	135	0.5731	11.2112	135	0.083
XYB_R01	4090001	5090000	91.1741	138	0.6607	79.8933	138	0.5789	11.2808	138	0.0817
XYB_R01	4100001	5100000	95.1407	144	0.6607	83.1106	144	0.5772	12.0301	144	0.0835
XYB_R01	4110001	5110000	166.082	273	0.6084	148.574	273	0.5442	17.5079	273	0.0641
XYB_R01	4120001	5120000	206.497	370	0.5581	192.525	370	0.5203	13.9718	370	0.0378
XYB_R01	4130001	5130000	206.497	370	0.5581	192.525	370	0.5203	13.9718	370	0.0378
XYB_R01	4140001	5140000	298.392	513	0.5817	271.118	513	0.5285	27.2746	513	0.0532
XYB_R01	4150001	5150000	418.535	754	0.5551	393.499	754	0.5219	25.036	754	0.0332
XYB_R01	4160001	5160000	613.256	1050	0.5841	555.196	1050	0.5288	58.0604	1050	0.0553
XYB_R01	4170001	5170000	610.49	1047	0.5831	552.844	1047	0.528	57.6459	1047	0.0551
XYB_R01	4180001	5180000	610.49	1047	0.5831	552.844	1047	0.528	57.6459	1047	0.0551
XYB_R01	4190001	5190000	611.49	1048	0.5835	553.564	1048	0.5282	57.9259	1048	0.0553
XYB_R01	4200001	5200000	611.49	1048	0.5835	553.564	1048	0.5282	57.9259	1048	0.0553
XYB_R01	4210001	5210000	612.49	1049	0.5839	553.564	1049	0.5277	58.9259	1049	0.0562
XYB_R01	4220001	5220000	612.49	1049	0.5839	553.564	1049	0.5277	58.9259	1049	0.0562
XYB_R01	4230001	5230000	612.49	1049	0.5839	553.564	1049	0.5277	58.9259	1049	0.0562
XYB_R01	4240001	5240000	612.49	1049	0.5839	553.564	1049	0.5277	58.9259	1049	0.0562
XYB_R01	4250001	5250000	612.49	1049	0.5839	553.564	1049	0.5277	58.9259	1049	0.0562
XYB_R01	4260001	5260000	609.937	1045	0.5837	549.698	1045	0.526	60.2392	1045	0.0576
XYB_R01	4270001	5270000	609.937	1045	0.5837	549.698	1045	0.526	60.2392	1045	0.0576
XYB_R01	4280001	5280000	609.937	1046	0.5831	550.051	1046	0.5259	59.8862	1046	0.0573
XYB_R01	4290001	5290000	609.937	1046	0.5831	550.051	1046	0.5259	59.8862	1046	0.0573
XYB_R01	4300001	5300000	619.13	1059	0.5846	560.805	1059	0.5296	58.3256	1059	0.0551
XYB_R01	4310001	5310000	619.13	1059	0.5846	560.805	1059	0.5296	58.3256	1059	0.0551
XYB_R01	4320001	5320000	619.13	1059	0.5846	560.805	1059	0.5296	58.3256	1059	0.0551
XYB_R01	4330001	5330000	621.785	1062	0.5855	563.063	1062	0.5302	58.7215	1062	0.0553
XYB_R01	4340001	5340000	665.708	1174	0.567	615.145	1174	0.524	50.5632	1174	0.0431
XYB_R01	4350001	5350000	716.47	1289	0.5558	667.878	1289	0.5181	48.5928	1289	0.0377
XYB_R01	4360001	5360000	780.123	1470	0.5307	755.065	1470	0.5136	25.0577	1470	0.017
XYB_R01	4370001	5370000	837.123	1582	0.5292	810.794	1582	0.5125	26.3289	1582	0.0166
XYB_R01	4380001	5380000	938.209	1736	0.5404	894.099	1736	0.515	44.1106	1736	0.0254
XYB_R01	4390001	5390000	1041.26	1962	0.5307	1003.34	1962	0.5114	37.9265	1962	0.0193
XYB_R01	4400001	5400000	1109.26	2198	0.5047	1104.31	2198	0.5024	4.95087	2198	0.0023
XYB_R01	4410001	5410000	1121.41	2231	0.5027	1120.05	2231	0.502	1.35967	2231	0.0006
XYB_R01	4420001	5420000	1121.41	2231	0.5027	1120.05	2231	0.502	1.35967	2231	0.0006
XYB_R01	4430001	5430000	1122.05	2232	0.5027	1120.75	2232	0.5021	1.29797	2232	0.0006
XYB_R01	4440001	5440000	1127.28	2238	0.5037	1125.33	2238	0.5028	1.95055	2238	0.0009
XYB_R01	4450001	5450000	1128.79	2240	0.5039	1126.49	2240	0.5029	2.30796	2240	0.001
XYB_R01	4460001	5460000	1128.79	2240	0.5039	1126.49	2240	0.5029	2.30796	2240	0.001
XYB_R01	4470001	5470000	1128.79	2240	0.5039	1126.49	2240	0.5029	2.30796	2240	0.001
XYB_R01	4480001	5480000	1128.79	2240	0.5039	1126.49	2240	0.5029	2.30796	2240	0.001
XYB_R01	4490001	5490000	1128.79	2240	0.5039	1126.49	2240	0.5029	2.30796	2240	0.001
XYB_R01	4500001	5500000	1128.79	2240	0.5039	1126.49	2240	0.5029	2.30796	2240	0.001
XYB_R01	4510001	5510000	1128.79	2240	0.5039	1126.49	2240	0.5029	2.30796	2240	0.001
XYB_R01	4520001	5520000	1128.79	2240	0.5039	1126.49	2240	0.5029	2.30796	2240	0.001
XYB_R01	4530001	5530000	1128.79	2240	0.5039	1126.49	2240	0.5029	2.30796	2240	0.001
XYB_R01	4540001	5540000	1128.79	2240	0.5039	1126.49	2240	0.5029	2.30796	2240	0.001
XYB_R01	4550001	5550000	1128.79	2240	0.5039	1126.49	2240	0.5029	2.30796	2240	0.001
XYB_R01	4560001	5560000	1128.13	2239	0.5039	1125.75	2239	0.5028	2.37813	2239	0.0011
XYB_R01	4570001	5570000	1130.56	2242	0.5043	1127.38	2242	0.5028	3.17034	2242	0.0014
XYB_R01	4580001	5580000	1106.84	2195	0.5043	1108.34	2195	0.5049	-1.49985	2195	-0.0007
XYB_R01	4590001	5590000	1106.84	2195	0.5043	1108.34	2195	0.5049	-1.49985	2195	-0.0007
XYB_R01	4600001	5600000	1105.37	2193	0.504	1106.89	2193	0.5047	-1.52518	2193	-0.0007
XYB_R01	4610001	5610000	1105.37	2193	0.504	1106.89	2193	0.5047	-1.52518	2193	-0.0007
XYB_R01	4620001	5620000	1106.13	2194	0.5042	1107.3	2194	0.5047	-1.17027	2194	-0.0005
XYB_R01	4630001	5630000	1101.23	2188	0.5033	1102.91	2188	0.5041	-1.67461	2188	-0.0008
XYB_R01	4640001	5640000	1101.23	2188	0.5033	1102.91	2188	0.5041	-1.67461	2188	-0.0008
XYB_R01	4650001	5650000	1101.23	2188	0.5033	1102.91	2188	0.5041	-1.67461	2188	-0.0008
XYB_R01	4660001	5660000	1101.23	2188	0.5033	1102.91	2188	0.5041	-1.67461	2188	-0.0008
XYB_R01	4670001	5670000	1101.23	2188	0.5033	1102.91	2188	0.5041	-1.67461	2188	-0.0008
XYB_R01	4680001	5680000	1101.23	2188	0.5033	1102.91	2188	0.5041	-1.67461	2188	-0.0008
XYB_R01	4690001	5690000	1101.23	2188	0.5033	1102.91	2188	0.5041	-1.67461	2188	-0.0008
XYB_R01	4700001	5700000	1101.23	2188	0.5033	1102.91	2188	0.5041	-1.67461	2188	-0.0008
XYB_R01	4710001	5710000	1101.23	2188	0.5033	1102.91	2188	0.5041	-1.67461	2188	-0.0008
XYB_R01	4720001	5720000	1101.23	2188	0.5033	1102.91	2188	0.5041	-1.67461	2188	-0.0008
XYB_R01	4730001	5730000	1101.23	2188	0.5033	1102.91	2188	0.5041	-1.67461	2188	-0.0008
XYB_R01	4740001	5740000	1101.23	2188	0.5033	1102.91	2188	0.5041	-1.67461	2188	-0.0008
XYB_R01	4750001	5750000	1101.23	2188	0.5033	1102.91	2188	0.5041	-1.67461	2188	-0.0008
XYB_R01	4760001	5760000	1101.23	2188	0.5033	1102.91	2188	0.5041	-1.67461	2188	-0.0008
XYB_R01	4770001	5770000	1101.23	2188	0.5033	1102.91	2188	0.5041	-1.67461	2188	-0.0008
XYB_R01	4780001	5780000	1101.23	2188	0.5033	1102.91	2188	0.5041	-1.67461	2188	-0.0008
XYB_R01	4790001	5790000	1101.23	2188	0.5033	1102.91	2188	0.5041	-1.67461	2188	-0.0008
XYB_R01	4800001	5800000	1101.23	2188	0.5033	1102.91	2188	0.5041	-1.67461	2188	-0.0008
XYB_R01	4810001	5810000	1101.23	2188	0.5033	1102.91	2188	0.5041	-1.67461	2188	-0.0008
XYB_R01	4820001	5820000	1107.88	2196	0.5045	1109.86	2196	0.5054	-1.97386	2196	-0.0009
XYB_R01	4830001	5830000	1107.88	2196	0.5045	1109.86	2196	0.5054	-1.97386	2196	-0.0009
XYB_R01	4840001	5840000	1107.88	2196	0.5045	1109.86	2196	0.5054	-1.97386	2196	-0.0009
XYB_R01	4850001	5850000	1107.88	2196	0.5045	1109.86	2196	0.5054	-1.97386	2196	-0.0009
XYB_R01	4860001	5860000	1107.88	2196	0.5045	1109.86	2196	0.5054	-1.97386	2196	-0.0009
XYB_R01	4870001	5870000	1107.88	2196	0.5045	1109.86	2196	0.5054	-1.97386	2196	-0.0009
XYB_R01	4880001	5880000	1107.88	2196	0.5045	1109.86	2196	0.5054	-1.97386	2196	-0.0009
XYB_R01	4890001	5890000	1107.88	2196	0.5045	1109.86	2196	0.5054	-1.97386	2196	-0.0009
XYB_R01	4900001	5900000	1107.88	2196	0.5045	1109.86	2196	0.5054	-1.97386	2196	-0.0009
XYB_R01	4910001	5910000	1107.88	2196	0.5045	1109.86	2196	0.5054	-1.97386	2196	-0.0009
XYB_R01	4920001	5920000	1107.88	2196	0.5045	1109.86	2196	0.5054	-1.97386	2196	-0.0009
XYB_R01	4930001	5930000	1107.88	2196	0.5045	1109.86	2196	0.5054	-1.97386	2196	-0.0009
XYB_R01	4940001	5940000	1107.88	2196	0.5045	1109.86	2196	0.5054	-1.97386	2196	-0.0009
XYB_R01	4950001	5950000	1107.88	2196	0.5045	1109.86	2196	0.5054	-1.97386	2196	-0.0009
XYB_R01	4960001	5960000	1101.92	2189	0.5034	1103.9	2189	0.5043	-1.98426	2189	-0.0009
XYB_R01	4970001	5970000	1101.92	2189	0.5034	1103.9	2189	0.5043	-1.98426	2189	-0.0009
XYB_R01	4980001	5980000	1101.92	2189	0.5034	1103.9	2189	0.5043	-1.98426	2189	-0.0009
XYB_R01	4990001	5990000	1097.9	2185	0.5025	1101.17	2185	0.504	-3.27366	2185	-0.0015
XYB_R01	5000001	6000000	1097.9	2185	0.5025	1101.17	2185	0.504	-3.27366	2185	-0.0015
XYB_R01	5010001	6010000	1058.96	2129	0.4974	1068.2	2129	0.5017	-9.23942	2129	-0.0043
XYB_R01	5020001	6020000	1062.17	2133	0.498	1071.06	2133	0.5021	-8.88776	2133	-0.0042
XYB_R01	5030001	6030000	1063.06	2134	0.4982	1071.81	2134	0.5023	-8.75204	2134	-0.0041
XYB_R01	5040001	6040000	1063.06	2134	0.4982	1071.81	2134	0.5023	-8.75204	2134	-0.0041
XYB_R01	5050001	6050000	1062.48	2133	0.4981	1071.31	2133	0.5023	-8.83386	2133	-0.0041
XYB_R01	5060001	6060000	1062.48	2133	0.4981	1071.31	2133	0.5023	-8.83386	2133	-0.0041
XYB_R01	5070001	6070000	1063.14	2134	0.4982	1072.23	2134	0.5025	-9.09027	2134	-0.0043
XYB_R01	5080001	6080000	1063.14	2134	0.4982	1072.23	2134	0.5025	-9.09027	2134	-0.0043
XYB_R01	5090001	6090000	1060.55	2131	0.4977	1069.71	2131	0.502	-9.15985	2131	-0.0043
XYB_R01	5100001	6100000	1056.59	2125	0.4972	1066.5	2125	0.5019	-9.90917	2125	-0.0047
XYB_R01	5110001	6110000	985.646	1996	0.4938	1001.03	1996	0.5015	-15.387	1996	-0.0077
XYB_R01	5120001	6120000	945.231	1899	0.4978	957.082	1899	0.504	-11.8508	1899	-0.0062
XYB_R01	5130001	6130000	945.231	1899	0.4978	957.082	1899	0.504	-11.8508	1899	-0.0062
XYB_R01	5140001	6140000	853.336	1756	0.486	878.489	1756	0.5003	-25.1536	1756	-0.0143
XYB_R01	5150001	6150000	733.193	1515	0.484	756.108	1515	0.4991	-22.915	1515	-0.0151
XYB_R01	5160001	6160000	538.472	1219	0.4417	594.411	1219	0.4876	-55.9395	1219	-0.0459
XYB_R01	5170001	6170000	538.472	1219	0.4417	594.411	1219	0.4876	-55.9395	1219	-0.0459
XYB_R01	5180001	6180000	538.863	1220	0.4417	594.684	1220	0.4874	-55.8209	1220	-0.0458
XYB_R01	5190001	6190000	537.863	1219	0.4412	593.964	1219	0.4873	-56.1009	1219	-0.046
XYB_R01	5200001	6200000	537.863	1219	0.4412	593.964	1219	0.4873	-56.1009	1219	-0.046
XYB_R01	5210001	6210000	536.863	1218	0.4408	593.964	1218	0.4877	-57.1009	1218	-0.0469
XYB_R01	5220001	6220000	536.863	1218	0.4408	593.964	1218	0.4877	-57.1009	1218	-0.0469
XYB_R01	5230001	6230000	536.863	1218	0.4408	593.964	1218	0.4877	-57.1009	1218	-0.0469
XYB_R01	5240001	6240000	536.863	1218	0.4408	593.964	1218	0.4877	-57.1009	1218	-0.0469
XYB_R01	5250001	6250000	536.863	1218	0.4408	593.964	1218	0.4877	-57.1009	1218	-0.0469
XYB_R01	5260001	6260000	536.863	1218	0.4408	593.964	1218	0.4877	-57.1009	1218	-0.0469
XYB_R01	5270001	6270000	536.863	1218	0.4408	593.964	1218	0.4877	-57.1009	1218	-0.0469
XYB_R01	5280001	6280000	536.863	1217	0.4411	593.611	1217	0.4878	-56.7479	1217	-0.0466
XYB_R01	5290001	6290000	536.863	1217	0.4411	593.611	1217	0.4878	-56.7479	1217	-0.0466
XYB_R01	5300001	6300000	527.67	1204	0.4383	582.857	1204	0.4841	-55.1873	1204	-0.0458
XYB_R01	5310001	6310000	527.67	1204	0.4383	582.857	1204	0.4841	-55.1873	1204	-0.0458
XYB_R01	5320001	6320000	527.67	1204	0.4383	582.857	1204	0.4841	-55.1873	1204	-0.0458
XYB_R01	5330001	6330000	525.015	1201	0.4371	580.598	1201	0.4834	-55.5832	1201	-0.0463
XYB_R01	5340001	6340000	481.092	1089	0.4418	528.517	1089	0.4853	-47.4249	1089	-0.0435
XYB_R01	5350001	6350000	430.33	974	0.4418	475.784	974	0.4885	-45.4545	974	-0.0467
XYB_R01	5360001	6360000	366.677	793	0.4624	388.597	793	0.49	-21.9194	793	-0.0276
XYB_R01	5370001	6370000	309.677	681	0.4547	332.868	681	0.4888	-23.1906	681	-0.0341
XYB_R01	5380001	6380000	208.591	527	0.3958	249.563	527	0.4736	-40.9723	527	-0.0777
XYB_R01	5390001	6390000	105.536	301	0.3506	140.324	301	0.4662	-34.7882	301	-0.1156
XYB_R01	5400001	6400000	37.536	65	0.5775	39.3485	65	0.6054	-1.81257	65	-0.0279
XYB_R01	5410001	6410000	24.536	31	0.7915	22.7378	31	0.7335	1.7982	31	0.058
XYB_R01	5420001	6420000	26.8782	34	0.7905	25.0708	34	0.7374	1.80739	34	0.0532
XYB_R01	5430001	6430000	32.3282	40	0.8082	29.6517	40	0.7413	2.67649	40	0.0669
XYB_R01	5440001	6440000	27.1039	34	0.7972	25.08	34	0.7376	2.02392	34	0.0595
XYB_R01	5450001	6450000	27.5314	34	0.8097	25.4487	34	0.7485	2.08276	34	0.0613
XYB_R01	5460001	6460000	27.5314	34	0.8097	25.4487	34	0.7485	2.08276	34	0.0613
XYB_R01	5470001	6470000	27.5314	34	0.8097	25.4487	34	0.7485	2.08276	34	0.0613
XYB_R01	5480001	6480000	27.5314	34	0.8097	25.4487	34	0.7485	2.08276	34	0.0613
XYB_R01	5490001	6490000	27.5314	34	0.8097	25.4487	34	0.7485	2.08276	34	0.0613
XYB_R01	5500001	6500000	27.5314	34	0.8097	25.4487	34	0.7485	2.08276	34	0.0613
XYB_R01	5510001	6510000	27.5314	34	0.8097	25.4487	34	0.7485	2.08276	34	0.0613
XYB_R01	5520001	6520000	27.5314	34	0.8097	25.4487	34	0.7485	2.08276	34	0.0613
XYB_R01	5530001	6530000	27.5314	34	0.8097	25.4487	34	0.7485	2.08276	34	0.0613
XYB_R01	5540001	6540000	27.5314	34	0.8097	25.4487	34	0.7485	2.08276	34	0.0613
XYB_R01	5550001	6550000	28.1223	35	0.8035	26.0487	35	0.7442	2.07367	35	0.0592
XYB_R01	5560001	6560000	28.1223	35	0.8035	26.0487	35	0.7442	2.07367	35	0.0592
XYB_R01	5570001	6570000	25.6938	32	0.8029	24.4123	32	0.7629	1.28146	32	0.04
XYB_R01	5580001	6580000	25.6938	32	0.8029	24.4123	32	0.7629	1.28146	32	0.04
XYB_R01	5590001	6590000	25.6938	32	0.8029	24.4123	32	0.7629	1.28146	32	0.04
XYB_R01	5600001	6600000	25.6938	32	0.8029	24.4123	32	0.7629	1.28146	32	0.04
XYB_R01	5610001	6610000	25.6938	32	0.8029	24.4123	32	0.7629	1.28146	32	0.04
XYB_R01	5620001	6620000	24.9271	31	0.8041	24.0006	31	0.7742	0.926559	31	0.0299
XYB_R01	5630001	6630000	25.5241	32	0.7976	24.6077	32	0.769	0.916432	32	0.0286
XYB_R01	5640001	6640000	25.5241	32	0.7976	24.6077	32	0.769	0.916432	32	0.0286
XYB_R01	5650001	6650000	25.5241	32	0.7976	24.6077	32	0.769	0.916432	32	0.0286
XYB_R01	5660001	6660000	25.5241	32	0.7976	24.6077	32	0.769	0.916432	32	0.0286
XYB_R01	5670001	6670000	25.5241	32	0.7976	24.6077	32	0.769	0.916432	32	0.0286
XYB_R01	5680001	6680000	25.5241	32	0.7976	24.6077	32	0.769	0.916432	32	0.0286
XYB_R01	5690001	6690000	25.5241	32	0.7976	24.6077	32	0.769	0.916432	32	0.0286
XYB_R01	5700001	6700000	25.5241	32	0.7976	24.6077	32	0.769	0.916432	32	0.0286
XYB_R01	5710001	6710000	31.2491	39	0.8013	30.3398	39	0.7779	0.909271	39	0.0233
XYB_R01	5720001	6720000	34.7448	43	0.808	33.8324	43	0.7868	0.912375	43	0.0212
XYB_R01	5730001	6730000	34.7448	43	0.808	33.8324	43	0.7868	0.912375	43	0.0212
XYB_R01	5740001	6740000	34.7448	43	0.808	33.8324	43	0.7868	0.912375	43	0.0212
XYB_R01	5750001	6750000	35.5886	44	0.8088	34.8324	44	0.7916	0.756125	44	0.0172
XYB_R01	5760001	6760000	35.5886	44	0.8088	34.8324	44	0.7916	0.756125	44	0.0172
XYB_R01	5770001	6770000	35.5886	44	0.8088	34.8324	44	0.7916	0.756125	44	0.0172
XYB_R01	5780001	6780000	41.5246	51	0.8142	41.2717	51	0.8092	0.252808	51	0.005
XYB_R01	5790001	6790000	43.3667	53	0.8182	43.051	53	0.8123	0.315613	53	0.006
XYB_R01	5800001	6800000	44.8605	55	0.8156	44.685	55	0.8125	0.175499	55	0.0032
XYB_R01	5810001	6810000	45.5547	56	0.8135	45.4477	56	0.8116	0.106905	56	0.0019
XYB_R01	5820001	6820000	38.9068	48	0.8106	38.5006	48	0.8021	0.406156	48	0.0085
XYB_R01	5830001	6830000	41.4014	51	0.8118	40.3395	51	0.791	1.06192	51	0.0208
XYB_R01	5840001	6840000	41.4014	51	0.8118	40.3395	51	0.791	1.06192	51	0.0208
XYB_R01	5850001	6850000	43.2962	53	0.8169	42.016	53	0.7928	1.28019	53	0.0242
XYB_R01	5860001	6860000	43.2962	53	0.8169	42.016	53	0.7928	1.28019	53	0.0242
XYB_R01	5870001	6870000	43.2962	53	0.8169	42.016	53	0.7928	1.28019	53	0.0242
XYB_R01	5880001	6880000	45.5682	56	0.8137	44.0093	56	0.7859	1.55881	56	0.0278
XYB_R01	5890001	6890000	45.5682	56	0.8137	44.0093	56	0.7859	1.55881	56	0.0278
XYB_R01	5900001	6900000	45.5682	56	0.8137	44.0093	56	0.7859	1.55881	56	0.0278
XYB_R01	5910001	6910000	45.5682	56	0.8137	44.0093	56	0.7859	1.55881	56	0.0278
XYB_R01	5920001	6920000	45.5682	56	0.8137	44.0093	56	0.7859	1.55881	56	0.0278
XYB_R01	5930001	6930000	48.98	60	0.8163	46.2684	60	0.7711	2.71162	60	0.0452
XYB_R01	5940001	6940000	48.98	60	0.8163	46.2684	60	0.7711	2.71162	60	0.0452
XYB_R01	5950001	6950000	51.3346	63	0.8148	49.007	63	0.7779	2.32762	63	0.0369
XYB_R01	5960001	6960000	51.3346	63	0.8148	49.007	63	0.7779	2.32762	63	0.0369
XYB_R01	5970001	6970000	51.3346	63	0.8148	49.007	63	0.7779	2.32762	63	0.0369
XYB_R01	5980001	6980000	51.3346	63	0.8148	49.007	63	0.7779	2.32762	63	0.0369
XYB_R01	5990001	6990000	50.5346	62	0.8151	48.007	62	0.7743	2.52762	62	0.0408
XYB_R01	6000001	7000000	50.5346	62	0.8151	48.007	62	0.7743	2.52762	62	0.0408
XYB_R01	6010001	7010000	51.2024	63	0.8127	48.6901	63	0.7729	2.51228	63	0.0399
XYB_R01	6020001	7020000	47.9883	59	0.8134	45.8277	59	0.7767	2.16061	59	0.0366
XYB_R01	6030001	7030000	47.1026	58	0.8121	45.0777	58	0.7772	2.0249	58	0.0349
XYB_R01	6040001	7040000	47.1026	58	0.8121	45.0777	58	0.7772	2.0249	58	0.0349
XYB_R01	6050001	7050000	47.1026	58	0.8121	45.0777	58	0.7772	2.0249	58	0.0349
XYB_R01	6060001	7060000	47.9151	59	0.8121	45.8958	59	0.7779	2.01922	59	0.0342
XYB_R01	6070001	7070000	51.6453	64	0.807	49.9419	64	0.7803	1.70336	64	0.0266
XYB_R01	6080001	7080000	51.6453	64	0.807	49.9419	64	0.7803	1.70336	64	0.0266
XYB_R01	6090001	7090000	51.6453	64	0.807	49.9419	64	0.7803	1.70336	64	0.0266
XYB_R01	6100001	7100000	51.6453	64	0.807	49.9419	64	0.7803	1.70336	64	0.0266
XYB_R01	6110001	7110000	51.6453	64	0.807	49.9419	64	0.7803	1.70336	64	0.0266
XYB_R01	6120001	7120000	51.6453	64	0.807	49.9419	64	0.7803	1.70336	64	0.0266
XYB_R01	6130001	7130000	51.6453	64	0.807	49.9419	64	0.7803	1.70336	64	0.0266
XYB_R01	6140001	7140000	51.6453	64	0.807	49.9419	64	0.7803	1.70336	64	0.0266
XYB_R01	6150001	7150000	51.6453	64	0.807	49.9419	64	0.7803	1.70336	64	0.0266
XYB_R01	6160001	7160000	51.6453	64	0.807	49.9419	64	0.7803	1.70336	64	0.0266
XYB_R01	6170001	7170000	51.6453	64	0.807	49.9419	64	0.7803	1.70336	64	0.0266
XYB_R01	6180001	7180000	51.254	63	0.8136	49.6692	63	0.7884	1.58478	63	0.0252
XYB_R01	6190001	7190000	51.254	63	0.8136	49.6692	63	0.7884	1.58478	63	0.0252
XYB_R01	6200001	7200000	51.254	63	0.8136	49.6692	63	0.7884	1.58478	63	0.0252
XYB_R01	6210001	7210000	51.254	63	0.8136	49.6692	63	0.7884	1.58478	63	0.0252
XYB_R01	6220001	7220000	51.254	63	0.8136	49.6692	63	0.7884	1.58478	63	0.0252
XYB_R01	6230001	7230000	51.254	63	0.8136	49.6692	63	0.7884	1.58478	63	0.0252
XYB_R01	6240001	7240000	51.254	63	0.8136	49.6692	63	0.7884	1.58478	63	0.0252
XYB_R01	6250001	7250000	51.254	63	0.8136	49.6692	63	0.7884	1.58478	63	0.0252
XYB_R01	6260001	7260000	52.1873	64	0.8154	50.517	64	0.7893	1.67029	64	0.0261
XYB_R01	6270001	7270000	52.1873	64	0.8154	50.517	64	0.7893	1.67029	64	0.0261
XYB_R01	6280001	7280000	52.1873	64	0.8154	50.517	64	0.7893	1.67029	64	0.0261
XYB_R01	6290001	7290000	54.0598	68	0.795	53.1491	68	0.7816	0.910661	68	0.0134
XYB_R01	6300001	7300000	54.0598	68	0.795	53.1491	68	0.7816	0.910661	68	0.0134
XYB_R01	6310001	7310000	54.0598	68	0.795	53.1491	68	0.7816	0.910661	68	0.0134
XYB_R01	6320001	7320000	54.0598	68	0.795	53.1491	68	0.7816	0.910661	68	0.0134
XYB_R01	6330001	7330000	54.0598	68	0.795	53.1491	68	0.7816	0.910661	68	0.0134
XYB_R01	6340001	7340000	54.0598	68	0.795	53.1491	68	0.7816	0.910661	68	0.0134
XYB_R01	6350001	7350000	54.0598	68	0.795	53.1491	68	0.7816	0.910661	68	0.0134
XYB_R01	6360001	7360000	54.0598	68	0.795	53.1491	68	0.7816	0.910661	68	0.0134
XYB_R01	6370001	7370000	55.7647	71	0.7854	54.6429	71	0.7696	1.12178	71	0.0158
XYB_R01	6380001	7380000	55.7647	71	0.7854	54.6429	71	0.7696	1.12178	71	0.0158
XYB_R01	6390001	7390000	55.7647	71	0.7854	54.6429	71	0.7696	1.12178	71	0.0158
XYB_R01	6400001	7400000	55.7647	71	0.7854	54.6429	71	0.7696	1.12178	71	0.0158
XYB_R01	6410001	7410000	55.7647	71	0.7854	54.6429	71	0.7696	1.12178	71	0.0158
XYB_R01	6420001	7420000	53.4225	68	0.7856	52.3099	68	0.7693	1.11258	68	0.0164
XYB_R01	6430001	7430000	47.3341	61	0.776	47.029	61	0.771	0.305183	61	0.005
XYB_R01	6440001	7440000	47.3341	61	0.776	47.029	61	0.771	0.305183	61	0.005
XYB_R01	6450001	7450000	44.7649	58	0.7718	44.6733	58	0.7702	0.0915162	58	0.0016
XYB_R01	6460001	7460000	44.7649	58	0.7718	44.6733	58	0.7702	0.0915162	58	0.0016
XYB_R01	6470001	7470000	44.7649	58	0.7718	44.6733	58	0.7702	0.0915162	58	0.0016
XYB_R01	6480001	7480000	44.7649	58	0.7718	44.6733	58	0.7702	0.0915162	58	0.0016
XYB_R01	6490001	7490000	44.7649	58	0.7718	44.6733	58	0.7702	0.0915162	58	0.0016
XYB_R01	6500001	7500000	44.7649	58	0.7718	44.6733	58	0.7702	0.0915162	58	0.0016
XYB_R01	6510001	7510000	44.7649	58	0.7718	44.6733	58	0.7702	0.0915162	58	0.0016
XYB_R01	6520001	7520000	54.9415	69	0.7963	53.5285	69	0.7758	1.41297	69	0.0205
XYB_R01	6530001	7530000	54.9415	69	0.7963	53.5285	69	0.7758	1.41297	69	0.0205
XYB_R01	6540001	7540000	56.7596	71	0.7994	55.1904	71	0.7773	1.56925	71	0.0221
XYB_R01	6550001	7550000	56.1687	70	0.8024	54.5904	70	0.7799	1.57834	70	0.0225
XYB_R01	6560001	7560000	56.1687	70	0.8024	54.5904	70	0.7799	1.57834	70	0.0225
XYB_R01	6570001	7570000	56.1687	70	0.8024	54.5904	70	0.7799	1.57834	70	0.0225
XYB_R01	6580001	7580000	56.1687	70	0.8024	54.5904	70	0.7799	1.57834	70	0.0225
XYB_R01	6590001	7590000	56.1687	70	0.8024	54.5904	70	0.7799	1.57834	70	0.0225
XYB_R01	6600001	7600000	56.1687	70	0.8024	54.5904	70	0.7799	1.57834	70	0.0225
XYB_R01	6610001	7610000	56.1687	70	0.8024	54.5904	70	0.7799	1.57834	70	0.0225
XYB_R01	6620001	7620000	56.1687	70	0.8024	54.5904	70	0.7799	1.57834	70	0.0225
XYB_R01	6630001	7630000	55.5717	69	0.8054	53.9832	69	0.7824	1.58847	69	0.023
XYB_R01	6640001	7640000	56.9791	71	0.8025	55.6788	71	0.7842	1.30037	71	0.0183
XYB_R01	6650001	7650000	57.5902	72	0.7999	56.6531	72	0.7868	0.937118	72	0.013
XYB_R01	6660001	7660000	57.5902	72	0.7999	56.6531	72	0.7868	0.937118	72	0.013
XYB_R01	6670001	7670000	57.5902	72	0.7999	56.6531	72	0.7868	0.937118	72	0.013
XYB_R01	6680001	7680000	57.5902	72	0.7999	56.6531	72	0.7868	0.937118	72	0.013
XYB_R01	6690001	7690000	58.2825	73	0.7984	57.5227	73	0.788	0.75986	73	0.0104
XYB_R01	6700001	7700000	58.2825	73	0.7984	57.5227	73	0.788	0.75986	73	0.0104
XYB_R01	6710001	7710000	52.5576	66	0.7963	51.7905	66	0.7847	0.767021	66	0.0116
XYB_R01	6720001	7720000	49.0618	62	0.7913	48.2979	62	0.779	0.763916	62	0.0123
XYB_R01	6730001	7730000	49.0618	62	0.7913	48.2979	62	0.779	0.763916	62	0.0123
XYB_R01	6740001	7740000	49.0618	62	0.7913	48.2979	62	0.779	0.763916	62	0.0123
XYB_R01	6750001	7750000	48.2181	61	0.7905	47.2979	61	0.7754	0.920166	61	0.0151
XYB_R01	6760001	7760000	48.2181	61	0.7905	47.2979	61	0.7754	0.920166	61	0.0151
XYB_R01	6770001	7770000	48.2181	61	0.7905	47.2979	61	0.7754	0.920166	61	0.0151
XYB_R01	6780001	7780000	42.2821	54	0.783	40.8586	54	0.7566	1.42348	54	0.0264
XYB_R01	6790001	7790000	41.2355	53	0.778	39.9543	53	0.7539	1.28113	53	0.0242
XYB_R01	6800001	7800000	39.7416	51	0.7792	38.3203	51	0.7514	1.42125	51	0.0279
XYB_R01	6810001	7810000	39.0475	50	0.7809	37.5576	50	0.7512	1.48984	50	0.0298
XYB_R01	6820001	7820000	39.0475	50	0.7809	37.5576	50	0.7512	1.48984	50	0.0298
XYB_R01	6830001	7830000	36.5528	47	0.7777	35.7187	47	0.76	0.834078	47	0.0177
XYB_R01	6840001	7840000	36.5528	47	0.7777	35.7187	47	0.76	0.834078	47	0.0177
XYB_R01	6850001	7850000	34.6581	45	0.7702	34.0423	45	0.7565	0.615812	45	0.0137
XYB_R01	6860001	7860000	34.6581	45	0.7702	34.0423	45	0.7565	0.615812	45	0.0137
XYB_R01	6870001	7870000	34.6581	45	0.7702	34.0423	45	0.7565	0.615812	45	0.0137
XYB_R01	6880001	7880000	32.3861	42	0.7711	32.0489	42	0.7631	0.337187	42	0.008
XYB_R01	6890001	7890000	32.3861	42	0.7711	32.0489	42	0.7631	0.337187	42	0.008
XYB_R01	6900001	7900000	32.3861	42	0.7711	32.0489	42	0.7631	0.337187	42	0.008
XYB_R01	6910001	7910000	32.3861	42	0.7711	32.0489	42	0.7631	0.337187	42	0.008
XYB_R01	6920001	7920000	32.3861	42	0.7711	32.0489	42	0.7631	0.337187	42	0.008
XYB_R01	6930001	7930000	28.9743	38	0.7625	29.7899	38	0.7839	-0.815622	38	-0.0215
XYB_R01	6940001	7940000	28.9743	38	0.7625	29.7899	38	0.7839	-0.815622	38	-0.0215
XYB_R01	6950001	7950000	26.6197	35	0.7606	27.0513	35	0.7729	-0.431618	35	-0.0123
XYB_R01	6960001	7960000	29.4403	39	0.7549	30.047	39	0.7704	-0.606784	39	-0.0156
XYB_R01	6970001	7970000	29.4403	39	0.7549	30.047	39	0.7704	-0.606784	39	-0.0156
XYB_R01	6980001	7980000	29.4403	39	0.7549	30.047	39	0.7704	-0.606784	39	-0.0156
XYB_R01	6990001	7990000	29.4403	39	0.7549	30.047	39	0.7704	-0.606784	39	-0.0156
XYB_R01	7000001	8000000	29.4403	39	0.7549	30.047	39	0.7704	-0.606784	39	-0.0156
XYB_R01	7010001	8010000	28.0417	37	0.7579	28.6882	37	0.7754	-0.646543	37	-0.0175
XYB_R01	7020001	8020000	28.0417	37	0.7579	28.6882	37	0.7754	-0.646543	37	-0.0175
XYB_R01	7030001	8030000	33.4808	44	0.7609	34.4034	44	0.7819	-0.922535	44	-0.021
XYB_R01	7040001	8040000	34.338	45	0.7631	35.1176	45	0.7804	-0.779678	45	-0.0173
XYB_R01	7050001	8050000	34.338	45	0.7631	35.1176	45	0.7804	-0.779678	45	-0.0173
XYB_R01	7060001	8060000	33.5255	44	0.7619	34.2995	44	0.7795	-0.773996	44	-0.0176
XYB_R01	7070001	8070000	29.1286	38	0.7665	29.3303	38	0.7718	-0.20173	38	-0.0053
XYB_R01	7080001	8080000	30.5577	40	0.7639	30.8683	40	0.7717	-0.310557	40	-0.0078
XYB_R01	7090001	8090000	30.5577	40	0.7639	30.8683	40	0.7717	-0.310557	40	-0.0078
XYB_R01	7100001	8100000	30.5577	40	0.7639	30.8683	40	0.7717	-0.310557	40	-0.0078
XYB_R01	7110001	8110000	30.5577	40	0.7639	30.8683	40	0.7717	-0.310557	40	-0.0078
XYB_R01	7120001	8120000	30.5577	40	0.7639	30.8683	40	0.7717	-0.310557	40	-0.0078
XYB_R01	7130001	8130000	30.5577	40	0.7639	30.8683	40	0.7717	-0.310557	40	-0.0078
XYB_R01	7140001	8140000	30.5577	40	0.7639	30.8683	40	0.7717	-0.310557	40	-0.0078
XYB_R01	7150001	8150000	30.5577	40	0.7639	30.8683	40	0.7717	-0.310557	40	-0.0078
XYB_R01	7160001	8160000	31.4123	41	0.7662	31.8117	41	0.7759	-0.399408	41	-0.0097
XYB_R01	7170001	8170000	31.4123	41	0.7662	31.8117	41	0.7759	-0.399408	41	-0.0097
XYB_R01	7180001	8180000	31.4123	41	0.7662	31.8117	41	0.7759	-0.399408	41	-0.0097
XYB_R01	7190001	8190000	31.4123	41	0.7662	31.8117	41	0.7759	-0.399408	41	-0.0097
XYB_R01	7200001	8200000	31.4123	41	0.7662	31.8117	41	0.7759	-0.399408	41	-0.0097
XYB_R01	7210001	8210000	31.4123	41	0.7662	31.8117	41	0.7759	-0.399408	41	-0.0097
XYB_R01	7220001	8220000	31.4123	41	0.7662	31.8117	41	0.7759	-0.399408	41	-0.0097
XYB_R01	7230001	8230000	31.4123	41	0.7662	31.8117	41	0.7759	-0.399408	41	-0.0097
XYB_R01	7240001	8240000	31.4123	41	0.7662	31.8117	41	0.7759	-0.399408	41	-0.0097
XYB_R01	7250001	8250000	32.324	42	0.7696	32.6242	42	0.7768	-0.300144	42	-0.0071
XYB_R01	7260001	8260000	31.3907	41	0.7656	31.7764	41	0.775	-0.385651	41	-0.0094
XYB_R01	7270001	8270000	31.3907	41	0.7656	31.7764	41	0.775	-0.385651	41	-0.0094
XYB_R01	7280001	8280000	31.3907	41	0.7656	31.7764	41	0.775	-0.385651	41	-0.0094
XYB_R01	7290001	8290000	32.6818	41	0.7971	32.5343	41	0.7935	0.147463	41	0.0036
XYB_R01	7300001	8300000	32.6818	41	0.7971	32.5343	41	0.7935	0.147463	41	0.0036
XYB_R01	7310001	8310000	32.6818	41	0.7971	32.5343	41	0.7935	0.147463	41	0.0036
XYB_R01	7320001	8320000	33.5641	42	0.7991	33.1707	42	0.7898	0.393452	42	0.0094
XYB_R01	7330001	8330000	33.5641	42	0.7991	33.1707	42	0.7898	0.393452	42	0.0094
XYB_R01	7340001	8340000	33.5641	42	0.7991	33.1707	42	0.7898	0.393452	42	0.0094
XYB_R01	7350001	8350000	33.5641	42	0.7991	33.1707	42	0.7898	0.393452	42	0.0094
XYB_R01	7360001	8360000	33.5641	42	0.7991	33.1707	42	0.7898	0.393452	42	0.0094
XYB_R01	7370001	8370000	31.8592	39	0.8169	31.6769	39	0.8122	0.182338	39	0.0047
XYB_R01	7380001	8380000	31.8592	39	0.8169	31.6769	39	0.8122	0.182338	39	0.0047
XYB_R01	7390001	8390000	31.8592	39	0.8169	31.6769	39	0.8122	0.182338	39	0.0047
XYB_R01	7400001	8400000	31.8592	39	0.8169	31.6769	39	0.8122	0.182338	39	0.0047
XYB_R01	7410001	8410000	31.8592	39	0.8169	31.6769	39	0.8122	0.182338	39	0.0047
XYB_R01	7420001	8420000	31.8592	39	0.8169	31.6769	39	0.8122	0.182338	39	0.0047
XYB_R01	7430001	8430000	34.7151	42	0.8265	33.7499	42	0.8036	0.965138	42	0.023
XYB_R01	7440001	8440000	34.7151	42	0.8265	33.7499	42	0.8036	0.965138	42	0.023
XYB_R01	7450001	8450000	34.7151	42	0.8265	33.7499	42	0.8036	0.965138	42	0.023
XYB_R01	7460001	8460000	34.7151	42	0.8265	33.7499	42	0.8036	0.965138	42	0.023
XYB_R01	7470001	8470000	34.7151	42	0.8265	33.7499	42	0.8036	0.965138	42	0.023
XYB_R01	7480001	8480000	34.7151	42	0.8265	33.7499	42	0.8036	0.965138	42	0.023
XYB_R01	7490001	8490000	34.7151	42	0.8265	33.7499	42	0.8036	0.965138	42	0.023
XYB_R01	7500001	8500000	34.7151	42	0.8265	33.7499	42	0.8036	0.965138	42	0.023
XYB_R01	7510001	8510000	34.7151	42	0.8265	33.7499	42	0.8036	0.965138	42	0.023
XYB_R01	7520001	8520000	25.1346	32	0.7855	25.5019	32	0.7969	-0.367305	32	-0.0115
XYB_R01	7530001	8530000	25.1346	32	0.7855	25.5019	32	0.7969	-0.367305	32	-0.0115
XYB_R01	7540001	8540000	23.9593	31	0.7729	24.7289	31	0.7977	-0.769614	31	-0.0248
XYB_R01	7550001	8550000	23.9593	31	0.7729	24.7289	31	0.7977	-0.769614	31	-0.0248
XYB_R01	7560001	8560000	23.9593	31	0.7729	24.7289	31	0.7977	-0.769614	31	-0.0248
XYB_R01	7570001	8570000	23.9593	31	0.7729	24.7289	31	0.7977	-0.769614	31	-0.0248
XYB_R01	7580001	8580000	23.9593	31	0.7729	24.7289	31	0.7977	-0.769614	31	-0.0248
XYB_R01	7590001	8590000	23.9593	31	0.7729	24.7289	31	0.7977	-0.769614	31	-0.0248
XYB_R01	7600001	8600000	23.9593	31	0.7729	24.7289	31	0.7977	-0.769614	31	-0.0248
XYB_R01	7610001	8610000	23.9593	31	0.7729	24.7289	31	0.7977	-0.769614	31	-0.0248
XYB_R01	7620001	8620000	27.0081	36	0.7502	28.2068	36	0.7835	-1.19869	36	-0.0333
XYB_R01	7630001	8630000	27.0081	36	0.7502	28.2068	36	0.7835	-1.19869	36	-0.0333
XYB_R01	7640001	8640000	25.6007	34	0.753	26.5113	34	0.7797	-0.910591	34	-0.0268
XYB_R01	7650001	8650000	24.9896	33	0.7573	25.537	33	0.7738	-0.547343	33	-0.0166
XYB_R01	7660001	8660000	24.9896	33	0.7573	25.537	33	0.7738	-0.547343	33	-0.0166
XYB_R01	7670001	8670000	24.9896	33	0.7573	25.537	33	0.7738	-0.547343	33	-0.0166
XYB_R01	7680001	8680000	24.9896	33	0.7573	25.537	33	0.7738	-0.547343	33	-0.0166
XYB_R01	7690001	8690000	24.2973	32	0.7593	24.6674	32	0.7709	-0.370085	32	-0.0116
XYB_R01	7700001	8700000	25.1844	33	0.7632	25.4348	33	0.7708	-0.25043	33	-0.0076
XYB_R01	7710001	8710000	25.1844	33	0.7632	25.4348	33	0.7708	-0.25043	33	-0.0076
XYB_R01	7720001	8720000	25.1844	33	0.7632	25.4348	33	0.7708	-0.25043	33	-0.0076
XYB_R01	7730001	8730000	25.1844	33	0.7632	25.4348	33	0.7708	-0.25043	33	-0.0076
XYB_R01	7740001	8740000	25.1844	33	0.7632	25.4348	33	0.7708	-0.25043	33	-0.0076
XYB_R01	7750001	8750000	25.1844	33	0.7632	25.4348	33	0.7708	-0.25043	33	-0.0076
XYB_R01	7760001	8760000	25.1844	33	0.7632	25.4348	33	0.7708	-0.25043	33	-0.0076
XYB_R01	7770001	8770000	26.0967	34	0.7675	26.2452	34	0.7719	-0.148495	34	-0.0044
XYB_R01	7780001	8780000	26.0967	34	0.7675	26.2452	34	0.7719	-0.148495	34	-0.0044
XYB_R01	7790001	8790000	25.3012	33	0.7667	25.3702	33	0.7688	-0.0689491	33	-0.0021
XYB_R01	7800001	8800000	25.3012	33	0.7667	25.3702	33	0.7688	-0.0689491	33	-0.0021
XYB_R01	7810001	8810000	25.3012	33	0.7667	25.3702	33	0.7688	-0.0689491	33	-0.0021
XYB_R01	7820001	8820000	25.3012	33	0.7667	25.3702	33	0.7688	-0.0689491	33	-0.0021
XYB_R01	7830001	8830000	25.3012	33	0.7667	25.3702	33	0.7688	-0.0689491	33	-0.0021
XYB_R01	7840001	8840000	25.3012	33	0.7667	25.3702	33	0.7688	-0.0689491	33	-0.0021
XYB_R01	7850001	8850000	25.3012	33	0.7667	25.3702	33	0.7688	-0.0689491	33	-0.0021
XYB_R01	7860001	8860000	25.3012	33	0.7667	25.3702	33	0.7688	-0.0689491	33	-0.0021
XYB_R01	7870001	8870000	36.297	46	0.7891	35.2874	46	0.7671	1.00963	46	0.0219
XYB_R01	7880001	8880000	36.297	46	0.7891	35.2874	46	0.7671	1.00963	46	0.0219
XYB_R01	7890001	8890000	38.547	49	0.7867	37.4131	49	0.7635	1.13392	49	0.0231
XYB_R01	7900001	8900000	38.547	49	0.7867	37.4131	49	0.7635	1.13392	49	0.0231
XYB_R01	7910001	8910000	38.547	49	0.7867	37.4131	49	0.7635	1.13392	49	0.0231
XYB_R01	7920001	8920000	39.2543	50	0.7851	38.1791	50	0.7636	1.07528	50	0.0215
XYB_R01	7930001	8930000	39.2543	50	0.7851	38.1791	50	0.7636	1.07528	50	0.0215
XYB_R01	7940001	8940000	39.2543	50	0.7851	38.1791	50	0.7636	1.07528	50	0.0215
XYB_R01	7950001	8950000	39.2543	50	0.7851	38.1791	50	0.7636	1.07528	50	0.0215
XYB_R01	7960001	8960000	36.4338	46	0.792	35.1833	46	0.7649	1.25045	46	0.0272
XYB_R01	7970001	8970000	36.4338	46	0.792	35.1833	46	0.7649	1.25045	46	0.0272
XYB_R01	7980001	8980000	36.4338	46	0.792	35.1833	46	0.7649	1.25045	46	0.0272
XYB_R01	7990001	8990000	36.4338	46	0.792	35.1833	46	0.7649	1.25045	46	0.0272
XYB_R01	8000001	9000000	36.4338	46	0.792	35.1833	46	0.7649	1.25045	46	0.0272
XYB_R01	8010001	9010000	36.4338	46	0.792	35.1833	46	0.7649	1.25045	46	0.0272
XYB_R01	8020001	9020000	37.1789	47	0.791	35.7596	47	0.7608	1.41927	47	0.0302
XYB_R01	8030001	9030000	31.7398	40	0.7935	30.0445	40	0.7511	1.69526	40	0.0424
XYB_R01	8040001	9040000	30.8826	39	0.7919	29.3302	39	0.7521	1.55241	39	0.0398
XYB_R01	8050001	9050000	30.8826	39	0.7919	29.3302	39	0.7521	1.55241	39	0.0398
XYB_R01	8060001	9060000	30.8826	39	0.7919	29.3302	39	0.7521	1.55241	39	0.0398
XYB_R01	8070001	9070000	30.8826	39	0.7919	29.3302	39	0.7521	1.55241	39	0.0398
XYB_R01	8080001	9080000	31.2365	39	0.8009	29.4785	39	0.7559	1.75801	39	0.0451
XYB_R01	8090001	9090000	31.9032	40	0.7976	30.3356	40	0.7584	1.56753	40	0.0392
XYB_R01	8100001	9100000	32.5476	41	0.7938	31.0629	41	0.7576	1.48471	41	0.0362
XYB_R01	8110001	9110000	32.5476	41	0.7938	31.0629	41	0.7576	1.48471	41	0.0362
XYB_R01	8120001	9120000	35.5897	47	0.7572	35.1586	47	0.7481	0.431084	47	0.0092
XYB_R01	8130001	9130000	35.5897	47	0.7572	35.1586	47	0.7481	0.431084	47	0.0092
XYB_R01	8140001	9140000	35.5897	47	0.7572	35.1586	47	0.7481	0.431084	47	0.0092
XYB_R01	8150001	9150000	36.1076	48	0.7522	35.6655	48	0.743	0.442091	48	0.0092
XYB_R01	8160001	9160000	35.253	47	0.7501	34.7221	47	0.7388	0.530942	47	0.0113
XYB_R01	8170001	9170000	36.153	48	0.7532	35.4221	48	0.738	0.730942	48	0.0152
XYB_R01	8180001	9180000	36.153	48	0.7532	35.4221	48	0.738	0.730942	48	0.0152
XYB_R01	8190001	9190000	36.153	48	0.7532	35.4221	48	0.738	0.730942	48	0.0152
XYB_R01	8200001	9200000	36.153	48	0.7532	35.4221	48	0.738	0.730942	48	0.0152
XYB_R01	8210001	9210000	36.153	48	0.7532	35.4221	48	0.738	0.730942	48	0.0152
XYB_R01	8220001	9220000	36.153	48	0.7532	35.4221	48	0.738	0.730942	48	0.0152
XYB_R01	8230001	9230000	36.153	48	0.7532	35.4221	48	0.738	0.730942	48	0.0152
XYB_R01	8240001	9240000	36.153	48	0.7532	35.4221	48	0.738	0.730942	48	0.0152
XYB_R01	8250001	9250000	37.4737	50	0.7495	37.0354	50	0.7407	0.438325	50	0.0088
XYB_R01	8260001	9260000	37.4737	50	0.7495	37.0354	50	0.7407	0.438325	50	0.0088
XYB_R01	8270001	9270000	37.4737	50	0.7495	37.0354	50	0.7407	0.438325	50	0.0088
XYB_R01	8280001	9280000	37.4737	50	0.7495	37.0354	50	0.7407	0.438325	50	0.0088
XYB_R01	8290001	9290000	34.3102	46	0.7459	33.6454	46	0.7314	0.664842	46	0.0145
XYB_R01	8300001	9300000	34.834	47	0.7411	34.6019	47	0.7362	0.232129	47	0.0049
XYB_R01	8310001	9310000	34.834	47	0.7411	34.6019	47	0.7362	0.232129	47	0.0049
XYB_R01	8320001	9320000	34.7904	47	0.7402	34.8201	47	0.7409	-0.0296956	47	-0.0006
XYB_R01	8330001	9330000	35.6622	48	0.743	35.6711	48	0.7431	-0.0089646	48	-0.0002
XYB_R01	8340001	9340000	37.1485	50	0.743	36.781	50	0.7356	0.367458	50	0.0073
XYB_R01	8350001	9350000	37.1485	50	0.743	36.781	50	0.7356	0.367458	50	0.0073
XYB_R01	8360001	9360000	37.1485	50	0.743	36.781	50	0.7356	0.367458	50	0.0073
XYB_R01	8370001	9370000	37.972	51	0.7445	37.7453	51	0.7401	0.226701	51	0.0044
XYB_R01	8380001	9380000	37.972	51	0.7445	37.7453	51	0.7401	0.226701	51	0.0044
XYB_R01	8390001	9390000	37.972	51	0.7445	37.7453	51	0.7401	0.226701	51	0.0044
XYB_R01	8400001	9400000	38.3269	52	0.7371	38.6203	52	0.7427	-0.29346	52	-0.0056
XYB_R01	8410001	9410000	38.3269	52	0.7371	38.6203	52	0.7427	-0.29346	52	-0.0056
XYB_R01	8420001	9420000	39.1669	53	0.739	39.537	53	0.746	-0.370127	53	-0.007
XYB_R01	8430001	9430000	36.311	50	0.7262	37.4639	50	0.7493	-1.15293	50	-0.0231
XYB_R01	8440001	9440000	36.311	50	0.7262	37.4639	50	0.7493	-1.15293	50	-0.0231
XYB_R01	8450001	9450000	36.311	50	0.7262	37.4639	50	0.7493	-1.15293	50	-0.0231
XYB_R01	8460001	9460000	36.311	50	0.7262	37.4639	50	0.7493	-1.15293	50	-0.0231
XYB_R01	8470001	9470000	36.311	50	0.7262	37.4639	50	0.7493	-1.15293	50	-0.0231
XYB_R01	8480001	9480000	36.311	50	0.7262	37.4639	50	0.7493	-1.15293	50	-0.0231
XYB_R01	8490001	9490000	36.311	50	0.7262	37.4639	50	0.7493	-1.15293	50	-0.0231
XYB_R01	8500001	9500000	36.311	50	0.7262	37.4639	50	0.7493	-1.15293	50	-0.0231
XYB_R01	8510001	9510000	36.311	50	0.7262	37.4639	50	0.7493	-1.15293	50	-0.0231
XYB_R01	8520001	9520000	35.7149	49	0.7289	36.8568	49	0.7522	-1.14194	49	-0.0233
XYB_R01	8530001	9530000	35.7149	49	0.7289	36.8568	49	0.7522	-1.14194	49	-0.0233
XYB_R01	8540001	9540000	36.0972	50	0.7219	36.9108	50	0.7382	-0.813554	50	-0.0163
XYB_R01	8550001	9550000	36.0972	50	0.7219	36.9108	50	0.7382	-0.813554	50	-0.0163
XYB_R01	8560001	9560000	36.0972	50	0.7219	36.9108	50	0.7382	-0.813554	50	-0.0163
XYB_R01	8570001	9570000	36.0972	50	0.7219	36.9108	50	0.7382	-0.813554	50	-0.0163
XYB_R01	8580001	9580000	36.0972	50	0.7219	36.9108	50	0.7382	-0.813554	50	-0.0163
XYB_R01	8590001	9590000	36.7459	51	0.7205	37.6441	51	0.7381	-0.898238	51	-0.0176
XYB_R01	8600001	9600000	36.7459	51	0.7205	37.6441	51	0.7381	-0.898238	51	-0.0176
XYB_R01	8610001	9610000	36.7459	51	0.7205	37.6441	51	0.7381	-0.898238	51	-0.0176
XYB_R01	8620001	9620000	33.697	46	0.7325	34.1662	46	0.7427	-0.46916	46	-0.0102
XYB_R01	8630001	9630000	34.6189	47	0.7366	35.0083	47	0.7449	-0.389391	47	-0.0083
XYB_R01	8640001	9640000	34.6189	47	0.7366	35.0083	47	0.7449	-0.389391	47	-0.0083
XYB_R01	8650001	9650000	44.0604	58	0.7597	44.6067	58	0.7691	-0.546246	58	-0.0094
XYB_R01	8660001	9660000	44.0604	58	0.7597	44.6067	58	0.7691	-0.546246	58	-0.0094
XYB_R01	8670001	9670000	44.0604	58	0.7597	44.6067	58	0.7691	-0.546246	58	-0.0094
XYB_R01	8680001	9680000	44.0604	58	0.7597	44.6067	58	0.7691	-0.546246	58	-0.0094
XYB_R01	8690001	9690000	44.0604	58	0.7597	44.6067	58	0.7691	-0.546246	58	-0.0094
XYB_R01	8700001	9700000	43.7887	58	0.755	44.7013	58	0.7707	-0.912585	58	-0.0157
XYB_R01	8710001	9710000	43.7887	58	0.755	44.7013	58	0.7707	-0.912585	58	-0.0157
XYB_R01	8720001	9720000	43.7887	58	0.755	44.7013	58	0.7707	-0.912585	58	-0.0157
XYB_R01	8730001	9730000	43.7887	58	0.755	44.7013	58	0.7707	-0.912585	58	-0.0157
XYB_R01	8740001	9740000	43.7887	58	0.755	44.7013	58	0.7707	-0.912585	58	-0.0157
XYB_R01	8750001	9750000	43.7887	58	0.755	44.7013	58	0.7707	-0.912585	58	-0.0157
XYB_R01	8760001	9760000	43.7887	58	0.755	44.7013	58	0.7707	-0.912585	58	-0.0157
XYB_R01	8770001	9770000	42.8764	57	0.7522	43.8909	57	0.77	-1.01452	57	-0.0178
XYB_R01	8780001	9780000	42.8764	57	0.7522	43.8909	57	0.77	-1.01452	57	-0.0178
XYB_R01	8790001	9790000	42.8764	57	0.7522	43.8909	57	0.77	-1.01452	57	-0.0178
XYB_R01	8800001	9800000	42.8764	57	0.7522	43.8909	57	0.77	-1.01452	57	-0.0178
XYB_R01	8810001	9810000	42.8764	57	0.7522	43.8909	57	0.77	-1.01452	57	-0.0178
XYB_R01	8820001	9820000	42.8764	57	0.7522	43.8909	57	0.77	-1.01452	57	-0.0178
XYB_R01	8830001	9830000	42.8764	57	0.7522	43.8909	57	0.77	-1.01452	57	-0.0178
XYB_R01	8840001	9840000	42.8764	57	0.7522	43.8909	57	0.77	-1.01452	57	-0.0178
XYB_R01	8850001	9850000	42.8764	57	0.7522	43.8909	57	0.77	-1.01452	57	-0.0178
XYB_R01	8860001	9860000	42.8764	57	0.7522	43.8909	57	0.77	-1.01452	57	-0.0178
XYB_R01	8870001	9870000	31.8806	44	0.7246	33.9737	44	0.7721	-2.0931	44	-0.0476
XYB_R01	8880001	9880000	31.8806	44	0.7246	33.9737	44	0.7721	-2.0931	44	-0.0476
XYB_R01	8890001	9890000	30.1639	42	0.7182	32.6813	42	0.7781	-2.51739	42	-0.0599
XYB_R01	8900001	9900000	30.1639	42	0.7182	32.6813	42	0.7781	-2.51739	42	-0.0599
XYB_R01	8910001	9910000	30.1639	42	0.7182	32.6813	42	0.7781	-2.51739	42	-0.0599
XYB_R01	8920001	9920000	29.4566	41	0.7185	31.9154	41	0.7784	-2.45875	41	-0.06
XYB_R01	8930001	9930000	29.4566	41	0.7185	31.9154	41	0.7784	-2.45875	41	-0.06
XYB_R01	8940001	9940000	29.4566	41	0.7185	31.9154	41	0.7784	-2.45875	41	-0.06
XYB_R01	8950001	9950000	29.4566	41	0.7185	31.9154	41	0.7784	-2.45875	41	-0.06
XYB_R01	8960001	9960000	29.4566	41	0.7185	31.9154	41	0.7784	-2.45875	41	-0.06
XYB_R01	8970001	9970000	29.4566	41	0.7185	31.9154	41	0.7784	-2.45875	41	-0.06
XYB_R01	8980001	9980000	29.4566	41	0.7185	31.9154	41	0.7784	-2.45875	41	-0.06
XYB_R01	8990001	9990000	29.4566	41	0.7185	31.9154	41	0.7784	-2.45875	41	-0.06
XYB_R01	9000001	10000000	29.4566	41	0.7185	31.9154	41	0.7784	-2.45875	41	-0.06
XYB_R01	9010001	10010000	29.4566	41	0.7185	31.9154	41	0.7784	-2.45875	41	-0.06
XYB_R01	9020001	10020000	28.7115	40	0.7178	31.3391	40	0.7835	-2.62758	40	-0.0657
XYB_R01	9030001	10030000	28.7115	40	0.7178	31.3391	40	0.7835	-2.62758	40	-0.0657
XYB_R01	9040001	10040000	28.7115	40	0.7178	31.3391	40	0.7835	-2.62758	40	-0.0657
XYB_R01	9050001	10050000	28.7115	40	0.7178	31.3391	40	0.7835	-2.62758	40	-0.0657
XYB_R01	9060001	10060000	28.7115	40	0.7178	31.3391	40	0.7835	-2.62758	40	-0.0657
XYB_R01	9070001	10070000	28.7115	40	0.7178	31.3391	40	0.7835	-2.62758	40	-0.0657
XYB_R01	9080001	10080000	29.5533	41	0.7208	32.3919	41	0.79	-2.83864	41	-0.0692
XYB_R01	9090001	10090000	28.8866	40	0.7222	31.5348	40	0.7884	-2.64816	40	-0.0662
XYB_R01	9100001	10100000	28.2422	39	0.7242	30.8075	39	0.7899	-2.56533	39	-0.0658
XYB_R01	9110001	10110000	28.9719	40	0.7243	31.4742	40	0.7869	-2.50227	40	-0.0626
XYB_R01	9120001	10120000	28.2568	37	0.7637	29.6755	37	0.802	-1.41867	37	-0.0383
XYB_R01	9130001	10130000	28.2568	37	0.7637	29.6755	37	0.802	-1.41867	37	-0.0383
XYB_R01	9140001	10140000	28.2568	37	0.7637	29.6755	37	0.802	-1.41867	37	-0.0383
XYB_R01	9150001	10150000	27.739	36	0.7705	29.1686	36	0.8102	-1.42968	36	-0.0397
XYB_R01	9160001	10160000	27.739	36	0.7705	29.1686	36	0.8102	-1.42968	36	-0.0397
XYB_R01	9170001	10170000	26.839	35	0.7668	28.4686	35	0.8134	-1.62968	35	-0.0466
XYB_R01	9180001	10180000	26.839	35	0.7668	28.4686	35	0.8134	-1.62968	35	-0.0466
XYB_R01	9190001	10190000	27.639	36	0.7677	29.3436	36	0.8151	-1.70468	36	-0.0474
XYB_R01	9200001	10200000	27.639	36	0.7677	29.3436	36	0.8151	-1.70468	36	-0.0474
XYB_R01	9210001	10210000	27.639	36	0.7677	29.3436	36	0.8151	-1.70468	36	-0.0474
XYB_R01	9220001	10220000	27.639	36	0.7677	29.3436	36	0.8151	-1.70468	36	-0.0474
XYB_R01	9230001	10230000	27.639	36	0.7677	29.3436	36	0.8151	-1.70468	36	-0.0474
XYB_R01	9240001	10240000	27.639	36	0.7677	29.3436	36	0.8151	-1.70468	36	-0.0474
XYB_R01	9250001	10250000	25.4065	33	0.7699	26.9178	33	0.8157	-1.51132	33	-0.0458
XYB_R01	9260001	10260000	25.4065	33	0.7699	26.9178	33	0.8157	-1.51132	33	-0.0458
XYB_R01	9270001	10270000	25.4065	33	0.7699	26.9178	33	0.8157	-1.51132	33	-0.0458
XYB_R01	9280001	10280000	25.4065	33	0.7699	26.9178	33	0.8157	-1.51132	33	-0.0458
XYB_R01	9290001	10290000	25.4065	33	0.7699	26.9178	33	0.8157	-1.51132	33	-0.0458
XYB_R01	9300001	10300000	25.765	33	0.7808	26.8437	33	0.8134	-1.07861	33	-0.0327
XYB_R01	9310001	10310000	25.765	33	0.7808	26.8437	33	0.8134	-1.07861	33	-0.0327
XYB_R01	9320001	10320000	24.9263	32	0.7789	25.9891	32	0.8122	-1.06277	32	-0.0332
XYB_R01	9330001	10330000	24.0545	31	0.776	25.138	31	0.8109	-1.08351	31	-0.035
XYB_R01	9340001	10340000	22.5682	29	0.7782	24.0282	29	0.8286	-1.45993	29	-0.0503
XYB_R01	9350001	10350000	23.0228	30	0.7674	24.4111	30	0.8137	-1.38836	30	-0.0463
XYB_R01	9360001	10360000	23.9487	31	0.7725	25.1839	31	0.8124	-1.23516	31	-0.0398
XYB_R01	9370001	10370000	23.1252	30	0.7708	24.2196	30	0.8073	-1.09441	30	-0.0365
XYB_R01	9380001	10380000	23.1252	30	0.7708	24.2196	30	0.8073	-1.09441	30	-0.0365
XYB_R01	9390001	10390000	23.1252	30	0.7708	24.2196	30	0.8073	-1.09441	30	-0.0365
XYB_R01	9400001	10400000	22.7703	29	0.7852	23.3446	29	0.805	-0.574245	29	-0.0198
XYB_R01	9410001	10410000	22.7703	29	0.7852	23.3446	29	0.805	-0.574245	29	-0.0198
XYB_R01	9420001	10420000	21.9303	28	0.7832	22.4279	28	0.801	-0.497578	28	-0.0178
XYB_R01	9430001	10430000	23.5934	30	0.7864	24.1464	30	0.8049	-0.553034	30	-0.0184
XYB_R01	9440001	10440000	24.422	31	0.7878	24.97	31	0.8055	-0.547992	31	-0.0177
XYB_R01	9450001	10450000	24.422	31	0.7878	24.97	31	0.8055	-0.547992	31	-0.0177
XYB_R01	9460001	10460000	24.422	31	0.7878	24.97	31	0.8055	-0.547992	31	-0.0177
XYB_R01	9470001	10470000	26.9666	36	0.7491	27.4938	36	0.7637	-0.527235	36	-0.0146
XYB_R01	9480001	10480000	26.9666	36	0.7491	27.4938	36	0.7637	-0.527235	36	-0.0146
XYB_R01	9490001	10490000	28.7873	38	0.7576	29.071	38	0.765	-0.283684	38	-0.0075
XYB_R01	9500001	10500000	28.7873	38	0.7576	29.071	38	0.765	-0.283684	38	-0.0075
XYB_R01	9510001	10510000	28.7873	38	0.7576	29.071	38	0.765	-0.283684	38	-0.0075
XYB_R01	9520001	10520000	28.7873	38	0.7576	29.071	38	0.765	-0.283684	38	-0.0075
XYB_R01	9530001	10530000	28.7873	38	0.7576	29.071	38	0.765	-0.283684	38	-0.0075
XYB_R01	9540001	10540000	27.7621	36	0.7712	28.1281	36	0.7813	-0.366037	36	-0.0102
XYB_R01	9550001	10550000	27.7621	36	0.7712	28.1281	36	0.7813	-0.366037	36	-0.0102
XYB_R01	9560001	10560000	27.7621	36	0.7712	28.1281	36	0.7813	-0.366037	36	-0.0102
XYB_R01	9570001	10570000	28.6832	37	0.7752	28.9645	37	0.7828	-0.281348	37	-0.0076
XYB_R01	9580001	10580000	28.6832	37	0.7752	28.9645	37	0.7828	-0.281348	37	-0.0076
XYB_R01	9590001	10590000	28.0345	36	0.7787	28.2312	36	0.7842	-0.196664	36	-0.0055
XYB_R01	9600001	10600000	28.0345	36	0.7787	28.2312	36	0.7842	-0.196664	36	-0.0055
XYB_R01	9610001	10610000	28.0345	36	0.7787	28.2312	36	0.7842	-0.196664	36	-0.0055
XYB_R01	9620001	10620000	28.0345	36	0.7787	28.2312	36	0.7842	-0.196664	36	-0.0055
XYB_R01	9630001	10630000	27.1126	35	0.7746	27.3891	35	0.7825	-0.276433	35	-0.0079
XYB_R01	9640001	10640000	27.1126	35	0.7746	27.3891	35	0.7825	-0.276433	35	-0.0079
XYB_R01	9650001	10650000	17.6711	24	0.7363	17.7907	24	0.7413	-0.119578	24	-0.005
XYB_R01	9660001	10660000	17.6711	24	0.7363	17.7907	24	0.7413	-0.119578	24	-0.005
XYB_R01	9670001	10670000	17.6711	24	0.7363	17.7907	24	0.7413	-0.119578	24	-0.005
XYB_R01	9680001	10680000	17.6711	24	0.7363	17.7907	24	0.7413	-0.119578	24	-0.005
XYB_R01	9690001	10690000	17.6711	24	0.7363	17.7907	24	0.7413	-0.119578	24	-0.005
XYB_R01	9700001	10700000	17.0558	23	0.7416	16.9287	23	0.736	0.127106	23	0.0055
XYB_R01	9710001	10710000	29.345	38	0.7722	29.2144	38	0.7688	0.130609	38	0.0034
XYB_R01	9720001	10720000	29.345	38	0.7722	29.2144	38	0.7688	0.130609	38	0.0034
XYB_R01	9730001	10730000	29.345	38	0.7722	29.2144	38	0.7688	0.130609	38	0.0034
XYB_R01	9740001	10740000	29.345	38	0.7722	29.2144	38	0.7688	0.130609	38	0.0034
XYB_R01	9750001	10750000	29.345	38	0.7722	29.2144	38	0.7688	0.130609	38	0.0034
XYB_R01	9760001	10760000	29.345	38	0.7722	29.2144	38	0.7688	0.130609	38	0.0034
XYB_R01	9770001	10770000	29.345	38	0.7722	29.2144	38	0.7688	0.130609	38	0.0034
XYB_R01	9780001	10780000	29.345	38	0.7722	29.2144	38	0.7688	0.130609	38	0.0034
XYB_R01	9790001	10790000	31.2057	41	0.7611	31.4147	41	0.7662	-0.209046	41	-0.0051
XYB_R01	9800001	10800000	31.2057	41	0.7611	31.4147	41	0.7662	-0.209046	41	-0.0051
XYB_R01	9810001	10810000	31.2057	41	0.7611	31.4147	41	0.7662	-0.209046	41	-0.0051
XYB_R01	9820001	10820000	31.2057	41	0.7611	31.4147	41	0.7662	-0.209046	41	-0.0051
XYB_R01	9830001	10830000	31.2057	41	0.7611	31.4147	41	0.7662	-0.209046	41	-0.0051
XYB_R01	9840001	10840000	31.9199	42	0.76	32.1925	42	0.7665	-0.272538	42	-0.0065
XYB_R01	9850001	10850000	31.9199	42	0.76	32.1925	42	0.7665	-0.272538	42	-0.0065
XYB_R01	9860001	10860000	40.1698	51	0.7876	39.0698	51	0.7661	1.10002	51	0.0216
XYB_R01	9870001	10870000	40.1698	51	0.7876	39.0698	51	0.7661	1.10002	51	0.0216
XYB_R01	9880001	10880000	40.1698	51	0.7876	39.0698	51	0.7661	1.10002	51	0.0216
XYB_R01	9890001	10890000	39.6365	50	0.7927	38.2365	50	0.7647	1.40002	50	0.028
XYB_R01	9900001	10900000	39.6365	50	0.7927	38.2365	50	0.7647	1.40002	50	0.028
XYB_R01	9910001	10910000	40.2835	51	0.7899	38.868	51	0.7621	1.4155	51	0.0278
XYB_R01	9920001	10920000	40.2835	51	0.7899	38.868	51	0.7621	1.4155	51	0.0278
XYB_R01	9930001	10930000	40.2835	51	0.7899	38.868	51	0.7621	1.4155	51	0.0278
XYB_R01	9940001	10940000	40.2835	51	0.7899	38.868	51	0.7621	1.4155	51	0.0278
XYB_R01	9950001	10950000	40.7502	52	0.7837	39.543	52	0.7604	1.20717	52	0.0232
XYB_R01	9960001	10960000	40.7502	52	0.7837	39.543	52	0.7604	1.20717	52	0.0232
XYB_R01	9970001	10970000	44.0509	56	0.7866	42.7001	56	0.7625	1.35082	56	0.0241
XYB_R01	9980001	10980000	44.0509	56	0.7866	42.7001	56	0.7625	1.35082	56	0.0241
XYB_R01	9990001	10990000	44.0509	56	0.7866	42.7001	56	0.7625	1.35082	56	0.0241
XYB_R01	10000001	11000000	44.0509	56	0.7866	42.7001	56	0.7625	1.35082	56	0.0241
XYB_R01	10010001	11010000	44.0509	56	0.7866	42.7001	56	0.7625	1.35082	56	0.0241
XYB_R01	10020001	11020000	44.0509	56	0.7866	42.7001	56	0.7625	1.35082	56	0.0241
XYB_R01	10030001	11030000	44.0509	56	0.7866	42.7001	56	0.7625	1.35082	56	0.0241
XYB_R01	10040001	11040000	44.0509	56	0.7866	42.7001	56	0.7625	1.35082	56	0.0241
XYB_R01	10050001	11050000	44.0509	56	0.7866	42.7001	56	0.7625	1.35082	56	0.0241
XYB_R01	10060001	11060000	45.9114	58	0.7916	44.2844	58	0.7635	1.62694	58	0.0281
XYB_R01	10070001	11070000	49.4322	62	0.7973	47.1861	62	0.7611	2.24607	62	0.0362
XYB_R01	10080001	11080000	46.8074	59	0.7933	44.447	59	0.7533	2.36036	59	0.04
XYB_R01	10090001	11090000	46.8074	59	0.7933	44.447	59	0.7533	2.36036	59	0.04
XYB_R01	10100001	11100000	46.8074	59	0.7933	44.447	59	0.7533	2.36036	59	0.04
XYB_R01	10110001	11110000	46.0776	58	0.7944	43.7804	58	0.7548	2.29729	58	0.0396
XYB_R01	10120001	11120000	44.5188	56	0.795	42.3543	56	0.7563	2.16446	56	0.0387
XYB_R01	10130001	11130000	44.5188	56	0.795	42.3543	56	0.7563	2.16446	56	0.0387
XYB_R01	10140001	11140000	44.5188	56	0.795	42.3543	56	0.7563	2.16446	56	0.0387
XYB_R01	10150001	11150000	45.4021	57	0.7965	43.2164	57	0.7582	2.18572	57	0.0383
XYB_R01	10160001	11160000	45.4021	57	0.7965	43.2164	57	0.7582	2.18572	57	0.0383
XYB_R01	10170001	11170000	45.4021	57	0.7965	43.2164	57	0.7582	2.18572	57	0.0383
XYB_R01	10180001	11180000	53.6104	68	0.7884	48.3986	68	0.7117	5.2118	68	0.0766
XYB_R01	10190001	11190000	52.8104	67	0.7882	47.5236	67	0.7093	5.2868	67	0.0789
XYB_R01	10200001	11200000	52.8104	67	0.7882	47.5236	67	0.7093	5.2868	67	0.0789
XYB_R01	10210001	11210000	52.8104	67	0.7882	47.5236	67	0.7093	5.2868	67	0.0789
XYB_R01	10220001	11220000	56.318	72	0.7822	51.1776	72	0.7108	5.14038	72	0.0714
XYB_R01	10230001	11230000	56.318	72	0.7822	51.1776	72	0.7108	5.14038	72	0.0714
XYB_R01	10240001	11240000	56.318	72	0.7822	51.1776	72	0.7108	5.14038	72	0.0714
XYB_R01	10250001	11250000	56.318	72	0.7822	51.1776	72	0.7108	5.14038	72	0.0714
XYB_R01	10260001	11260000	56.318	72	0.7822	51.1776	72	0.7108	5.14038	72	0.0714
XYB_R01	10270001	11270000	56.318	72	0.7822	51.1776	72	0.7108	5.14038	72	0.0714
XYB_R01	10280001	11280000	56.318	72	0.7822	51.1776	72	0.7108	5.14038	72	0.0714
XYB_R01	10290001	11290000	56.318	72	0.7822	51.1776	72	0.7108	5.14038	72	0.0714
XYB_R01	10300001	11300000	55.4357	71	0.7808	50.2953	71	0.7084	5.14038	71	0.0724
XYB_R01	10310001	11310000	61.9981	79	0.7848	56.8275	79	0.7193	5.17064	79	0.0655
XYB_R01	10320001	11320000	61.9981	79	0.7848	56.8275	79	0.7193	5.17064	79	0.0655
XYB_R01	10330001	11330000	61.9981	79	0.7848	56.8275	79	0.7193	5.17064	79	0.0655
XYB_R01	10340001	11340000	61.9981	79	0.7848	56.8275	79	0.7193	5.17064	79	0.0655
XYB_R01	10350001	11350000	61.5436	78	0.789	56.4445	78	0.7236	5.09908	78	0.0654
XYB_R01	10360001	11360000	60.6176	77	0.7872	55.6718	77	0.723	4.94588	77	0.0642
XYB_R01	10370001	11370000	60.6176	77	0.7872	55.6718	77	0.723	4.94588	77	0.0642
XYB_R01	10380001	11380000	67.1585	85	0.7901	62.0425	85	0.7299	5.11599	85	0.0602
XYB_R01	10390001	11390000	67.1585	85	0.7901	62.0425	85	0.7299	5.11599	85	0.0602
XYB_R01	10400001	11400000	67.1585	85	0.7901	62.0425	85	0.7299	5.11599	85	0.0602
XYB_R01	10410001	11410000	67.1585	85	0.7901	62.0425	85	0.7299	5.11599	85	0.0602
XYB_R01	10420001	11420000	67.1585	85	0.7901	62.0425	85	0.7299	5.11599	85	0.0602
XYB_R01	10430001	11430000	65.4955	83	0.7891	60.324	83	0.7268	5.17145	83	0.0623
XYB_R01	10440001	11440000	64.6669	82	0.7886	59.5005	82	0.7256	5.1664	82	0.063
XYB_R01	10450001	11450000	64.6669	82	0.7886	59.5005	82	0.7256	5.1664	82	0.063
XYB_R01	10460001	11460000	64.6669	82	0.7886	59.5005	82	0.7256	5.1664	82	0.063
XYB_R01	10470001	11470000	62.1223	77	0.8068	56.9766	77	0.74	5.14565	77	0.0668
XYB_R01	10480001	11480000	62.1223	77	0.8068	56.9766	77	0.74	5.14565	77	0.0668
XYB_R01	10490001	11490000	60.3016	75	0.804	55.3995	75	0.7387	4.9021	75	0.0654
XYB_R01	10500001	11500000	60.3016	75	0.804	55.3995	75	0.7387	4.9021	75	0.0654
XYB_R01	10510001	11510000	60.3016	75	0.804	55.3995	75	0.7387	4.9021	75	0.0654
XYB_R01	10520001	11520000	60.3016	75	0.804	55.3995	75	0.7387	4.9021	75	0.0654
XYB_R01	10530001	11530000	60.3016	75	0.804	55.3995	75	0.7387	4.9021	75	0.0654
XYB_R01	10540001	11540000	60.3016	75	0.804	55.3995	75	0.7387	4.9021	75	0.0654
XYB_R01	10550001	11550000	60.3016	75	0.804	55.3995	75	0.7387	4.9021	75	0.0654
XYB_R01	10560001	11560000	60.3016	75	0.804	55.3995	75	0.7387	4.9021	75	0.0654
XYB_R01	10570001	11570000	59.3805	74	0.8024	54.5631	74	0.7373	4.81741	74	0.0651
XYB_R01	10580001	11580000	60.2243	75	0.803	55.4815	75	0.7398	4.74279	75	0.0632
XYB_R01	10590001	11590000	60.2243	75	0.803	55.4815	75	0.7398	4.74279	75	0.0632
XYB_R01	10600001	11600000	60.2243	75	0.803	55.4815	75	0.7398	4.74279	75	0.0632
XYB_R01	10610001	11610000	60.2243	75	0.803	55.4815	75	0.7398	4.74279	75	0.0632
XYB_R01	10620001	11620000	60.2243	75	0.803	55.4815	75	0.7398	4.74279	75	0.0632
XYB_R01	10630001	11630000	60.2243	75	0.803	55.4815	75	0.7398	4.74279	75	0.0632
XYB_R01	10640001	11640000	60.2243	75	0.803	55.4815	75	0.7398	4.74279	75	0.0632
XYB_R01	10650001	11650000	60.2243	75	0.803	55.4815	75	0.7398	4.74279	75	0.0632
XYB_R01	10660001	11660000	61.1131	76	0.8041	56.1852	76	0.7393	4.92798	76	0.0648
XYB_R01	10670001	11670000	67.1274	84	0.7991	61.7194	84	0.7348	5.40798	84	0.0644
XYB_R01	10680001	11680000	67.1274	84	0.7991	61.7194	84	0.7348	5.40798	84	0.0644
XYB_R01	10690001	11690000	67.1274	84	0.7991	61.7194	84	0.7348	5.40798	84	0.0644
XYB_R01	10700001	11700000	67.1274	84	0.7991	61.7194	84	0.7348	5.40798	84	0.0644
XYB_R01	10710001	11710000	54.8381	69	0.7948	49.4337	69	0.7164	5.40448	69	0.0783
XYB_R01	10720001	11720000	54.8381	69	0.7948	49.4337	69	0.7164	5.40448	69	0.0783
XYB_R01	10730001	11730000	54.8381	69	0.7948	49.4337	69	0.7164	5.40448	69	0.0783
XYB_R01	10740001	11740000	54.8381	69	0.7948	49.4337	69	0.7164	5.40448	69	0.0783
XYB_R01	10750001	11750000	54.8381	69	0.7948	49.4337	69	0.7164	5.40448	69	0.0783
XYB_R01	10760001	11760000	54.8381	69	0.7948	49.4337	69	0.7164	5.40448	69	0.0783
XYB_R01	10770001	11770000	54.8381	69	0.7948	49.4337	69	0.7164	5.40448	69	0.0783
XYB_R01	10780001	11780000	54.8381	69	0.7948	49.4337	69	0.7164	5.40448	69	0.0783
XYB_R01	10790001	11790000	52.9775	66	0.8027	47.2333	66	0.7157	5.74413	66	0.087
XYB_R01	10800001	11800000	52.9775	66	0.8027	47.2333	66	0.7157	5.74413	66	0.087
XYB_R01	10810001	11810000	52.9775	66	0.8027	47.2333	66	0.7157	5.74413	66	0.087
XYB_R01	10820001	11820000	52.9775	66	0.8027	47.2333	66	0.7157	5.74413	66	0.087
XYB_R01	10830001	11830000	52.9775	66	0.8027	47.2333	66	0.7157	5.74413	66	0.087
XYB_R01	10840001	11840000	52.2632	65	0.804	46.4556	65	0.7147	5.80763	65	0.0893
XYB_R01	10850001	11850000	52.2632	65	0.804	46.4556	65	0.7147	5.80763	65	0.0893
XYB_R01	10860001	11860000	44.0133	56	0.786	39.5782	56	0.7068	4.43507	56	0.0792
XYB_R01	10870001	11870000	44.0133	56	0.786	39.5782	56	0.7068	4.43507	56	0.0792
XYB_R01	10880001	11880000	44.0133	56	0.786	39.5782	56	0.7068	4.43507	56	0.0792
XYB_R01	10890001	11890000	44.0133	56	0.786	39.5782	56	0.7068	4.43507	56	0.0792
XYB_R01	10900001	11900000	44.0133	56	0.786	39.5782	56	0.7068	4.43507	56	0.0792
XYB_R01	10910001	11910000	43.3663	55	0.7885	38.9467	55	0.7081	4.41959	55	0.0804
XYB_R01	10920001	11920000	43.3663	55	0.7885	38.9467	55	0.7081	4.41959	55	0.0804
XYB_R01	10930001	11930000	43.3663	55	0.7885	38.9467	55	0.7081	4.41959	55	0.0804
XYB_R01	10940001	11940000	43.3663	55	0.7885	38.9467	55	0.7081	4.41959	55	0.0804
XYB_R01	10950001	11950000	42.8996	54	0.7944	38.2717	54	0.7087	4.62792	54	0.0857
XYB_R01	10960001	11960000	42.8996	54	0.7944	38.2717	54	0.7087	4.62792	54	0.0857
XYB_R01	10970001	11970000	39.5989	50	0.792	35.1146	50	0.7023	4.48427	50	0.0897
XYB_R01	10980001	11980000	39.5989	50	0.792	35.1146	50	0.7023	4.48427	50	0.0897
XYB_R01	10990001	11990000	40.0632	51	0.7856	35.686	51	0.6997	4.37712	51	0.0858
XYB_R01	11000001	12000000	40.0632	51	0.7856	35.686	51	0.6997	4.37712	51	0.0858
XYB_R01	11010001	12010000	40.0632	51	0.7856	35.686	51	0.6997	4.37712	51	0.0858
XYB_R01	11020001	12020000	40.0632	51	0.7856	35.686	51	0.6997	4.37712	51	0.0858
XYB_R01	11030001	12030000	40.0632	51	0.7856	35.686	51	0.6997	4.37712	51	0.0858
XYB_R01	11040001	12040000	40.8387	52	0.7854	36.6027	52	0.7039	4.23597	52	0.0815
XYB_R01	11050001	12050000	40.8387	52	0.7854	36.6027	52	0.7039	4.23597	52	0.0815
XYB_R01	11060001	12060000	38.9782	50	0.7796	35.0184	50	0.7004	3.95985	50	0.0792
XYB_R01	11070001	12070000	35.4574	46	0.7708	32.1167	46	0.6982	3.34072	46	0.0726
XYB_R01	11080001	12080000	35.4574	46	0.7708	32.1167	46	0.6982	3.34072	46	0.0726
XYB_R01	11090001	12090000	35.6832	47	0.7592	32.441	47	0.6902	3.2422	47	0.069
XYB_R01	11100001	12100000	35.6832	47	0.7592	32.441	47	0.6902	3.2422	47	0.069
XYB_R01	11110001	12110000	35.6832	47	0.7592	32.441	47	0.6902	3.2422	47	0.069
XYB_R01	11120001	12120000	34.9151	46	0.759	31.57	46	0.6863	3.34505	46	0.0727
XYB_R01	11130001	12130000	34.9151	46	0.759	31.57	46	0.6863	3.34505	46	0.0727
XYB_R01	11140001	12140000	37.612	49	0.7676	33.8075	49	0.6899	3.80453	49	0.0776
XYB_R01	11150001	12150000	36.7287	48	0.7652	32.9454	48	0.6864	3.78327	48	0.0788
XYB_R01	11160001	12160000	36.7287	48	0.7652	32.9454	48	0.6864	3.78327	48	0.0788
XYB_R01	11170001	12170000	36.7287	48	0.7652	32.9454	48	0.6864	3.78327	48	0.0788
XYB_R01	11180001	12180000	29.3479	38	0.7723	28.7632	38	0.7569	0.584778	38	0.0154
XYB_R01	11190001	12190000	29.3479	38	0.7723	28.7632	38	0.7569	0.584778	38	0.0154
XYB_R01	11200001	12200000	29.3479	38	0.7723	28.7632	38	0.7569	0.584778	38	0.0154
XYB_R01	11210001	12210000	29.3479	38	0.7723	28.7632	38	0.7569	0.584778	38	0.0154
XYB_R01	11220001	12220000	25.8404	33	0.783	25.1092	33	0.7609	0.731197	33	0.0222
XYB_R01	11230001	12230000	25.8404	33	0.783	25.1092	33	0.7609	0.731197	33	0.0222
XYB_R01	11240001	12240000	25.8404	33	0.783	25.1092	33	0.7609	0.731197	33	0.0222
XYB_R01	11250001	12250000	25.8404	33	0.783	25.1092	33	0.7609	0.731197	33	0.0222
XYB_R01	11260001	12260000	33.3827	44	0.7587	32.1381	44	0.7304	1.24466	44	0.0283
XYB_R01	11270001	12270000	33.3827	44	0.7587	32.1381	44	0.7304	1.24466	44	0.0283
XYB_R01	11280001	12280000	33.3827	44	0.7587	32.1381	44	0.7304	1.24466	44	0.0283
XYB_R01	11290001	12290000	33.3827	44	0.7587	32.1381	44	0.7304	1.24466	44	0.0283
XYB_R01	11300001	12300000	33.3827	44	0.7587	32.1381	44	0.7304	1.24466	44	0.0283
XYB_R01	11310001	12310000	26.8203	36	0.745	25.6059	36	0.7113	1.2144	36	0.0337
XYB_R01	11320001	12320000	26.8203	36	0.745	25.6059	36	0.7113	1.2144	36	0.0337
XYB_R01	11330001	12330000	26.8203	36	0.745	25.6059	36	0.7113	1.2144	36	0.0337
XYB_R01	11340001	12340000	26.8203	36	0.745	25.6059	36	0.7113	1.2144	36	0.0337
XYB_R01	11350001	12350000	26.8203	36	0.745	25.6059	36	0.7113	1.2144	36	0.0337
XYB_R01	11360001	12360000	26.8203	36	0.745	25.6059	36	0.7113	1.2144	36	0.0337
XYB_R01	11370001	12370000	26.8203	36	0.745	25.6059	36	0.7113	1.2144	36	0.0337
XYB_R01	11380001	12380000	20.2794	28	0.7243	19.2351	28	0.687	1.04429	28	0.0373
XYB_R01	11390001	12390000	20.2794	28	0.7243	19.2351	28	0.687	1.04429	28	0.0373
XYB_R01	11400001	12400000	20.2794	28	0.7243	19.2351	28	0.687	1.04429	28	0.0373
XYB_R01	11410001	12410000	20.2794	28	0.7243	19.2351	28	0.687	1.04429	28	0.0373
XYB_R01	11420001	12420000	20.2794	28	0.7243	19.2351	28	0.687	1.04429	28	0.0373
XYB_R01	11430001	12430000	35.6234	47	0.7579	34.376	47	0.7314	1.24734	47	0.0265
XYB_R01	11440001	12440000	35.6234	47	0.7579	34.376	47	0.7314	1.24734	47	0.0265
XYB_R01	11450001	12450000	35.6234	47	0.7579	34.376	47	0.7314	1.24734	47	0.0265
XYB_R01	11460001	12460000	35.6234	47	0.7579	34.376	47	0.7314	1.24734	47	0.0265
XYB_R01	11470001	12470000	35.6234	47	0.7579	34.376	47	0.7314	1.24734	47	0.0265
XYB_R01	11480001	12480000	35.6234	47	0.7579	34.376	47	0.7314	1.24734	47	0.0265
XYB_R01	11490001	12490000	35.6234	47	0.7579	34.376	47	0.7314	1.24734	47	0.0265
XYB_R01	11500001	12500000	35.6234	47	0.7579	34.376	47	0.7314	1.24734	47	0.0265
XYB_R01	11510001	12510000	37.468	50	0.7494	36.4608	50	0.7292	1.00719	50	0.0201
XYB_R01	11520001	12520000	37.468	50	0.7494	36.4608	50	0.7292	1.00719	50	0.0201
XYB_R01	11530001	12530000	37.468	50	0.7494	36.4608	50	0.7292	1.00719	50	0.0201
XYB_R01	11540001	12540000	43.3262	59	0.7343	42.4028	59	0.7187	0.923374	59	0.0157
XYB_R01	11550001	12550000	43.3262	59	0.7343	42.4028	59	0.7187	0.923374	59	0.0157
XYB_R01	11560001	12560000	43.3262	59	0.7343	42.4028	59	0.7187	0.923374	59	0.0157
XYB_R01	11570001	12570000	43.3262	59	0.7343	42.4028	59	0.7187	0.923374	59	0.0157
XYB_R01	11580001	12580000	42.4825	58	0.7325	41.4845	58	0.7152	0.997992	58	0.0172
XYB_R01	11590001	12590000	42.4825	58	0.7325	41.4845	58	0.7152	0.997992	58	0.0172
XYB_R01	11600001	12600000	42.4825	58	0.7325	41.4845	58	0.7152	0.997992	58	0.0172
XYB_R01	11610001	12610000	42.4825	58	0.7325	41.4845	58	0.7152	0.997992	58	0.0172
XYB_R01	11620001	12620000	42.4825	58	0.7325	41.4845	58	0.7152	0.997992	58	0.0172
XYB_R01	11630001	12630000	42.4825	58	0.7325	41.4845	58	0.7152	0.997992	58	0.0172
XYB_R01	11640001	12640000	42.4825	58	0.7325	41.4845	58	0.7152	0.997992	58	0.0172
XYB_R01	11650001	12650000	42.4825	58	0.7325	41.4845	58	0.7152	0.997992	58	0.0172
XYB_R01	11660001	12660000	42.8158	60	0.7136	42.8522	60	0.7142	-0.0363999	60	-0.0006
XYB_R01	11670001	12670000	36.8016	52	0.7077	37.318	52	0.7177	-0.516407	52	-0.0099
XYB_R01	11680001	12680000	36.8016	52	0.7077	37.318	52	0.7177	-0.516407	52	-0.0099
XYB_R01	11690001	12690000	36.8016	52	0.7077	37.318	52	0.7177	-0.516407	52	-0.0099
XYB_R01	11700001	12700000	36.8016	52	0.7077	37.318	52	0.7177	-0.516407	52	-0.0099
XYB_R01	11710001	12710000	36.8016	52	0.7077	37.318	52	0.7177	-0.516407	52	-0.0099
XYB_R01	11720001	12720000	36.8016	52	0.7077	37.318	52	0.7177	-0.516407	52	-0.0099
XYB_R01	11730001	12730000	36.8016	52	0.7077	37.318	52	0.7177	-0.516407	52	-0.0099
XYB_R01	11740001	12740000	36.8016	52	0.7077	37.318	52	0.7177	-0.516407	52	-0.0099
XYB_R01	11750001	12750000	36.8016	52	0.7077	37.318	52	0.7177	-0.516407	52	-0.0099
XYB_R01	11760001	12760000	36.8016	52	0.7077	37.318	52	0.7177	-0.516407	52	-0.0099
XYB_R01	11770001	12770000	36.8016	52	0.7077	37.318	52	0.7177	-0.516407	52	-0.0099
XYB_R01	11780001	12780000	37.6216	53	0.7098	38.1955	53	0.7207	-0.573958	53	-0.0108
XYB_R01	11790001	12790000	51.0619	69	0.74	50.1094	69	0.7262	0.95246	69	0.0138
XYB_R01	11800001	12800000	51.0619	69	0.74	50.1094	69	0.7262	0.95246	69	0.0138
XYB_R01	11810001	12810000	51.0619	69	0.74	50.1094	69	0.7262	0.95246	69	0.0138
XYB_R01	11820001	12820000	51.0619	69	0.74	50.1094	69	0.7262	0.95246	69	0.0138
XYB_R01	11830001	12830000	51.0619	69	0.74	50.1094	69	0.7262	0.95246	69	0.0138
XYB_R01	11840001	12840000	51.0619	69	0.74	50.1094	69	0.7262	0.95246	69	0.0138
XYB_R01	11850001	12850000	51.0619	69	0.74	50.1094	69	0.7262	0.95246	69	0.0138
XYB_R01	11860001	12860000	51.0619	69	0.74	50.1094	69	0.7262	0.95246	69	0.0138
XYB_R01	11870001	12870000	51.0619	69	0.74	50.1094	69	0.7262	0.95246	69	0.0138
XYB_R01	11880001	12880000	51.0619	69	0.74	50.1094	69	0.7262	0.95246	69	0.0138
XYB_R01	11890001	12890000	51.0619	69	0.74	50.1094	69	0.7262	0.95246	69	0.0138
XYB_R01	11900001	12900000	53.1835	72	0.7387	53.1094	72	0.7376	0.0740624	72	0.001
XYB_R01	11910001	12910000	53.1835	72	0.7387	53.1094	72	0.7376	0.0740624	72	0.001
XYB_R01	11920001	12920000	53.1835	72	0.7387	53.1094	72	0.7376	0.0740624	72	0.001
XYB_R01	11930001	12930000	53.1835	72	0.7387	53.1094	72	0.7376	0.0740624	72	0.001
XYB_R01	11940001	12940000	53.1835	72	0.7387	53.1094	72	0.7376	0.0740624	72	0.001
XYB_R01	11950001	12950000	53.1835	72	0.7387	53.1094	72	0.7376	0.0740624	72	0.001
XYB_R01	11960001	12960000	53.1835	72	0.7387	53.1094	72	0.7376	0.0740624	72	0.001
XYB_R01	11970001	12970000	53.1835	72	0.7387	53.1094	72	0.7376	0.0740624	72	0.001
XYB_R01	11980001	12980000	53.1835	72	0.7387	53.1094	72	0.7376	0.0740624	72	0.001
XYB_R01	11990001	12990000	52.7192	71	0.7425	52.538	71	0.74	0.181205	71	0.0026
XYB_R01	12000001	13000000	52.7192	71	0.7425	52.538	71	0.74	0.181205	71	0.0026
XYB_R01	12010001	13010000	53.3538	72	0.741	53.2921	72	0.7402	0.0617223	72	0.0009
XYB_R01	12020001	13020000	53.3538	72	0.741	53.2921	72	0.7402	0.0617223	72	0.0009
XYB_R01	12030001	13030000	53.3538	72	0.741	53.2921	72	0.7402	0.0617223	72	0.0009
XYB_R01	12040001	13040000	52.5783	71	0.7405	52.3754	71	0.7377	0.202879	71	0.0029
XYB_R01	12050001	13050000	52.5783	71	0.7405	52.3754	71	0.7377	0.202879	71	0.0029
XYB_R01	12060001	13060000	52.5783	71	0.7405	52.3754	71	0.7377	0.202879	71	0.0029
XYB_R01	12070001	13070000	52.5783	71	0.7405	52.3754	71	0.7377	0.202879	71	0.0029
XYB_R01	12080001	13080000	52.5783	71	0.7405	52.3754	71	0.7377	0.202879	71	0.0029
XYB_R01	12090001	13090000	52.3525	70	0.7479	52.0511	70	0.7436	0.301397	70	0.0043
XYB_R01	12100001	13100000	52.3525	70	0.7479	52.0511	70	0.7436	0.301397	70	0.0043
XYB_R01	12110001	13110000	52.3525	70	0.7479	52.0511	70	0.7436	0.301397	70	0.0043
XYB_R01	12120001	13120000	52.3525	70	0.7479	52.0511	70	0.7436	0.301397	70	0.0043
XYB_R01	12130001	13130000	53.1076	71	0.748	52.7752	71	0.7433	0.332361	71	0.0047
XYB_R01	12140001	13140000	51.1106	69	0.7407	51.3653	69	0.7444	-0.254704	69	-0.0037
XYB_R01	12150001	13150000	51.1106	69	0.7407	51.3653	69	0.7444	-0.254704	69	-0.0037
XYB_R01	12160001	13160000	51.1106	69	0.7407	51.3653	69	0.7444	-0.254704	69	-0.0037
XYB_R01	12170001	13170000	51.1106	69	0.7407	51.3653	69	0.7444	-0.254704	69	-0.0037
XYB_R01	12180001	13180000	50.283	68	0.7395	50.3653	68	0.7407	-0.0822898	68	-0.0012
XYB_R01	12190001	13190000	50.283	68	0.7395	50.3653	68	0.7407	-0.0822898	68	-0.0012
XYB_R01	12200001	13200000	50.283	68	0.7395	50.3653	68	0.7407	-0.0822898	68	-0.0012
XYB_R01	12210001	13210000	50.283	68	0.7395	50.3653	68	0.7407	-0.0822898	68	-0.0012
XYB_R01	12220001	13220000	50.283	68	0.7395	50.3653	68	0.7407	-0.0822898	68	-0.0012
XYB_R01	12230001	13230000	50.283	68	0.7395	50.3653	68	0.7407	-0.0822898	68	-0.0012
XYB_R01	12240001	13240000	50.283	68	0.7395	50.3653	68	0.7407	-0.0822898	68	-0.0012
XYB_R01	12250001	13250000	54.1666	74	0.732	54.3299	74	0.7342	-0.163365	74	-0.0022
XYB_R01	12260001	13260000	65.795	86	0.7651	64.0374	86	0.7446	1.75758	86	0.0204
XYB_R01	12270001	13270000	65.795	86	0.7651	64.0374	86	0.7446	1.75758	86	0.0204
XYB_R01	12280001	13280000	65.795	86	0.7651	64.0374	86	0.7446	1.75758	86	0.0204
XYB_R01	12290001	13290000	65.795	86	0.7651	64.0374	86	0.7446	1.75758	86	0.0204
XYB_R01	12300001	13300000	65.795	86	0.7651	64.0374	86	0.7446	1.75758	86	0.0204
XYB_R01	12310001	13310000	65.795	86	0.7651	64.0374	86	0.7446	1.75758	86	0.0204
XYB_R01	12320001	13320000	65.795	86	0.7651	64.0374	86	0.7446	1.75758	86	0.0204
XYB_R01	12330001	13330000	65.795	86	0.7651	64.0374	86	0.7446	1.75758	86	0.0204
XYB_R01	12340001	13340000	65.795	86	0.7651	64.0374	86	0.7446	1.75758	86	0.0204
XYB_R01	12350001	13350000	65.795	86	0.7651	64.0374	86	0.7446	1.75758	86	0.0204
XYB_R01	12360001	13360000	68.231	89	0.7666	66.6995	89	0.7494	1.53148	89	0.0172
XYB_R01	12370001	13370000	68.231	89	0.7666	66.6995	89	0.7494	1.53148	89	0.0172
XYB_R01	12380001	13380000	68.231	89	0.7666	66.6995	89	0.7494	1.53148	89	0.0172
XYB_R01	12390001	13390000	68.231	89	0.7666	66.6995	89	0.7494	1.53148	89	0.0172
XYB_R01	12400001	13400000	68.231	89	0.7666	66.6995	89	0.7494	1.53148	89	0.0172
XYB_R01	12410001	13410000	68.231	89	0.7666	66.6995	89	0.7494	1.53148	89	0.0172
XYB_R01	12420001	13420000	68.231	89	0.7666	66.6995	89	0.7494	1.53148	89	0.0172
XYB_R01	12430001	13430000	52.887	70	0.7555	51.5586	70	0.7366	1.32842	70	0.019
XYB_R01	12440001	13440000	52.887	70	0.7555	51.5586	70	0.7366	1.32842	70	0.019
XYB_R01	12450001	13450000	52.887	70	0.7555	51.5586	70	0.7366	1.32842	70	0.019
XYB_R01	12460001	13460000	52.887	70	0.7555	51.5586	70	0.7366	1.32842	70	0.019
XYB_R01	12470001	13470000	52.887	70	0.7555	51.5586	70	0.7366	1.32842	70	0.019
XYB_R01	12480001	13480000	52.887	70	0.7555	51.5586	70	0.7366	1.32842	70	0.019
XYB_R01	12490001	13490000	52.887	70	0.7555	51.5586	70	0.7366	1.32842	70	0.019
XYB_R01	12500001	13500000	52.887	70	0.7555	51.5586	70	0.7366	1.32842	70	0.019
XYB_R01	12510001	13510000	51.8	68	0.7618	50.3272	68	0.7401	1.47282	68	0.0217
XYB_R01	12520001	13520000	51.8	68	0.7618	50.3272	68	0.7401	1.47282	68	0.0217
XYB_R01	12530001	13530000	51.8	68	0.7618	50.3272	68	0.7401	1.47282	68	0.0217
XYB_R01	12540001	13540000	45.9417	59	0.7787	44.3851	59	0.7523	1.55663	59	0.0264
XYB_R01	12550001	13550000	45.9417	59	0.7787	44.3851	59	0.7523	1.55663	59	0.0264
XYB_R01	12560001	13560000	47.0827	64	0.7357	45.6887	64	0.7139	1.39398	64	0.0218
XYB_R01	12570001	13570000	48.881	66	0.7406	47.3793	66	0.7179	1.50166	66	0.0228
XYB_R01	12580001	13580000	48.881	66	0.7406	47.3793	66	0.7179	1.50166	66	0.0228
XYB_R01	12590001	13590000	48.881	66	0.7406	47.3793	66	0.7179	1.50166	66	0.0228
XYB_R01	12600001	13600000	48.881	66	0.7406	47.3793	66	0.7179	1.50166	66	0.0228
XYB_R01	12610001	13610000	48.881	66	0.7406	47.3793	66	0.7179	1.50166	66	0.0228
XYB_R01	12620001	13620000	58.881	76	0.7747	53.1704	76	0.6996	5.71056	76	0.0751
XYB_R01	12630001	13630000	58.881	76	0.7747	53.1704	76	0.6996	5.71056	76	0.0751
XYB_R01	12640001	13640000	66.4075	86	0.7722	60.5317	86	0.7039	5.87572	86	0.0683
XYB_R01	12650001	13650000	66.4075	86	0.7722	60.5317	86	0.7039	5.87572	86	0.0683
XYB_R01	12660001	13660000	65.1852	83	0.7854	58.4603	83	0.7043	6.72493	83	0.081
XYB_R01	12670001	13670000	65.1852	83	0.7854	58.4603	83	0.7043	6.72493	83	0.081
XYB_R01	12680001	13680000	65.1852	83	0.7854	58.4603	83	0.7043	6.72493	83	0.081
XYB_R01	12690001	13690000	67.3769	86	0.7835	60.5235	86	0.7038	6.85343	86	0.0797
XYB_R01	12700001	13700000	67.3769	86	0.7835	60.5235	86	0.7038	6.85343	86	0.0797
XYB_R01	12710001	13710000	67.3769	86	0.7835	60.5235	86	0.7038	6.85343	86	0.0797
XYB_R01	12720001	13720000	67.3769	86	0.7835	60.5235	86	0.7038	6.85343	86	0.0797
XYB_R01	12730001	13730000	67.3769	86	0.7835	60.5235	86	0.7038	6.85343	86	0.0797
XYB_R01	12740001	13740000	67.3769	86	0.7835	60.5235	86	0.7038	6.85343	86	0.0797
XYB_R01	12750001	13750000	67.3769	86	0.7835	60.5235	86	0.7038	6.85343	86	0.0797
XYB_R01	12760001	13760000	67.3769	86	0.7835	60.5235	86	0.7038	6.85343	86	0.0797
XYB_R01	12770001	13770000	68.2658	87	0.7847	61.4235	87	0.706	6.84232	87	0.0786
XYB_R01	12780001	13780000	78.2636	102	0.7673	70.6754	102	0.6929	7.58812	102	0.0744
XYB_R01	12790001	13790000	64.8233	86	0.7538	58.7616	86	0.6833	6.0617	86	0.0705
XYB_R01	12800001	13800000	64.8233	86	0.7538	58.7616	86	0.6833	6.0617	86	0.0705
XYB_R01	12810001	13810000	64.8233	86	0.7538	58.7616	86	0.6833	6.0617	86	0.0705
XYB_R01	12820001	13820000	64.8233	86	0.7538	58.7616	86	0.6833	6.0617	86	0.0705
XYB_R01	12830001	13830000	64.8233	86	0.7538	58.7616	86	0.6833	6.0617	86	0.0705
XYB_R01	12840001	13840000	64.8233	86	0.7538	58.7616	86	0.6833	6.0617	86	0.0705
XYB_R01	12850001	13850000	65.7733	87	0.756	59.5449	87	0.6844	6.22837	87	0.0716
XYB_R01	12860001	13860000	65.7733	87	0.756	59.5449	87	0.6844	6.22837	87	0.0716
XYB_R01	12870001	13870000	65.7733	87	0.756	59.5449	87	0.6844	6.22837	87	0.0716
XYB_R01	12880001	13880000	65.7733	87	0.756	59.5449	87	0.6844	6.22837	87	0.0716
XYB_R01	12890001	13890000	65.7733	87	0.756	59.5449	87	0.6844	6.22837	87	0.0716
XYB_R01	12900001	13900000	71.711	95	0.7549	66.2804	95	0.6977	5.4306	95	0.0572
XYB_R01	12910001	13910000	72.4383	96	0.7546	67.209	96	0.7001	5.2293	96	0.0545
XYB_R01	12920001	13920000	72.4383	96	0.7546	67.209	96	0.7001	5.2293	96	0.0545
XYB_R01	12930001	13930000	72.4383	96	0.7546	67.209	96	0.7001	5.2293	96	0.0545
XYB_R01	12940001	13940000	72.4383	96	0.7546	67.209	96	0.7001	5.2293	96	0.0545
XYB_R01	12950001	13950000	74.0747	98	0.7559	69.117	98	0.7053	4.95763	98	0.0506
XYB_R01	12960001	13960000	74.8747	99	0.7563	69.817	99	0.7052	5.05763	99	0.0511
XYB_R01	12970001	13970000	76.4206	101	0.7566	71.7492	101	0.7104	4.6714	101	0.0463
XYB_R01	12980001	13980000	78.0472	103	0.7577	73.2303	103	0.711	4.81691	103	0.0468
XYB_R01	12990001	13990000	78.0472	103	0.7577	73.2303	103	0.711	4.81691	103	0.0468
XYB_R01	13000001	14000000	78.0472	103	0.7577	73.2303	103	0.711	4.81691	103	0.0468
XYB_R01	13010001	14010000	77.4126	102	0.7589	72.4762	102	0.7106	4.93639	102	0.0484
XYB_R01	13020001	14020000	77.4126	102	0.7589	72.4762	102	0.7106	4.93639	102	0.0484
XYB_R01	13030001	14030000	77.4126	102	0.7589	72.4762	102	0.7106	4.93639	102	0.0484
XYB_R01	13040001	14040000	77.4126	102	0.7589	72.4762	102	0.7106	4.93639	102	0.0484
XYB_R01	13050001	14050000	77.4126	102	0.7589	72.4762	102	0.7106	4.93639	102	0.0484
XYB_R01	13060001	14060000	78.7622	104	0.7573	73.839	104	0.71	4.92317	104	0.0473
XYB_R01	13070001	14070000	78.7622	104	0.7573	73.839	104	0.71	4.92317	104	0.0473
XYB_R01	13080001	14080000	78.7622	104	0.7573	73.839	104	0.71	4.92317	104	0.0473
XYB_R01	13090001	14090000	80.0126	106	0.7548	75.3538	106	0.7109	4.65883	106	0.044
XYB_R01	13100001	14100000	80.0126	106	0.7548	75.3538	106	0.7109	4.65883	106	0.044
XYB_R01	13110001	14110000	80.0126	106	0.7548	75.3538	106	0.7109	4.65883	106	0.044
XYB_R01	13120001	14120000	80.0126	106	0.7548	75.3538	106	0.7109	4.65883	106	0.044
XYB_R01	13130001	14130000	79.2575	105	0.7548	74.6296	105	0.7108	4.62786	105	0.0441
XYB_R01	13140001	14140000	78.5575	104	0.7554	73.802	104	0.7096	4.75545	104	0.0457
XYB_R01	13150001	14150000	78.5575	104	0.7554	73.802	104	0.7096	4.75545	104	0.0457
XYB_R01	13160001	14160000	78.5575	104	0.7554	73.802	104	0.7096	4.75545	104	0.0457
XYB_R01	13170001	14170000	78.5575	104	0.7554	73.802	104	0.7096	4.75545	104	0.0457
XYB_R01	13180001	14180000	78.5575	104	0.7554	73.802	104	0.7096	4.75545	104	0.0457
XYB_R01	13190001	14190000	78.5575	104	0.7554	73.802	104	0.7096	4.75545	104	0.0457
XYB_R01	13200001	14200000	78.5575	104	0.7554	73.802	104	0.7096	4.75545	104	0.0457
XYB_R01	13210001	14210000	78.5575	104	0.7554	73.802	104	0.7096	4.75545	104	0.0457
XYB_R01	13220001	14220000	78.5575	104	0.7554	73.802	104	0.7096	4.75545	104	0.0457
XYB_R01	13230001	14230000	79.4622	105	0.7568	74.683	105	0.7113	4.77926	105	0.0455
XYB_R01	13240001	14240000	79.4622	105	0.7568	74.683	105	0.7113	4.77926	105	0.0455
XYB_R01	13250001	14250000	75.5787	99	0.7634	70.7183	99	0.7143	4.86033	99	0.0491
XYB_R01	13260001	14260000	56.4079	76	0.7422	53.982	76	0.7103	2.42593	76	0.0319
XYB_R01	13270001	14270000	56.4079	76	0.7422	53.982	76	0.7103	2.42593	76	0.0319
XYB_R01	13280001	14280000	63.087	85	0.7422	60.9336	85	0.7169	2.1534	85	0.0253
XYB_R01	13290001	14290000	63.087	85	0.7422	60.9336	85	0.7169	2.1534	85	0.0253
XYB_R01	13300001	14300000	63.087	85	0.7422	60.9336	85	0.7169	2.1534	85	0.0253
XYB_R01	13310001	14310000	63.087	85	0.7422	60.9336	85	0.7169	2.1534	85	0.0253
XYB_R01	13320001	14320000	63.087	85	0.7422	60.9336	85	0.7169	2.1534	85	0.0253
XYB_R01	13330001	14330000	63.087	85	0.7422	60.9336	85	0.7169	2.1534	85	0.0253
XYB_R01	13340001	14340000	63.087	85	0.7422	60.9336	85	0.7169	2.1534	85	0.0253
XYB_R01	13350001	14350000	63.087	85	0.7422	60.9336	85	0.7169	2.1534	85	0.0253
XYB_R01	13360001	14360000	60.651	82	0.7396	58.2715	82	0.7106	2.3795	82	0.029
XYB_R01	13370001	14370000	61.5485	83	0.7415	59.1539	83	0.7127	2.39458	83	0.0289
XYB_R01	13380001	14380000	61.5485	83	0.7415	59.1539	83	0.7127	2.39458	83	0.0289
XYB_R01	13390001	14390000	62.1966	84	0.7404	59.7215	84	0.711	2.47516	84	0.0295
XYB_R01	13400001	14400000	62.1966	84	0.7404	59.7215	84	0.711	2.47516	84	0.0295
XYB_R01	13410001	14410000	62.1966	84	0.7404	59.7215	84	0.711	2.47516	84	0.0295
XYB_R01	13420001	14420000	62.1966	84	0.7404	59.7215	84	0.711	2.47516	84	0.0295
XYB_R01	13430001	14430000	62.1966	84	0.7404	59.7215	84	0.711	2.47516	84	0.0295
XYB_R01	13440001	14440000	62.1966	84	0.7404	59.7215	84	0.711	2.47516	84	0.0295
XYB_R01	13450001	14450000	62.1966	84	0.7404	59.7215	84	0.711	2.47516	84	0.0295
XYB_R01	13460001	14460000	62.1966	84	0.7404	59.7215	84	0.711	2.47516	84	0.0295
XYB_R01	13470001	14470000	66.8046	90	0.7423	64.4473	90	0.7161	2.35729	90	0.0262
XYB_R01	13480001	14480000	66.8046	90	0.7423	64.4473	90	0.7161	2.35729	90	0.0262
XYB_R01	13490001	14490000	66.8046	90	0.7423	64.4473	90	0.7161	2.35729	90	0.0262
XYB_R01	13500001	14500000	66.8046	90	0.7423	64.4473	90	0.7161	2.35729	90	0.0262
XYB_R01	13510001	14510000	67.7215	91	0.7442	65.2473	91	0.717	2.47422	91	0.0272
XYB_R01	13520001	14520000	67.7215	91	0.7442	65.2473	91	0.717	2.47422	91	0.0272
XYB_R01	13530001	14530000	67.7215	91	0.7442	65.2473	91	0.717	2.47422	91	0.0272
XYB_R01	13540001	14540000	67.7215	91	0.7442	65.2473	91	0.717	2.47422	91	0.0272
XYB_R01	13550001	14550000	67.7215	91	0.7442	65.2473	91	0.717	2.47422	91	0.0272
XYB_R01	13560001	14560000	72.9304	93	0.7842	69.8295	93	0.7509	3.10093	93	0.0333
XYB_R01	13570001	14570000	71.1322	91	0.7817	68.1389	91	0.7488	2.99325	91	0.0329
XYB_R01	13580001	14580000	71.1322	91	0.7817	68.1389	91	0.7488	2.99325	91	0.0329
XYB_R01	13590001	14590000	74.4089	95	0.7833	71.48	95	0.7524	2.92893	95	0.0308
XYB_R01	13600001	14600000	74.4089	95	0.7833	71.48	95	0.7524	2.92893	95	0.0308
XYB_R01	13610001	14610000	74.4089	95	0.7833	71.48	95	0.7524	2.92893	95	0.0308
XYB_R01	13620001	14620000	64.4089	85	0.7578	65.6889	85	0.7728	-1.27997	85	-0.0151
XYB_R01	13630001	14630000	64.4089	85	0.7578	65.6889	85	0.7728	-1.27997	85	-0.0151
XYB_R01	13640001	14640000	56.8825	75	0.7584	58.3276	75	0.7777	-1.44513	75	-0.0193
XYB_R01	13650001	14650000	56.8825	75	0.7584	58.3276	75	0.7777	-1.44513	75	-0.0193
XYB_R01	13660001	14660000	56.8825	75	0.7584	58.3276	75	0.7777	-1.44513	75	-0.0193
XYB_R01	13670001	14670000	61.0787	81	0.7541	62.9866	81	0.7776	-1.90795	81	-0.0236
XYB_R01	13680001	14680000	61.0787	81	0.7541	62.9866	81	0.7776	-1.90795	81	-0.0236
XYB_R01	13690001	14690000	60.6539	80	0.7582	62.7234	80	0.784	-2.06948	80	-0.0259
XYB_R01	13700001	14700000	60.6539	80	0.7582	62.7234	80	0.784	-2.06948	80	-0.0259
XYB_R01	13710001	14710000	60.6539	81	0.7488	63.7234	81	0.7867	-3.06948	81	-0.0379
XYB_R01	13720001	14720000	60.6539	81	0.7488	63.7234	81	0.7867	-3.06948	81	-0.0379
XYB_R01	13730001	14730000	60.6539	81	0.7488	63.7234	81	0.7867	-3.06948	81	-0.0379
XYB_R01	13740001	14740000	60.6539	81	0.7488	63.7234	81	0.7867	-3.06948	81	-0.0379
XYB_R01	13750001	14750000	61.1285	82	0.7455	64.3854	82	0.7852	-3.25688	82	-0.0397
XYB_R01	13760001	14760000	61.1285	82	0.7455	64.3854	82	0.7852	-3.25688	82	-0.0397
XYB_R01	13770001	14770000	60.2396	81	0.7437	63.4854	81	0.7838	-3.24577	81	-0.0401
XYB_R01	13780001	14780000	49.4219	65	0.7603	53.3559	65	0.8209	-3.93402	65	-0.0605
XYB_R01	13790001	14790000	49.4219	65	0.7603	53.3559	65	0.8209	-3.93402	65	-0.0605
XYB_R01	13800001	14800000	50.9092	67	0.7598	54.6956	67	0.8164	-3.78638	67	-0.0565
XYB_R01	13810001	14810000	50.9092	67	0.7598	54.6956	67	0.8164	-3.78638	67	-0.0565
XYB_R01	13820001	14820000	50.9092	67	0.7598	54.6956	67	0.8164	-3.78638	67	-0.0565
XYB_R01	13830001	14830000	50.9092	67	0.7598	54.6956	67	0.8164	-3.78638	67	-0.0565
XYB_R01	13840001	14840000	50.9092	67	0.7598	54.6956	67	0.8164	-3.78638	67	-0.0565
XYB_R01	13850001	14850000	49.9592	66	0.757	53.9122	66	0.8169	-3.95304	66	-0.0599
XYB_R01	13860001	14860000	49.9592	66	0.757	53.9122	66	0.8169	-3.95304	66	-0.0599
XYB_R01	13870001	14870000	51.6428	68	0.7595	55.7832	68	0.8203	-4.14043	68	-0.0609
XYB_R01	13880001	14880000	51.6428	68	0.7595	55.7832	68	0.8203	-4.14043	68	-0.0609
XYB_R01	13890001	14890000	51.6428	68	0.7595	55.7832	68	0.8203	-4.14043	68	-0.0609
XYB_R01	13900001	14900000	43.5834	57	0.7646	46.0477	57	0.8079	-2.46427	57	-0.0432
XYB_R01	13910001	14910000	42.8561	56	0.7653	45.1191	56	0.8057	-2.26297	56	-0.0404
XYB_R01	13920001	14920000	42.8561	56	0.7653	45.1191	56	0.8057	-2.26297	56	-0.0404
XYB_R01	13930001	14930000	43.7061	57	0.7668	46.1191	57	0.8091	-2.41297	57	-0.0423
XYB_R01	13940001	14940000	43.7061	58	0.7536	47.1191	58	0.8124	-3.41297	58	-0.0588
XYB_R01	13950001	14950000	42.0698	56	0.7512	45.2111	56	0.8073	-3.1413	56	-0.0561
XYB_R01	13960001	14960000	41.2698	55	0.7504	44.5111	55	0.8093	-3.2413	55	-0.0589
XYB_R01	13970001	14970000	41.3714	55	0.7522	44.256	55	0.8047	-2.88461	55	-0.0524
XYB_R01	13980001	14980000	39.7448	53	0.7499	42.7749	53	0.8071	-3.03011	53	-0.0572
XYB_R01	13990001	14990000	39.7448	53	0.7499	42.7749	53	0.8071	-3.03011	53	-0.0572
XYB_R01	14000001	15000000	41.6183	55	0.7567	44.2478	55	0.8045	-2.62944	55	-0.0478
XYB_R01	14010001	15010000	41.6183	55	0.7567	44.2478	55	0.8045	-2.62944	55	-0.0478
XYB_R01	14020001	15020000	41.6183	55	0.7567	44.2478	55	0.8045	-2.62944	55	-0.0478
XYB_R01	14030001	15030000	41.6183	55	0.7567	44.2478	55	0.8045	-2.62944	55	-0.0478
XYB_R01	14040001	15040000	41.6183	55	0.7567	44.2478	55	0.8045	-2.62944	55	-0.0478
XYB_R01	14050001	15050000	41.6183	55	0.7567	44.2478	55	0.8045	-2.62944	55	-0.0478
XYB_R01	14060001	15060000	40.2688	53	0.7598	42.885	53	0.8092	-2.61622	53	-0.0494
XYB_R01	14070001	15070000	41.1172	54	0.7614	43.7718	54	0.8106	-2.65453	54	-0.0492
XYB_R01	14080001	15080000	41.1172	54	0.7614	43.7718	54	0.8106	-2.65453	54	-0.0492
XYB_R01	14090001	15090000	39.8668	52	0.7667	42.257	52	0.8126	-2.39018	52	-0.046
XYB_R01	14100001	15100000	39.8668	52	0.7667	42.257	52	0.8126	-2.39018	52	-0.046
XYB_R01	14110001	15110000	39.8668	52	0.7667	42.257	52	0.8126	-2.39018	52	-0.046
XYB_R01	14120001	15120000	39.8668	52	0.7667	42.257	52	0.8126	-2.39018	52	-0.046
XYB_R01	14130001	15130000	40.324	53	0.7608	42.8087	53	0.8077	-2.48476	53	-0.0469
XYB_R01	14140001	15140000	41.187	54	0.7627	43.6306	54	0.808	-2.44367	54	-0.0453
XYB_R01	14150001	15150000	41.187	54	0.7627	43.6306	54	0.808	-2.44367	54	-0.0453
XYB_R01	14160001	15160000	41.187	54	0.7627	43.6306	54	0.808	-2.44367	54	-0.0453
XYB_R01	14170001	15170000	41.187	54	0.7627	43.6306	54	0.808	-2.44367	54	-0.0453
XYB_R01	14180001	15180000	41.187	54	0.7627	43.6306	54	0.808	-2.44367	54	-0.0453
XYB_R01	14190001	15190000	41.187	54	0.7627	43.6306	54	0.808	-2.44367	54	-0.0453
XYB_R01	14200001	15200000	41.187	54	0.7627	43.6306	54	0.808	-2.44367	54	-0.0453
XYB_R01	14210001	15210000	41.187	54	0.7627	43.6306	54	0.808	-2.44367	54	-0.0453
XYB_R01	14220001	15220000	43.6706	57	0.7662	45.9394	57	0.806	-2.26875	57	-0.0398
XYB_R01	14230001	15230000	42.7659	56	0.7637	45.0584	56	0.8046	-2.29256	56	-0.0409
XYB_R01	14240001	15240000	42.7659	56	0.7637	45.0584	56	0.8046	-2.29256	56	-0.0409
XYB_R01	14250001	15250000	42.7659	56	0.7637	45.0584	56	0.8046	-2.29256	56	-0.0409
XYB_R01	14260001	15260000	42.7659	56	0.7637	45.0584	56	0.8046	-2.29256	56	-0.0409
XYB_R01	14270001	15270000	42.7659	56	0.7637	45.0584	56	0.8046	-2.29256	56	-0.0409
XYB_R01	14280001	15280000	36.0867	47	0.7678	38.1067	47	0.8108	-2.02003	47	-0.043
XYB_R01	14290001	15290000	36.0867	47	0.7678	38.1067	47	0.8108	-2.02003	47	-0.043
XYB_R01	14300001	15300000	36.0867	47	0.7678	38.1067	47	0.8108	-2.02003	47	-0.043
XYB_R01	14310001	15310000	36.0867	47	0.7678	38.1067	47	0.8108	-2.02003	47	-0.043
XYB_R01	14320001	15320000	36.0867	47	0.7678	38.1067	47	0.8108	-2.02003	47	-0.043
XYB_R01	14330001	15330000	36.0867	47	0.7678	38.1067	47	0.8108	-2.02003	47	-0.043
XYB_R01	14340001	15340000	36.0867	47	0.7678	38.1067	47	0.8108	-2.02003	47	-0.043
XYB_R01	14350001	15350000	36.0867	47	0.7678	38.1067	47	0.8108	-2.02003	47	-0.043
XYB_R01	14360001	15360000	36.0867	47	0.7678	38.1067	47	0.8108	-2.02003	47	-0.043
XYB_R01	14370001	15370000	35.1893	46	0.765	37.2244	46	0.8092	-2.03511	46	-0.0442
XYB_R01	14380001	15380000	35.1893	46	0.765	37.2244	46	0.8092	-2.03511	46	-0.0442
XYB_R01	14390001	15390000	34.5411	45	0.7676	36.6568	45	0.8146	-2.11569	45	-0.047
XYB_R01	14400001	15400000	34.5411	45	0.7676	36.6568	45	0.8146	-2.11569	45	-0.047
XYB_R01	14410001	15410000	34.5411	45	0.7676	36.6568	45	0.8146	-2.11569	45	-0.047
XYB_R01	14420001	15420000	34.5411	45	0.7676	36.6568	45	0.8146	-2.11569	45	-0.047
XYB_R01	14430001	15430000	34.5411	45	0.7676	36.6568	45	0.8146	-2.11569	45	-0.047
XYB_R01	14440001	15440000	34.5411	45	0.7676	36.6568	45	0.8146	-2.11569	45	-0.047
XYB_R01	14450001	15450000	34.5411	45	0.7676	36.6568	45	0.8146	-2.11569	45	-0.047
XYB_R01	14460001	15460000	34.5411	45	0.7676	36.6568	45	0.8146	-2.11569	45	-0.047
XYB_R01	14470001	15470000	29.9332	39	0.7675	31.931	39	0.8187	-1.99782	39	-0.0512
XYB_R01	14480001	15480000	29.9332	39	0.7675	31.931	39	0.8187	-1.99782	39	-0.0512
XYB_R01	14490001	15490000	29.9332	39	0.7675	31.931	39	0.8187	-1.99782	39	-0.0512
XYB_R01	14500001	15500000	29.9332	39	0.7675	31.931	39	0.8187	-1.99782	39	-0.0512
XYB_R01	14510001	15510000	28.2587	37	0.7637	30.2777	37	0.8183	-2.01899	37	-0.0546
XYB_R01	14520001	15520000	30.7228	40	0.7681	33.007	40	0.8252	-2.28421	40	-0.0571
XYB_R01	14530001	15530000	31.6147	41	0.7711	33.8846	41	0.8265	-2.26986	41	-0.0554
XYB_R01	14540001	15540000	32.448	42	0.7726	34.8274	42	0.8292	-2.37939	42	-0.0567
XYB_R01	14550001	15550000	34.0714	44	0.7744	36.5214	44	0.83	-2.44997	44	-0.0557
XYB_R01	14560001	15560000	27.7215	37	0.7492	30.6355	37	0.828	-2.91402	37	-0.0788
XYB_R01	14570001	15570000	30.9613	41	0.7552	34.0828	41	0.8313	-3.12148	41	-0.0761
XYB_R01	14580001	15580000	30.9613	41	0.7552	34.0828	41	0.8313	-3.12148	41	-0.0761
XYB_R01	14590001	15590000	27.6846	37	0.7482	30.7417	37	0.8309	-3.05717	37	-0.0826
XYB_R01	14600001	15600000	27.6846	37	0.7482	30.7417	37	0.8309	-3.05717	37	-0.0826
XYB_R01	14610001	15610000	27.6846	37	0.7482	30.7417	37	0.8309	-3.05717	37	-0.0826
XYB_R01	14620001	15620000	27.6846	37	0.7482	30.7417	37	0.8309	-3.05717	37	-0.0826
XYB_R01	14630001	15630000	27.6846	37	0.7482	30.7417	37	0.8309	-3.05717	37	-0.0826
XYB_R01	14640001	15640000	27.6846	37	0.7482	30.7417	37	0.8309	-3.05717	37	-0.0826
XYB_R01	14650001	15650000	27.6846	37	0.7482	30.7417	37	0.8309	-3.05717	37	-0.0826
XYB_R01	14660001	15660000	27.6846	37	0.7482	30.7417	37	0.8309	-3.05717	37	-0.0826
XYB_R01	14670001	15670000	23.4884	31	0.7577	26.0827	31	0.8414	-2.59435	31	-0.0837
XYB_R01	14680001	15680000	44.0467	57	0.7727	43.6651	57	0.7661	0.381525	57	0.0067
XYB_R01	14690001	15690000	42.2797	55	0.7687	41.8651	55	0.7612	0.414557	55	0.0075
XYB_R01	14700001	15700000	42.2797	55	0.7687	41.8651	55	0.7612	0.414557	55	0.0075
XYB_R01	14710001	15710000	42.2797	54	0.783	40.8651	54	0.7568	1.41456	54	0.0262
XYB_R01	14720001	15720000	42.2797	54	0.783	40.8651	54	0.7568	1.41456	54	0.0262
XYB_R01	14730001	15730000	42.2797	54	0.783	40.8651	54	0.7568	1.41456	54	0.0262
XYB_R01	14740001	15740000	42.2797	54	0.783	40.8651	54	0.7568	1.41456	54	0.0262
XYB_R01	14750001	15750000	41.8051	53	0.7888	40.2032	53	0.7586	1.60195	53	0.0302
XYB_R01	14760001	15760000	41.8051	53	0.7888	40.2032	53	0.7586	1.60195	53	0.0302
XYB_R01	14770001	15770000	41.8051	53	0.7888	40.2032	53	0.7586	1.60195	53	0.0302
XYB_R01	14780001	15780000	41.8051	53	0.7888	40.2032	53	0.7586	1.60195	53	0.0302
XYB_R01	14790001	15790000	41.8051	53	0.7888	40.2032	53	0.7586	1.60195	53	0.0302
XYB_R01	14800001	15800000	40.3178	51	0.7905	38.8635	51	0.762	1.45431	51	0.0285
XYB_R01	14810001	15810000	40.3178	51	0.7905	38.8635	51	0.762	1.45431	51	0.0285
XYB_R01	14820001	15820000	40.3178	51	0.7905	38.8635	51	0.762	1.45431	51	0.0285
XYB_R01	14830001	15830000	40.3178	51	0.7905	38.8635	51	0.762	1.45431	51	0.0285
XYB_R01	14840001	15840000	40.3178	51	0.7905	38.8635	51	0.762	1.45431	51	0.0285
XYB_R01	14850001	15850000	40.3178	51	0.7905	38.8635	51	0.762	1.45431	51	0.0285
XYB_R01	14860001	15860000	40.3178	51	0.7905	38.8635	51	0.762	1.45431	51	0.0285
XYB_R01	14870001	15870000	38.6343	49	0.7885	36.9926	49	0.755	1.6417	49	0.0335
XYB_R01	14880001	15880000	38.6343	49	0.7885	36.9926	49	0.755	1.6417	49	0.0335
XYB_R01	14890001	15890000	38.6343	49	0.7885	36.9926	49	0.755	1.6417	49	0.0335
XYB_R01	14900001	15900000	40.0968	52	0.7711	38.6709	52	0.7437	1.42586	52	0.0274
XYB_R01	14910001	15910000	40.0968	52	0.7711	38.6709	52	0.7437	1.42586	52	0.0274
XYB_R01	14920001	15920000	40.0968	52	0.7711	38.6709	52	0.7437	1.42586	52	0.0274
XYB_R01	14930001	15930000	39.2468	51	0.7695	37.6709	51	0.7386	1.57586	51	0.0309
XYB_R01	14940001	15940000	39.2468	50	0.7849	36.6709	50	0.7334	2.57586	50	0.0515
XYB_R01	14950001	15950000	40.065	51	0.7856	37.5109	51	0.7355	2.55404	51	0.0501
XYB_R01	14960001	15960000	40.065	51	0.7856	37.5109	51	0.7355	2.55404	51	0.0501
XYB_R01	14970001	15970000	38.4174	49	0.784	35.8339	49	0.7313	2.58358	49	0.0527
XYB_R01	14980001	15980000	38.4174	49	0.784	35.8339	49	0.7313	2.58358	49	0.0527
XYB_R01	14990001	15990000	38.4174	49	0.784	35.8339	49	0.7313	2.58358	49	0.0527
XYB_R01	15000001	16000000	36.5439	47	0.7775	34.361	47	0.7311	2.18291	47	0.0464
XYB_R01	15010001	16010000	36.5439	47	0.7775	34.361	47	0.7311	2.18291	47	0.0464
XYB_R01	15020001	16020000	36.5439	47	0.7775	34.361	47	0.7311	2.18291	47	0.0464
XYB_R01	15030001	16030000	36.5439	47	0.7775	34.361	47	0.7311	2.18291	47	0.0464
XYB_R01	15040001	16040000	36.5439	47	0.7775	34.361	47	0.7311	2.18291	47	0.0464
XYB_R01	15050001	16050000	36.5439	47	0.7775	34.361	47	0.7311	2.18291	47	0.0464
XYB_R01	15060001	16060000	37.4714	48	0.7807	35.1806	48	0.7329	2.29077	48	0.0477
XYB_R01	15070001	16070000	36.6229	47	0.7792	34.2939	47	0.7297	2.32908	47	0.0496
XYB_R01	15080001	16080000	36.6229	47	0.7792	34.2939	47	0.7297	2.32908	47	0.0496
XYB_R01	15090001	16090000	36.6229	47	0.7792	34.2939	47	0.7297	2.32908	47	0.0496
XYB_R01	15100001	16100000	36.6229	47	0.7792	34.2939	47	0.7297	2.32908	47	0.0496
XYB_R01	15110001	16110000	36.6229	47	0.7792	34.2939	47	0.7297	2.32908	47	0.0496
XYB_R01	15120001	16120000	37.4086	48	0.7793	35.1539	48	0.7324	2.25479	48	0.047
XYB_R01	15130001	16130000	36.9515	47	0.7862	34.6021	47	0.7362	2.34937	47	0.05
XYB_R01	15140001	16140000	36.0885	46	0.7845	33.7802	46	0.7344	2.30828	46	0.0502
XYB_R01	15150001	16150000	36.0885	46	0.7845	33.7802	46	0.7344	2.30828	46	0.0502
XYB_R01	15160001	16160000	36.0885	46	0.7845	33.7802	46	0.7344	2.30828	46	0.0502
XYB_R01	15170001	16170000	36.0885	46	0.7845	33.7802	46	0.7344	2.30828	46	0.0502
XYB_R01	15180001	16180000	36.0885	46	0.7845	33.7802	46	0.7344	2.30828	46	0.0502
XYB_R01	15190001	16190000	36.0885	46	0.7845	33.7802	46	0.7344	2.30828	46	0.0502
XYB_R01	15200001	16200000	36.0885	46	0.7845	33.7802	46	0.7344	2.30828	46	0.0502
XYB_R01	15210001	16210000	36.0885	46	0.7845	33.7802	46	0.7344	2.30828	46	0.0502
XYB_R01	15220001	16220000	33.6048	43	0.7815	31.4715	43	0.7319	2.13336	43	0.0496
XYB_R01	15230001	16230000	33.6048	43	0.7815	31.4715	43	0.7319	2.13336	43	0.0496
XYB_R01	15240001	16240000	33.6048	43	0.7815	31.4715	43	0.7319	2.13336	43	0.0496
XYB_R01	15250001	16250000	33.6048	43	0.7815	31.4715	43	0.7319	2.13336	43	0.0496
XYB_R01	15260001	16260000	33.6048	43	0.7815	31.4715	43	0.7319	2.13336	43	0.0496
XYB_R01	15270001	16270000	33.6048	43	0.7815	31.4715	43	0.7319	2.13336	43	0.0496
XYB_R01	15280001	16280000	33.6048	43	0.7815	31.4715	43	0.7319	2.13336	43	0.0496
XYB_R01	15290001	16290000	33.6048	43	0.7815	31.4715	43	0.7319	2.13336	43	0.0496
XYB_R01	15300001	16300000	38.1976	49	0.7795	36.5141	49	0.7452	1.68348	49	0.0344
XYB_R01	15310001	16310000	38.1976	49	0.7795	36.5141	49	0.7452	1.68348	49	0.0344
XYB_R01	15320001	16320000	38.1976	49	0.7795	36.5141	49	0.7452	1.68348	49	0.0344
XYB_R01	15330001	16330000	38.1976	49	0.7795	36.5141	49	0.7452	1.68348	49	0.0344
XYB_R01	15340001	16340000	38.1976	49	0.7795	36.5141	49	0.7452	1.68348	49	0.0344
XYB_R01	15350001	16350000	38.1976	49	0.7795	36.5141	49	0.7452	1.68348	49	0.0344
XYB_R01	15360001	16360000	38.1976	49	0.7795	36.5141	49	0.7452	1.68348	49	0.0344
XYB_R01	15370001	16370000	38.1976	49	0.7795	36.5141	49	0.7452	1.68348	49	0.0344
XYB_R01	15380001	16380000	38.1976	49	0.7795	36.5141	49	0.7452	1.68348	49	0.0344
XYB_R01	15390001	16390000	38.1976	49	0.7795	36.5141	49	0.7452	1.68348	49	0.0344
XYB_R01	15400001	16400000	38.1976	49	0.7795	36.5141	49	0.7452	1.68348	49	0.0344
XYB_R01	15410001	16410000	38.1976	49	0.7795	36.5141	49	0.7452	1.68348	49	0.0344
XYB_R01	15420001	16420000	38.1976	49	0.7795	36.5141	49	0.7452	1.68348	49	0.0344
XYB_R01	15430001	16430000	38.1976	49	0.7795	36.5141	49	0.7452	1.68348	49	0.0344
XYB_R01	15440001	16440000	38.1976	49	0.7795	36.5141	49	0.7452	1.68348	49	0.0344
XYB_R01	15450001	16450000	38.1976	49	0.7795	36.5141	49	0.7452	1.68348	49	0.0344
XYB_R01	15460001	16460000	38.1976	49	0.7795	36.5141	49	0.7452	1.68348	49	0.0344
XYB_R01	15470001	16470000	38.1976	49	0.7795	36.5141	49	0.7452	1.68348	49	0.0344
XYB_R01	15480001	16480000	38.1976	49	0.7795	36.5141	49	0.7452	1.68348	49	0.0344
XYB_R01	15490001	16490000	38.1976	49	0.7795	36.5141	49	0.7452	1.68348	49	0.0344
XYB_R01	15500001	16500000	39.1976	50	0.784	37.3508	50	0.747	1.84674	50	0.0369
XYB_R01	15510001	16510000	39.1976	50	0.784	37.3508	50	0.747	1.84674	50	0.0369
XYB_R01	15520001	16520000	39.5651	51	0.7758	37.4874	51	0.735	2.07769	51	0.0407
XYB_R01	15530001	16530000	40.6232	52	0.7812	38.1615	52	0.7339	2.46179	52	0.0473
XYB_R01	15540001	16540000	39.7899	51	0.7802	37.2186	51	0.7298	2.57131	51	0.0504
XYB_R01	15550001	16550000	38.1665	49	0.7789	35.5246	49	0.725	2.64189	49	0.0539
XYB_R01	15560001	16560000	38.1665	49	0.7789	35.5246	49	0.725	2.64189	49	0.0539
XYB_R01	15570001	16570000	35.809	46	0.7785	32.9458	46	0.7162	2.86328	46	0.0622
XYB_R01	15580001	16580000	38.9159	50	0.7783	36.1834	50	0.7237	2.73244	50	0.0546
XYB_R01	15590001	16590000	38.9159	50	0.7783	36.1834	50	0.7237	2.73244	50	0.0546
XYB_R01	15600001	16600000	38.9159	50	0.7783	36.1834	50	0.7237	2.73244	50	0.0546
XYB_R01	15610001	16610000	38.9159	50	0.7783	36.1834	50	0.7237	2.73244	50	0.0546
XYB_R01	15620001	16620000	38.9159	50	0.7783	36.1834	50	0.7237	2.73244	50	0.0546
XYB_R01	15630001	16630000	38.9159	50	0.7783	36.1834	50	0.7237	2.73244	50	0.0546
XYB_R01	15640001	16640000	39.6985	51	0.7784	37.0501	51	0.7265	2.64838	51	0.0519
XYB_R01	15650001	16650000	43.038	55	0.7825	40.5405	55	0.7371	2.49753	55	0.0454
XYB_R01	15660001	16660000	43.038	55	0.7825	40.5405	55	0.7371	2.49753	55	0.0454
XYB_R01	15670001	16670000	43.038	55	0.7825	40.5405	55	0.7371	2.49753	55	0.0454
XYB_R01	15680001	16680000	22.4797	29	0.7752	22.9581	29	0.7917	-0.478337	29	-0.0165
XYB_R01	15690001	16690000	25.1008	32	0.7844	25.45	32	0.7953	-0.349249	32	-0.0109
XYB_R01	15700001	16700000	25.1008	32	0.7844	25.45	32	0.7953	-0.349249	32	-0.0109
XYB_R01	15710001	16710000	25.1008	32	0.7844	25.45	32	0.7953	-0.349249	32	-0.0109
XYB_R01	15720001	16720000	25.1008	32	0.7844	25.45	32	0.7953	-0.349249	32	-0.0109
XYB_R01	15730001	16730000	25.1008	32	0.7844	25.45	32	0.7953	-0.349249	32	-0.0109
XYB_R01	15740001	16740000	25.1008	32	0.7844	25.45	32	0.7953	-0.349249	32	-0.0109
XYB_R01	15750001	16750000	25.1008	32	0.7844	25.45	32	0.7953	-0.349249	32	-0.0109
XYB_R01	15760001	16760000	25.2675	33	0.7657	26.45	33	0.8015	-1.18258	33	-0.0358
XYB_R01	15770001	16770000	25.8918	35	0.7398	27.5228	35	0.7864	-1.63103	35	-0.0466
XYB_R01	15780001	16780000	25.8918	35	0.7398	27.5228	35	0.7864	-1.63103	35	-0.0466
XYB_R01	15790001	16790000	27.3335	37	0.7387	29.2376	37	0.7902	-1.90417	37	-0.0515
XYB_R01	15800001	16800000	27.3335	37	0.7387	29.2376	37	0.7902	-1.90417	37	-0.0515
XYB_R01	15810001	16810000	27.3335	37	0.7387	29.2376	37	0.7902	-1.90417	37	-0.0515
XYB_R01	15820001	16820000	27.3335	37	0.7387	29.2376	37	0.7902	-1.90417	37	-0.0515
XYB_R01	15830001	16830000	27.3335	37	0.7387	29.2376	37	0.7902	-1.90417	37	-0.0515
XYB_R01	15840001	16840000	40.0577	57	0.7028	43.6827	57	0.7664	-3.62502	57	-0.0636
XYB_R01	15850001	16850000	40.0577	57	0.7028	43.6827	57	0.7664	-3.62502	57	-0.0636
XYB_R01	15860001	16860000	41.7227	59	0.7072	45.3144	59	0.768	-3.59171	59	-0.0609
XYB_R01	15870001	16870000	41.7227	59	0.7072	45.3144	59	0.768	-3.59171	59	-0.0609
XYB_R01	15880001	16880000	42.6146	60	0.7102	46.2127	60	0.7702	-3.59812	60	-0.06
XYB_R01	15890001	16890000	42.6146	60	0.7102	46.2127	60	0.7702	-3.59812	60	-0.06
XYB_R01	15900001	16900000	41.152	57	0.722	44.5343	57	0.7813	-3.38229	57	-0.0593
XYB_R01	15910001	16910000	50.7824	69	0.736	55.4118	69	0.8031	-4.62933	69	-0.0671
XYB_R01	15920001	16920000	55.7537	75	0.7434	60.0383	75	0.8005	-4.28465	75	-0.0571
XYB_R01	15930001	16930000	55.7537	75	0.7434	60.0383	75	0.8005	-4.28465	75	-0.0571
XYB_R01	15940001	16940000	55.7537	75	0.7434	60.0383	75	0.8005	-4.28465	75	-0.0571
XYB_R01	15950001	16950000	55.8143	75	0.7442	59.9196	75	0.7989	-4.10536	75	-0.0547
XYB_R01	15960001	16960000	55.8143	75	0.7442	59.9196	75	0.7989	-4.10536	75	-0.0547
XYB_R01	15970001	16970000	55.8143	75	0.7442	59.9196	75	0.7989	-4.10536	75	-0.0547
XYB_R01	15980001	16980000	55.8143	75	0.7442	59.9196	75	0.7989	-4.10536	75	-0.0547
XYB_R01	15990001	16990000	56.4254	76	0.7424	60.6924	76	0.7986	-4.26698	76	-0.0561
XYB_R01	16000001	17000000	56.4254	76	0.7424	60.6924	76	0.7986	-4.26698	76	-0.0561
XYB_R01	16010001	17010000	72.1333	96	0.7514	75.5973	96	0.7875	-3.46406	96	-0.0361
XYB_R01	16020001	17020000	72.1333	96	0.7514	75.5973	96	0.7875	-3.46406	96	-0.0361
XYB_R01	16030001	17030000	72.1333	96	0.7514	75.5973	96	0.7875	-3.46406	96	-0.0361
XYB_R01	16040001	17040000	72.1333	96	0.7514	75.5973	96	0.7875	-3.46406	96	-0.0361
XYB_R01	16050001	17050000	72.1333	96	0.7514	75.5973	96	0.7875	-3.46406	96	-0.0361
XYB_R01	16060001	17060000	71.2058	95	0.7495	74.7777	95	0.7871	-3.57192	95	-0.0376
XYB_R01	16070001	17070000	71.2058	95	0.7495	74.7777	95	0.7871	-3.57192	95	-0.0376
XYB_R01	16080001	17080000	71.2058	95	0.7495	74.7777	95	0.7871	-3.57192	95	-0.0376
XYB_R01	16090001	17090000	71.2058	95	0.7495	74.7777	95	0.7871	-3.57192	95	-0.0376
XYB_R01	16100001	17100000	71.2058	95	0.7495	74.7777	95	0.7871	-3.57192	95	-0.0376
XYB_R01	16110001	17110000	71.2058	95	0.7495	74.7777	95	0.7871	-3.57192	95	-0.0376
XYB_R01	16120001	17120000	70.42	94	0.7491	73.9177	94	0.7864	-3.49764	94	-0.0372
XYB_R01	16130001	17130000	70.42	94	0.7491	73.9177	94	0.7864	-3.49764	94	-0.0372
XYB_R01	16140001	17140000	72.8278	97	0.7508	76.2387	97	0.786	-3.4109	97	-0.0352
XYB_R01	16150001	17150000	72.8278	97	0.7508	76.2387	97	0.786	-3.4109	97	-0.0352
XYB_R01	16160001	17160000	72.8278	97	0.7508	76.2387	97	0.786	-3.4109	97	-0.0352
XYB_R01	16170001	17170000	73.7489	98	0.7525	77.0387	98	0.7861	-3.28985	98	-0.0336
XYB_R01	16180001	17180000	73.7489	98	0.7525	77.0387	98	0.7861	-3.28985	98	-0.0336
XYB_R01	16190001	17190000	73.7489	98	0.7525	77.0387	98	0.7861	-3.28985	98	-0.0336
XYB_R01	16200001	17200000	73.7489	98	0.7525	77.0387	98	0.7861	-3.28985	98	-0.0336
XYB_R01	16210001	17210000	73.7489	98	0.7525	77.0387	98	0.7861	-3.28985	98	-0.0336
XYB_R01	16220001	17220000	73.7489	98	0.7525	77.0387	98	0.7861	-3.28985	98	-0.0336
XYB_R01	16230001	17230000	73.7489	98	0.7525	77.0387	98	0.7861	-3.28985	98	-0.0336
XYB_R01	16240001	17240000	73.7489	98	0.7525	77.0387	98	0.7861	-3.28985	98	-0.0336
XYB_R01	16250001	17250000	73.7489	98	0.7525	77.0387	98	0.7861	-3.28985	98	-0.0336
XYB_R01	16260001	17260000	73.7489	98	0.7525	77.0387	98	0.7861	-3.28985	98	-0.0336
XYB_R01	16270001	17270000	73.7489	98	0.7525	77.0387	98	0.7861	-3.28985	98	-0.0336
XYB_R01	16280001	17280000	73.7489	98	0.7525	77.0387	98	0.7861	-3.28985	98	-0.0336
XYB_R01	16290001	17290000	73.7489	98	0.7525	77.0387	98	0.7861	-3.28985	98	-0.0336
XYB_R01	16300001	17300000	69.1561	92	0.7517	71.9961	92	0.7826	-2.83997	92	-0.0309
XYB_R01	16310001	17310000	71.0385	94	0.7557	73.7034	94	0.7841	-2.66494	94	-0.0284
XYB_R01	16320001	17320000	71.0385	94	0.7557	73.7034	94	0.7841	-2.66494	94	-0.0284
XYB_R01	16330001	17330000	71.0385	94	0.7557	73.7034	94	0.7841	-2.66494	94	-0.0284
XYB_R01	16340001	17340000	71.0385	94	0.7557	73.7034	94	0.7841	-2.66494	94	-0.0284
XYB_R01	16350001	17350000	71.0385	94	0.7557	73.7034	94	0.7841	-2.66494	94	-0.0284
XYB_R01	16360001	17360000	71.0385	94	0.7557	73.7034	94	0.7841	-2.66494	94	-0.0284
XYB_R01	16370001	17370000	71.0385	94	0.7557	73.7034	94	0.7841	-2.66494	94	-0.0284
XYB_R01	16380001	17380000	71.0385	94	0.7557	73.7034	94	0.7841	-2.66494	94	-0.0284
XYB_R01	16390001	17390000	71.0385	94	0.7557	73.7034	94	0.7841	-2.66494	94	-0.0284
XYB_R01	16400001	17400000	71.0385	94	0.7557	73.7034	94	0.7841	-2.66494	94	-0.0284
XYB_R01	16410001	17410000	71.9135	95	0.757	74.5367	95	0.7846	-2.62327	95	-0.0276
XYB_R01	16420001	17420000	71.9135	95	0.757	74.5367	95	0.7846	-2.62327	95	-0.0276
XYB_R01	16430001	17430000	71.9135	95	0.757	74.5367	95	0.7846	-2.62327	95	-0.0276
XYB_R01	16440001	17440000	71.9135	95	0.757	74.5367	95	0.7846	-2.62327	95	-0.0276
XYB_R01	16450001	17450000	71.9135	95	0.757	74.5367	95	0.7846	-2.62327	95	-0.0276
XYB_R01	16460001	17460000	71.9135	95	0.757	74.5367	95	0.7846	-2.62327	95	-0.0276
XYB_R01	16470001	17470000	71.9135	95	0.757	74.5367	95	0.7846	-2.62327	95	-0.0276
XYB_R01	16480001	17480000	71.9135	95	0.757	74.5367	95	0.7846	-2.62327	95	-0.0276
XYB_R01	16490001	17490000	71.9135	95	0.757	74.5367	95	0.7846	-2.62327	95	-0.0276
XYB_R01	16500001	17500000	70.9135	94	0.7544	73.7	94	0.784	-2.78654	94	-0.0296
XYB_R01	16510001	17510000	70.9135	94	0.7544	73.7	94	0.784	-2.78654	94	-0.0296
XYB_R01	16520001	17520000	68.0818	90	0.7565	70.8341	90	0.787	-2.75227	90	-0.0306
XYB_R01	16530001	17530000	66.1318	88	0.7515	69.2825	88	0.7873	-3.15071	88	-0.0358
XYB_R01	16540001	17540000	66.1318	88	0.7515	69.2825	88	0.7873	-3.15071	88	-0.0358
XYB_R01	16550001	17550000	66.1318	88	0.7515	69.2825	88	0.7873	-3.15071	88	-0.0358
XYB_R01	16560001	17560000	66.1318	88	0.7515	69.2825	88	0.7873	-3.15071	88	-0.0358
XYB_R01	16570001	17570000	65.2495	87	0.75	68.4141	87	0.7864	-3.16464	87	-0.0364
XYB_R01	16580001	17580000	62.1426	83	0.7487	65.1764	83	0.7853	-3.03379	83	-0.0366
XYB_R01	16590001	17590000	62.1426	83	0.7487	65.1764	83	0.7853	-3.03379	83	-0.0366
XYB_R01	16600001	17600000	62.1426	83	0.7487	65.1764	83	0.7853	-3.03379	83	-0.0366
XYB_R01	16610001	17610000	62.1426	83	0.7487	65.1764	83	0.7853	-3.03379	83	-0.0366
XYB_R01	16620001	17620000	62.1426	83	0.7487	65.1764	83	0.7853	-3.03379	83	-0.0366
XYB_R01	16630001	17630000	62.1426	83	0.7487	65.1764	83	0.7853	-3.03379	83	-0.0366
XYB_R01	16640001	17640000	61.36	82	0.7483	64.3098	82	0.7843	-2.94973	82	-0.036
XYB_R01	16650001	17650000	58.0205	78	0.7439	60.8194	78	0.7797	-2.79889	78	-0.0359
XYB_R01	16660001	17660000	58.0205	78	0.7439	60.8194	78	0.7797	-2.79889	78	-0.0359
XYB_R01	16670001	17670000	58.0205	78	0.7439	60.8194	78	0.7797	-2.79889	78	-0.0359
XYB_R01	16680001	17680000	58.0205	78	0.7439	60.8194	78	0.7797	-2.79889	78	-0.0359
XYB_R01	16690001	17690000	55.3994	75	0.7387	58.3274	75	0.7777	-2.92797	75	-0.039
XYB_R01	16700001	17700000	55.3994	75	0.7387	58.3274	75	0.7777	-2.92797	75	-0.039
XYB_R01	16710001	17710000	55.3994	75	0.7387	58.3274	75	0.7777	-2.92797	75	-0.039
XYB_R01	16720001	17720000	88.6202	133	0.6663	90.8858	133	0.6834	-2.26554	133	-0.017
XYB_R01	16730001	17730000	88.6202	133	0.6663	90.8858	133	0.6834	-2.26554	133	-0.017
XYB_R01	16740001	17740000	88.6202	133	0.6663	90.8858	133	0.6834	-2.26554	133	-0.017
XYB_R01	16750001	17750000	88.6202	133	0.6663	90.8858	133	0.6834	-2.26554	133	-0.017
XYB_R01	16760001	17760000	88.4535	132	0.6701	89.8858	132	0.681	-1.4322	132	-0.0109
XYB_R01	16770001	17770000	87.8292	130	0.6756	88.813	130	0.6832	-0.983753	130	-0.0076
XYB_R01	16780001	17780000	87.8292	130	0.6756	88.813	130	0.6832	-0.983753	130	-0.0076
XYB_R01	16790001	17790000	86.3875	128	0.6749	87.0981	128	0.6805	-0.710616	128	-0.0056
XYB_R01	16800001	17800000	86.3875	128	0.6749	87.0981	128	0.6805	-0.710616	128	-0.0056
XYB_R01	16810001	17810000	86.3875	128	0.6749	87.0981	128	0.6805	-0.710616	128	-0.0056
XYB_R01	16820001	17820000	86.3875	128	0.6749	87.0981	128	0.6805	-0.710616	128	-0.0056
XYB_R01	16830001	17830000	86.3875	128	0.6749	87.0981	128	0.6805	-0.710616	128	-0.0056
XYB_R01	16840001	17840000	74.9937	111	0.6756	74.2156	111	0.6686	0.77811	111	0.007
XYB_R01	16850001	17850000	100.609	153	0.6576	102.514	153	0.67	-1.90461	153	-0.0124
XYB_R01	16860001	17860000	98.9445	151	0.6553	100.882	151	0.6681	-1.93792	151	-0.0128
XYB_R01	16870001	17870000	98.9445	151	0.6553	100.882	151	0.6681	-1.93792	151	-0.0128
XYB_R01	16880001	17880000	98.0526	150	0.6537	99.9841	150	0.6666	-1.9315	150	-0.0129
XYB_R01	16890001	17890000	100.298	154	0.6513	102.263	154	0.664	-1.96503	154	-0.0128
XYB_R01	16900001	17900000	100.298	154	0.6513	102.263	154	0.664	-1.96503	154	-0.0128
XYB_R01	16910001	17910000	95.1264	147	0.6471	95.3223	147	0.6485	-0.19582	147	-0.0013
XYB_R01	16920001	17920000	90.1552	141	0.6394	90.6957	141	0.6432	-0.540492	141	-0.0038
XYB_R01	16930001	17930000	90.1552	141	0.6394	90.6957	141	0.6432	-0.540492	141	-0.0038
XYB_R01	16940001	17940000	90.1552	141	0.6394	90.6957	141	0.6432	-0.540492	141	-0.0038
XYB_R01	16950001	17950000	89.2764	140	0.6377	89.9744	140	0.6427	-0.697968	140	-0.005
XYB_R01	16960001	17960000	89.2764	140	0.6377	89.9744	140	0.6427	-0.697968	140	-0.005
XYB_R01	16970001	17970000	89.2764	140	0.6377	89.9744	140	0.6427	-0.697968	140	-0.005
XYB_R01	16980001	17980000	89.2764	140	0.6377	89.9744	140	0.6427	-0.697968	140	-0.005
XYB_R01	16990001	17990000	88.6653	139	0.6379	89.2017	139	0.6417	-0.536352	139	-0.0039
XYB_R01	17000001	18000000	93.0618	146	0.6374	95.489	146	0.654	-2.42723	146	-0.0166
XYB_R01	17010001	18010000	77.3539	126	0.6139	80.584	126	0.6396	-3.23015	126	-0.0256
XYB_R01	17020001	18020000	78.0539	127	0.6146	81.2507	127	0.6398	-3.19681	127	-0.0252
XYB_R01	17030001	18030000	79.4606	129	0.616	83.0988	129	0.6442	-3.63823	129	-0.0282
XYB_R01	17040001	18040000	79.4606	129	0.616	83.0988	129	0.6442	-3.63823	129	-0.0282
XYB_R01	17050001	18050000	79.4606	129	0.616	83.0988	129	0.6442	-3.63823	129	-0.0282
XYB_R01	17060001	18060000	81.9586	132	0.6209	85.534	132	0.648	-3.57541	132	-0.0271
XYB_R01	17070001	18070000	81.9586	132	0.6209	85.534	132	0.648	-3.57541	132	-0.0271
XYB_R01	17080001	18080000	81.9586	132	0.6209	85.534	132	0.648	-3.57541	132	-0.0271
XYB_R01	17090001	18090000	81.9586	132	0.6209	85.534	132	0.648	-3.57541	132	-0.0271
XYB_R01	17100001	18100000	81.9586	132	0.6209	85.534	132	0.648	-3.57541	132	-0.0271
XYB_R01	17110001	18110000	81.9586	132	0.6209	85.534	132	0.648	-3.57541	132	-0.0271
XYB_R01	17120001	18120000	81.9586	132	0.6209	85.534	132	0.648	-3.57541	132	-0.0271
XYB_R01	17130001	18130000	81.9586	132	0.6209	85.534	132	0.648	-3.57541	132	-0.0271
XYB_R01	17140001	18140000	79.5508	129	0.6167	83.2129	129	0.6451	-3.66214	129	-0.0284
XYB_R01	17150001	18150000	79.5508	129	0.6167	83.2129	129	0.6451	-3.66214	129	-0.0284
XYB_R01	17160001	18160000	79.5508	129	0.6167	83.2129	129	0.6451	-3.66214	129	-0.0284
XYB_R01	17170001	18170000	79.4697	129	0.616	83.1808	129	0.6448	-3.71105	129	-0.0288
XYB_R01	17180001	18180000	79.4697	129	0.616	83.1808	129	0.6448	-3.71105	129	-0.0288
XYB_R01	17190001	18190000	84.063	135	0.6227	87.3849	135	0.6473	-3.32189	135	-0.0246
XYB_R01	17200001	18200000	84.063	135	0.6227	87.3849	135	0.6473	-3.32189	135	-0.0246
XYB_R01	17210001	18210000	85.0784	137	0.621	88.949	137	0.6493	-3.87061	137	-0.0283
XYB_R01	17220001	18220000	85.0784	137	0.621	88.949	137	0.6493	-3.87061	137	-0.0283
XYB_R01	17230001	18230000	85.0784	137	0.621	88.949	137	0.6493	-3.87061	137	-0.0283
XYB_R01	17240001	18240000	85.9045	138	0.6225	89.949	138	0.6518	-4.04452	138	-0.0293
XYB_R01	17250001	18250000	85.9045	138	0.6225	89.949	138	0.6518	-4.04452	138	-0.0293
XYB_R01	17260001	18260000	85.9045	138	0.6225	89.949	138	0.6518	-4.04452	138	-0.0293
XYB_R01	17270001	18270000	85.9045	138	0.6225	89.949	138	0.6518	-4.04452	138	-0.0293
XYB_R01	17280001	18280000	85.9045	138	0.6225	89.949	138	0.6518	-4.04452	138	-0.0293
XYB_R01	17290001	18290000	85.9045	138	0.6225	89.949	138	0.6518	-4.04452	138	-0.0293
XYB_R01	17300001	18300000	85.9045	138	0.6225	89.949	138	0.6518	-4.04452	138	-0.0293
XYB_R01	17310001	18310000	85.6966	138	0.621	90.0245	138	0.6524	-4.32797	138	-0.0314
XYB_R01	17320001	18320000	90.0888	143	0.63	94.305	143	0.6595	-4.21627	143	-0.0295
XYB_R01	17330001	18330000	90.0888	143	0.63	94.305	143	0.6595	-4.21627	143	-0.0295
XYB_R01	17340001	18340000	96.1876	150	0.6413	99.013	150	0.6601	-2.82545	150	-0.0188
XYB_R01	17350001	18350000	98.8751	153	0.6462	101.355	153	0.6625	-2.48006	153	-0.0162
XYB_R01	17360001	18360000	100.769	156	0.646	103.826	156	0.6656	-3.05761	156	-0.0196
XYB_R01	17370001	18370000	100.769	156	0.646	103.826	156	0.6656	-3.05761	156	-0.0196
XYB_R01	17380001	18380000	100.769	156	0.646	103.826	156	0.6656	-3.05761	156	-0.0196
XYB_R01	17390001	18390000	100.769	156	0.646	103.826	156	0.6656	-3.05761	156	-0.0196
XYB_R01	17400001	18400000	100.769	156	0.646	103.826	156	0.6656	-3.05761	156	-0.0196
XYB_R01	17410001	18410000	99.8935	155	0.6445	102.993	155	0.6645	-3.09927	155	-0.02
XYB_R01	17420001	18420000	99.8935	155	0.6445	102.993	155	0.6645	-3.09927	155	-0.02
XYB_R01	17430001	18430000	99.8935	155	0.6445	102.993	155	0.6645	-3.09927	155	-0.02
XYB_R01	17440001	18440000	99.8935	155	0.6445	102.993	155	0.6645	-3.09927	155	-0.02
XYB_R01	17450001	18450000	99.8935	155	0.6445	102.993	155	0.6645	-3.09927	155	-0.02
XYB_R01	17460001	18460000	99.8935	155	0.6445	102.993	155	0.6645	-3.09927	155	-0.02
XYB_R01	17470001	18470000	99.8935	155	0.6445	102.993	155	0.6645	-3.09927	155	-0.02
XYB_R01	17480001	18480000	99.8935	155	0.6445	102.993	155	0.6645	-3.09927	155	-0.02
XYB_R01	17490001	18490000	99.8935	155	0.6445	102.993	155	0.6645	-3.09927	155	-0.02
XYB_R01	17500001	18500000	99.8935	155	0.6445	102.993	155	0.6645	-3.09927	155	-0.02
XYB_R01	17510001	18510000	99.8935	155	0.6445	102.993	155	0.6645	-3.09927	155	-0.02
XYB_R01	17520001	18520000	99.8935	155	0.6445	102.993	155	0.6645	-3.09927	155	-0.02
XYB_R01	17530001	18530000	101.477	157	0.6464	104.644	157	0.6665	-3.167	157	-0.0202
XYB_R01	17540001	18540000	101.477	157	0.6464	104.644	157	0.6665	-3.167	157	-0.0202
XYB_R01	17550001	18550000	101.477	157	0.6464	104.644	157	0.6665	-3.167	157	-0.0202
XYB_R01	17560001	18560000	101.477	157	0.6464	104.644	157	0.6665	-3.167	157	-0.0202
XYB_R01	17570001	18570000	101.477	157	0.6464	104.644	157	0.6665	-3.167	157	-0.0202
XYB_R01	17580001	18580000	101.477	157	0.6464	104.644	157	0.6665	-3.167	157	-0.0202
XYB_R01	17590001	18590000	105.65	162	0.6522	109.146	162	0.6737	-3.49637	162	-0.0216
XYB_R01	17600001	18600000	105.65	162	0.6522	109.146	162	0.6737	-3.49637	162	-0.0216
XYB_R01	17610001	18610000	105.65	162	0.6522	109.146	162	0.6737	-3.49637	162	-0.0216
XYB_R01	17620001	18620000	105.65	162	0.6522	109.146	162	0.6737	-3.49637	162	-0.0216
XYB_R01	17630001	18630000	105.65	162	0.6522	109.146	162	0.6737	-3.49637	162	-0.0216
XYB_R01	17640001	18640000	105.65	162	0.6522	109.146	162	0.6737	-3.49637	162	-0.0216
XYB_R01	17650001	18650000	105.65	162	0.6522	109.146	162	0.6737	-3.49637	162	-0.0216
XYB_R01	17660001	18660000	105.65	162	0.6522	109.146	162	0.6737	-3.49637	162	-0.0216
XYB_R01	17670001	18670000	105.65	162	0.6522	109.146	162	0.6737	-3.49637	162	-0.0216
XYB_R01	17680001	18680000	106.38	163	0.6526	110.103	163	0.6755	-3.72212	163	-0.0228
XYB_R01	17690001	18690000	106.38	163	0.6526	110.103	163	0.6755	-3.72212	163	-0.0228
XYB_R01	17700001	18700000	106.38	163	0.6526	110.103	163	0.6755	-3.72212	163	-0.0228
XYB_R01	17710001	18710000	106.38	163	0.6526	110.103	163	0.6755	-3.72212	163	-0.0228
XYB_R01	17720001	18720000	73.1596	105	0.6968	77.5441	105	0.7385	-4.38456	105	-0.0418
XYB_R01	17730001	18730000	74.8215	107	0.6993	79.465	107	0.7427	-4.64343	107	-0.0434
XYB_R01	17740001	18740000	74.8215	107	0.6993	79.465	107	0.7427	-4.64343	107	-0.0434
XYB_R01	17750001	18750000	74.8215	107	0.6993	79.465	107	0.7427	-4.64343	107	-0.0434
XYB_R01	17760001	18760000	75.4882	108	0.699	80.2807	108	0.7433	-4.79255	108	-0.0444
XYB_R01	17770001	18770000	75.4882	108	0.699	80.2807	108	0.7433	-4.79255	108	-0.0444
XYB_R01	17780001	18780000	76.3319	109	0.7003	81.0903	109	0.7439	-4.75832	109	-0.0437
XYB_R01	17790001	18790000	76.3319	109	0.7003	81.0903	109	0.7439	-4.75832	109	-0.0437
XYB_R01	17800001	18800000	78.0931	111	0.7035	82.5332	111	0.7435	-4.44012	111	-0.04
XYB_R01	17810001	18810000	78.0931	111	0.7035	82.5332	111	0.7435	-4.44012	111	-0.04
XYB_R01	17820001	18820000	78.0931	111	0.7035	82.5332	111	0.7435	-4.44012	111	-0.04
XYB_R01	17830001	18830000	78.0931	111	0.7035	82.5332	111	0.7435	-4.44012	111	-0.04
XYB_R01	17840001	18840000	76.7627	108	0.7108	80.9707	108	0.7497	-4.208	108	-0.039
XYB_R01	17850001	18850000	51.1469	66	0.775	52.6722	66	0.7981	-1.52528	66	-0.0231
XYB_R01	17860001	18860000	51.1469	66	0.775	52.6722	66	0.7981	-1.52528	66	-0.0231
XYB_R01	17870001	18870000	51.1469	66	0.775	52.6722	66	0.7981	-1.52528	66	-0.0231
XYB_R01	17880001	18880000	51.1469	66	0.775	52.6722	66	0.7981	-1.52528	66	-0.0231
XYB_R01	17890001	18890000	48.9013	62	0.7887	50.393	62	0.8128	-1.49175	62	-0.0241
XYB_R01	17900001	18900000	48.9013	62	0.7887	50.393	62	0.8128	-1.49175	62	-0.0241
XYB_R01	17910001	18910000	44.4427	57	0.7797	46.4566	57	0.815	-2.01393	57	-0.0353
XYB_R01	17920001	18920000	44.4427	57	0.7797	46.4566	57	0.815	-2.01393	57	-0.0353
XYB_R01	17930001	18930000	45.2911	58	0.7809	47.2066	58	0.8139	-1.91544	58	-0.033
XYB_R01	17940001	18940000	45.2911	58	0.7809	47.2066	58	0.8139	-1.91544	58	-0.033
XYB_R01	17950001	18950000	45.2911	58	0.7809	47.2066	58	0.8139	-1.91544	58	-0.033
XYB_R01	17960001	18960000	45.2911	58	0.7809	47.2066	58	0.8139	-1.91544	58	-0.033
XYB_R01	17970001	18970000	45.2911	58	0.7809	47.2066	58	0.8139	-1.91544	58	-0.033
XYB_R01	17980001	18980000	45.2911	58	0.7809	47.2066	58	0.8139	-1.91544	58	-0.033
XYB_R01	17990001	18990000	45.2911	58	0.7809	47.2066	58	0.8139	-1.91544	58	-0.033
XYB_R01	18000001	19000000	40.8947	51	0.8019	40.9192	51	0.8023	-0.0245635	51	-0.0005
XYB_R01	18010001	19010000	43.5971	56	0.7785	42.9893	56	0.7677	0.607881	56	0.0109
XYB_R01	18020001	19020000	42.8971	55	0.7799	42.3226	55	0.7695	0.574548	55	0.0104
XYB_R01	18030001	19030000	41.4905	53	0.7828	40.4745	53	0.7637	1.01596	53	0.0192
XYB_R01	18040001	19040000	41.4905	53	0.7828	40.4745	53	0.7637	1.01596	53	0.0192
XYB_R01	18050001	19050000	41.4905	53	0.7828	40.4745	53	0.7637	1.01596	53	0.0192
XYB_R01	18060001	19060000	38.9925	50	0.7798	38.0393	50	0.7608	0.953142	50	0.0191
XYB_R01	18070001	19070000	38.9925	50	0.7798	38.0393	50	0.7608	0.953142	50	0.0191
XYB_R01	18080001	19080000	38.9925	50	0.7798	38.0393	50	0.7608	0.953142	50	0.0191
XYB_R01	18090001	19090000	38.9925	50	0.7798	38.0393	50	0.7608	0.953142	50	0.0191
XYB_R01	18100001	19100000	38.9925	50	0.7798	38.0393	50	0.7608	0.953142	50	0.0191
XYB_R01	18110001	19110000	38.9925	50	0.7798	38.0393	50	0.7608	0.953142	50	0.0191
XYB_R01	18120001	19120000	38.9925	50	0.7798	38.0393	50	0.7608	0.953142	50	0.0191
XYB_R01	18130001	19130000	38.9925	50	0.7798	38.0393	50	0.7608	0.953142	50	0.0191
XYB_R01	18140001	19140000	38.9925	50	0.7798	38.0393	50	0.7608	0.953142	50	0.0191
XYB_R01	18150001	19150000	41.7128	53	0.787	40.585	53	0.7658	1.1278	53	0.0213
XYB_R01	18160001	19160000	41.7128	53	0.787	40.585	53	0.7658	1.1278	53	0.0213
XYB_R01	18170001	19170000	40.8728	52	0.786	39.8171	52	0.7657	1.05566	52	0.0203
XYB_R01	18180001	19180000	40.8728	52	0.786	39.8171	52	0.7657	1.05566	52	0.0203
XYB_R01	18190001	19190000	37.092	47	0.7892	36.4311	47	0.7751	0.660816	47	0.0141
XYB_R01	18200001	19200000	37.092	47	0.7892	36.4311	47	0.7751	0.660816	47	0.0141
XYB_R01	18210001	19210000	36.0766	45	0.8017	34.867	45	0.7748	1.20953	45	0.0269
XYB_R01	18220001	19220000	40.251	50	0.805	38.5197	50	0.7704	1.73133	50	0.0346
XYB_R01	18230001	19230000	40.251	50	0.805	38.5197	50	0.7704	1.73133	50	0.0346
XYB_R01	18240001	19240000	39.4249	49	0.8046	37.5197	49	0.7657	1.90524	49	0.0389
XYB_R01	18250001	19250000	40.1124	50	0.8022	38.4839	50	0.7697	1.62845	50	0.0326
XYB_R01	18260001	19260000	40.1124	50	0.8022	38.4839	50	0.7697	1.62845	50	0.0326
XYB_R01	18270001	19270000	40.1124	50	0.8022	38.4839	50	0.7697	1.62845	50	0.0326
XYB_R01	18280001	19280000	40.1124	50	0.8022	38.4839	50	0.7697	1.62845	50	0.0326
XYB_R01	18290001	19290000	40.1124	50	0.8022	38.4839	50	0.7697	1.62845	50	0.0326
XYB_R01	18300001	19300000	40.1124	50	0.8022	38.4839	50	0.7697	1.62845	50	0.0326
XYB_R01	18310001	19310000	48.5431	60	0.8091	46.0587	60	0.7676	2.48438	60	0.0414
XYB_R01	18320001	19320000	44.1509	55	0.8027	41.7782	55	0.7596	2.37267	55	0.0431
XYB_R01	18330001	19330000	44.1509	55	0.8027	41.7782	55	0.7596	2.37267	55	0.0431
XYB_R01	18340001	19340000	38.0521	48	0.7928	37.0702	48	0.7723	0.98186	48	0.0205
XYB_R01	18350001	19350000	35.3646	45	0.7859	34.7281	45	0.7717	0.636466	45	0.0141
XYB_R01	18360001	19360000	33.4711	42	0.7969	32.2571	42	0.768	1.21401	42	0.0289
XYB_R01	18370001	19370000	33.4711	42	0.7969	32.2571	42	0.768	1.21401	42	0.0289
XYB_R01	18380001	19380000	33.4711	42	0.7969	32.2571	42	0.768	1.21401	42	0.0289
XYB_R01	18390001	19390000	33.4711	42	0.7969	32.2571	42	0.768	1.21401	42	0.0289
XYB_R01	18400001	19400000	37.4495	48	0.7802	36.6983	48	0.7645	0.751175	48	0.0156
XYB_R01	18410001	19410000	74.3874	104	0.7153	75.9123	104	0.7299	-1.52482	104	-0.0147
XYB_R01	18420001	19420000	74.3874	104	0.7153	75.9123	104	0.7299	-1.52482	104	-0.0147
XYB_R01	18430001	19430000	74.3874	104	0.7153	75.9123	104	0.7299	-1.52482	104	-0.0147
XYB_R01	18440001	19440000	74.3874	104	0.7153	75.9123	104	0.7299	-1.52482	104	-0.0147
XYB_R01	18450001	19450000	74.3874	104	0.7153	75.9123	104	0.7299	-1.52482	104	-0.0147
XYB_R01	18460001	19460000	74.3874	104	0.7153	75.9123	104	0.7299	-1.52482	104	-0.0147
XYB_R01	18470001	19470000	74.3874	104	0.7153	75.9123	104	0.7299	-1.52482	104	-0.0147
XYB_R01	18480001	19480000	74.3874	104	0.7153	75.9123	104	0.7299	-1.52482	104	-0.0147
XYB_R01	18490001	19490000	74.3874	104	0.7153	75.9123	104	0.7299	-1.52482	104	-0.0147
XYB_R01	18500001	19500000	74.3874	104	0.7153	75.9123	104	0.7299	-1.52482	104	-0.0147
XYB_R01	18510001	19510000	74.3874	104	0.7153	75.9123	104	0.7299	-1.52482	104	-0.0147
XYB_R01	18520001	19520000	74.3874	104	0.7153	75.9123	104	0.7299	-1.52482	104	-0.0147
XYB_R01	18530001	19530000	72.8036	102	0.7138	74.2607	102	0.728	-1.45709	102	-0.0143
XYB_R01	18540001	19540000	72.8036	102	0.7138	74.2607	102	0.728	-1.45709	102	-0.0143
XYB_R01	18550001	19550000	73.5814	103	0.7144	75.175	103	0.7299	-1.5936	103	-0.0155
XYB_R01	18560001	19560000	73.5814	103	0.7144	75.175	103	0.7299	-1.5936	103	-0.0155
XYB_R01	18570001	19570000	75.2005	105	0.7162	76.4512	105	0.7281	-1.25074	105	-0.0119
XYB_R01	18580001	19580000	75.2005	105	0.7162	76.4512	105	0.7281	-1.25074	105	-0.0119
XYB_R01	18590001	19590000	71.0281	100	0.7103	71.9495	100	0.7195	-0.921375	100	-0.0092
XYB_R01	18600001	19600000	71.0281	100	0.7103	71.9495	100	0.7195	-0.921375	100	-0.0092
XYB_R01	18610001	19610000	73.3066	103	0.7117	74.7326	103	0.7256	-1.42597	103	-0.0138
XYB_R01	18620001	19620000	73.3066	103	0.7117	74.7326	103	0.7256	-1.42597	103	-0.0138
XYB_R01	18630001	19630000	73.3066	103	0.7117	74.7326	103	0.7256	-1.42597	103	-0.0138
XYB_R01	18640001	19640000	74.2377	104	0.7138	75.3533	104	0.7246	-1.11562	104	-0.0107
XYB_R01	18650001	19650000	74.2377	104	0.7138	75.3533	104	0.7246	-1.11562	104	-0.0107
XYB_R01	18660001	19660000	74.2377	104	0.7138	75.3533	104	0.7246	-1.11562	104	-0.0107
XYB_R01	18670001	19670000	77.2334	108	0.7151	78.5983	108	0.7278	-1.36484	108	-0.0126
XYB_R01	18680001	19680000	76.5027	107	0.715	77.6417	107	0.7256	-1.13909	107	-0.0106
XYB_R01	18690001	19690000	76.5027	107	0.715	77.6417	107	0.7256	-1.13909	107	-0.0106
XYB_R01	18700001	19700000	76.5027	107	0.715	77.6417	107	0.7256	-1.13909	107	-0.0106
XYB_R01	18710001	19710000	76.5027	107	0.715	77.6417	107	0.7256	-1.13909	107	-0.0106
XYB_R01	18720001	19720000	76.5027	107	0.715	77.6417	107	0.7256	-1.13909	107	-0.0106
XYB_R01	18730001	19730000	74.8407	105	0.7128	75.7209	105	0.7212	-0.880222	105	-0.0084
XYB_R01	18740001	19740000	74.8407	105	0.7128	75.7209	105	0.7212	-0.880222	105	-0.0084
XYB_R01	18750001	19750000	74.8407	105	0.7128	75.7209	105	0.7212	-0.880222	105	-0.0084
XYB_R01	18760001	19760000	74.174	104	0.7132	74.9051	104	0.7202	-0.731099	104	-0.007
XYB_R01	18770001	19770000	81.9364	120	0.6828	83.8275	120	0.6986	-1.89102	120	-0.0158
XYB_R01	18780001	19780000	87.3372	127	0.6877	90.4271	127	0.712	-3.08995	127	-0.0243
XYB_R01	18790001	19790000	87.3372	127	0.6877	90.4271	127	0.712	-3.08995	127	-0.0243
XYB_R01	18800001	19800000	86.4036	126	0.6857	89.5053	126	0.7104	-3.10169	126	-0.0246
XYB_R01	18810001	19810000	86.4036	126	0.6857	89.5053	126	0.7104	-3.10169	126	-0.0246
XYB_R01	18820001	19820000	88.4036	128	0.6907	90.9833	128	0.7108	-2.57961	128	-0.0202
XYB_R01	18830001	19830000	88.4036	128	0.6907	90.9833	128	0.7108	-2.57961	128	-0.0202
XYB_R01	18840001	19840000	92.0479	133	0.6921	94.5301	133	0.7108	-2.48216	133	-0.0187
XYB_R01	18850001	19850000	96.9707	143	0.6781	99.2013	143	0.6937	-2.23056	143	-0.0156
XYB_R01	18860001	19860000	96.9707	143	0.6781	99.2013	143	0.6937	-2.23056	143	-0.0156
XYB_R01	18870001	19870000	96.9707	143	0.6781	99.2013	143	0.6937	-2.23056	143	-0.0156
XYB_R01	18880001	19880000	103.467	151	0.6852	103.976	151	0.6886	-0.508267	151	-0.0034
XYB_R01	18890001	19890000	104.405	152	0.6869	104.825	152	0.6896	-0.419823	152	-0.0028
XYB_R01	18900001	19900000	104.405	152	0.6869	104.825	152	0.6896	-0.419823	152	-0.0028
XYB_R01	18910001	19910000	109.286	158	0.6917	110.207	158	0.6975	-0.920986	158	-0.0058
XYB_R01	18920001	19920000	109.286	158	0.6917	110.207	158	0.6975	-0.920986	158	-0.0058
XYB_R01	18930001	19930000	110.063	159	0.6922	111.404	159	0.7007	-1.34113	159	-0.0084
XYB_R01	18940001	19940000	110.916	160	0.6932	112.347	160	0.7022	-1.43033	160	-0.0089
XYB_R01	18950001	19950000	125.787	178	0.7067	127.336	178	0.7154	-1.54865	178	-0.0087
XYB_R01	18960001	19960000	125.787	178	0.7067	127.336	178	0.7154	-1.54865	178	-0.0087
XYB_R01	18970001	19970000	125.787	178	0.7067	127.336	178	0.7154	-1.54865	178	-0.0087
XYB_R01	18980001	19980000	125.787	178	0.7067	127.336	178	0.7154	-1.54865	178	-0.0087
XYB_R01	18990001	19990000	125.787	178	0.7067	127.336	178	0.7154	-1.54865	178	-0.0087
XYB_R01	19000001	20000000	125.787	178	0.7067	127.336	178	0.7154	-1.54865	178	-0.0087
XYB_R01	19010001	20010000	123.085	173	0.7115	125.266	173	0.7241	-2.18109	173	-0.0126
XYB_R01	19020001	20020000	123.085	173	0.7115	125.266	173	0.7241	-2.18109	173	-0.0126
XYB_R01	19030001	20030000	123.085	173	0.7115	125.266	173	0.7241	-2.18109	173	-0.0126
XYB_R01	19040001	20040000	123.085	173	0.7115	125.266	173	0.7241	-2.18109	173	-0.0126
XYB_R01	19050001	20050000	123.085	173	0.7115	125.266	173	0.7241	-2.18109	173	-0.0126
XYB_R01	19060001	20060000	123.085	173	0.7115	125.266	173	0.7241	-2.18109	173	-0.0126
XYB_R01	19070001	20070000	123.735	174	0.7111	125.97	174	0.724	-2.23564	174	-0.0128
XYB_R01	19080001	20080000	123.735	174	0.7111	125.97	174	0.724	-2.23564	174	-0.0128
XYB_R01	19090001	20090000	124.662	175	0.7124	126.72	175	0.7241	-2.05881	175	-0.0118
XYB_R01	19100001	20100000	126.281	177	0.7134	128.329	177	0.725	-2.04827	177	-0.0116
XYB_R01	19110001	20110000	126.281	177	0.7134	128.329	177	0.725	-2.04827	177	-0.0116
XYB_R01	19120001	20120000	126.281	177	0.7134	128.329	177	0.725	-2.04827	177	-0.0116
XYB_R01	19130001	20130000	131.35	185	0.71	134.201	185	0.7254	-2.85009	185	-0.0154
XYB_R01	19140001	20140000	132.281	186	0.7112	135.051	186	0.7261	-2.76905	186	-0.0149
XYB_R01	19150001	20150000	129.561	183	0.708	132.505	183	0.7241	-2.94371	183	-0.0161
XYB_R01	19160001	20160000	129.561	183	0.708	132.505	183	0.7241	-2.94371	183	-0.0161
XYB_R01	19170001	20170000	129.561	183	0.708	132.505	183	0.7241	-2.94371	183	-0.0161
XYB_R01	19180001	20180000	129.561	183	0.708	132.505	183	0.7241	-2.94371	183	-0.0161
XYB_R01	19190001	20190000	128.749	182	0.7074	131.687	182	0.7236	-2.93803	182	-0.0161
XYB_R01	19200001	20200000	128.749	182	0.7074	131.687	182	0.7236	-2.93803	182	-0.0161
XYB_R01	19210001	20210000	128.749	182	0.7074	131.687	182	0.7236	-2.93803	182	-0.0161
XYB_R01	19220001	20220000	124.574	177	0.7038	128.034	177	0.7234	-3.45982	177	-0.0195
XYB_R01	19230001	20230000	124.574	177	0.7038	128.034	177	0.7234	-3.45982	177	-0.0195
XYB_R01	19240001	20240000	124.574	177	0.7038	128.034	177	0.7234	-3.45982	177	-0.0195
XYB_R01	19250001	20250000	123.887	176	0.7039	127.07	176	0.722	-3.18304	176	-0.0181
XYB_R01	19260001	20260000	123.887	176	0.7039	127.07	176	0.722	-3.18304	176	-0.0181
XYB_R01	19270001	20270000	123.887	176	0.7039	127.07	176	0.722	-3.18304	176	-0.0181
XYB_R01	19280001	20280000	123.887	176	0.7039	127.07	176	0.722	-3.18304	176	-0.0181
XYB_R01	19290001	20290000	123.887	176	0.7039	127.07	176	0.722	-3.18304	176	-0.0181
XYB_R01	19300001	20300000	124.709	177	0.7046	128.023	177	0.7233	-3.31394	177	-0.0187
XYB_R01	19310001	20310000	114.604	165	0.6946	118.665	165	0.7192	-4.06145	165	-0.0246
XYB_R01	19320001	20320000	114.604	165	0.6946	118.665	165	0.7192	-4.06145	165	-0.0246
XYB_R01	19330001	20330000	114.604	165	0.6946	118.665	165	0.7192	-4.06145	165	-0.0246
XYB_R01	19340001	20340000	114.604	165	0.6946	118.665	165	0.7192	-4.06145	165	-0.0246
XYB_R01	19350001	20350000	114.604	165	0.6946	118.665	165	0.7192	-4.06145	165	-0.0246
XYB_R01	19360001	20360000	114.604	165	0.6946	118.665	165	0.7192	-4.06145	165	-0.0246
XYB_R01	19370001	20370000	114.604	165	0.6946	118.665	165	0.7192	-4.06145	165	-0.0246
XYB_R01	19380001	20380000	117.295	168	0.6982	120.924	168	0.7198	-3.62963	168	-0.0216
XYB_R01	19390001	20390000	117.295	168	0.6982	120.924	168	0.7198	-3.62963	168	-0.0216
XYB_R01	19400001	20400000	113.316	162	0.6995	116.483	162	0.719	-3.16679	162	-0.0195
XYB_R01	19410001	20410000	76.3785	106	0.7206	77.2693	106	0.729	-0.890796	106	-0.0084
XYB_R01	19420001	20420000	76.4341	107	0.7143	77.322	107	0.7226	-0.887872	107	-0.0083
XYB_R01	19430001	20430000	76.4341	107	0.7143	77.322	107	0.7226	-0.887872	107	-0.0083
XYB_R01	19440001	20440000	76.4341	107	0.7143	77.322	107	0.7226	-0.887872	107	-0.0083
XYB_R01	19450001	20450000	76.4341	107	0.7143	77.322	107	0.7226	-0.887872	107	-0.0083
XYB_R01	19460001	20460000	76.4341	107	0.7143	77.322	107	0.7226	-0.887872	107	-0.0083
XYB_R01	19470001	20470000	76.4341	107	0.7143	77.322	107	0.7226	-0.887872	107	-0.0083
XYB_R01	19480001	20480000	82.5206	115	0.7176	85.0921	115	0.7399	-2.57153	115	-0.0224
XYB_R01	19490001	20490000	82.5206	115	0.7176	85.0921	115	0.7399	-2.57153	115	-0.0224
XYB_R01	19500001	20500000	82.5206	115	0.7176	85.0921	115	0.7399	-2.57153	115	-0.0224
XYB_R01	19510001	20510000	82.5206	115	0.7176	85.0921	115	0.7399	-2.57153	115	-0.0224
XYB_R01	19520001	20520000	82.5206	115	0.7176	85.0921	115	0.7399	-2.57153	115	-0.0224
XYB_R01	19530001	20530000	83.4417	116	0.7193	85.9214	116	0.7407	-2.47975	116	-0.0214
XYB_R01	19540001	20540000	83.4417	116	0.7193	85.9214	116	0.7407	-2.47975	116	-0.0214
XYB_R01	19550001	20550000	82.6639	115	0.7188	85.0071	115	0.7392	-2.34324	115	-0.0204
XYB_R01	19560001	20560000	82.6639	115	0.7188	85.0071	115	0.7392	-2.34324	115	-0.0204
XYB_R01	19570001	20570000	81.0448	113	0.7172	83.7309	113	0.741	-2.6861	113	-0.0238
XYB_R01	19580001	20580000	81.0448	113	0.7172	83.7309	113	0.741	-2.6861	113	-0.0238
XYB_R01	19590001	20590000	81.0448	113	0.7172	83.7309	113	0.741	-2.6861	113	-0.0238
XYB_R01	19600001	20600000	81.0448	113	0.7172	83.7309	113	0.741	-2.6861	113	-0.0238
XYB_R01	19610001	20610000	78.7663	110	0.7161	80.9478	110	0.7359	-2.1815	110	-0.0198
XYB_R01	19620001	20620000	78.7663	110	0.7161	80.9478	110	0.7359	-2.1815	110	-0.0198
XYB_R01	19630001	20630000	78.7663	110	0.7161	80.9478	110	0.7359	-2.1815	110	-0.0198
XYB_R01	19640001	20640000	77.8353	109	0.7141	80.3271	109	0.7369	-2.49185	109	-0.0229
XYB_R01	19650001	20650000	77.8353	109	0.7141	80.3271	109	0.7369	-2.49185	109	-0.0229
XYB_R01	19660001	20660000	78.7639	110	0.716	81.1624	110	0.7378	-2.39857	110	-0.0218
XYB_R01	19670001	20670000	75.7681	106	0.7148	77.9175	106	0.7351	-2.14936	106	-0.0203
XYB_R01	19680001	20680000	75.7681	106	0.7148	77.9175	106	0.7351	-2.14936	106	-0.0203
XYB_R01	19690001	20690000	75.7681	106	0.7148	77.9175	106	0.7351	-2.14936	106	-0.0203
XYB_R01	19700001	20700000	75.7681	106	0.7148	77.9175	106	0.7351	-2.14936	106	-0.0203
XYB_R01	19710001	20710000	75.7681	106	0.7148	77.9175	106	0.7351	-2.14936	106	-0.0203
XYB_R01	19720001	20720000	75.7681	106	0.7148	77.9175	106	0.7351	-2.14936	106	-0.0203
XYB_R01	19730001	20730000	75.7681	106	0.7148	77.9175	106	0.7351	-2.14936	106	-0.0203
XYB_R01	19740001	20740000	75.7681	106	0.7148	77.9175	106	0.7351	-2.14936	106	-0.0203
XYB_R01	19750001	20750000	75.7681	106	0.7148	77.9175	106	0.7351	-2.14936	106	-0.0203
XYB_R01	19760001	20760000	75.7681	106	0.7148	77.9175	106	0.7351	-2.14936	106	-0.0203
XYB_R01	19770001	20770000	68.0057	90	0.7556	68.9951	90	0.7666	-0.989432	90	-0.011
XYB_R01	19780001	20780000	61.7612	82	0.7532	61.586	82	0.751	0.175267	82	0.0021
XYB_R01	19790001	20790000	62.3067	83	0.7507	62.3471	83	0.7512	-0.0404726	83	-0.0005
XYB_R01	19800001	20800000	61.4791	82	0.7497	61.826	82	0.754	-0.346932	82	-0.0042
XYB_R01	19810001	20810000	61.4791	82	0.7497	61.826	82	0.754	-0.346932	82	-0.0042
XYB_R01	19820001	20820000	59.4791	80	0.7435	60.3481	80	0.7544	-0.86901	80	-0.0109
XYB_R01	19830001	20830000	59.4791	80	0.7435	60.3481	80	0.7544	-0.86901	80	-0.0109
XYB_R01	19840001	20840000	55.8348	75	0.7445	56.8013	75	0.7574	-0.966456	75	-0.0129
XYB_R01	19850001	20850000	50.912	65	0.7833	52.1301	65	0.802	-1.21806	65	-0.0187
XYB_R01	19860001	20860000	50.912	65	0.7833	52.1301	65	0.802	-1.21806	65	-0.0187
XYB_R01	19870001	20870000	50.912	65	0.7833	52.1301	65	0.802	-1.21806	65	-0.0187
XYB_R01	19880001	20880000	44.4154	57	0.7792	47.3558	57	0.8308	-2.94035	57	-0.0516
XYB_R01	19890001	20890000	43.4779	56	0.7764	46.5067	56	0.8305	-3.0288	56	-0.0541
XYB_R01	19900001	20900000	43.4779	56	0.7764	46.5067	56	0.8305	-3.0288	56	-0.0541
XYB_R01	19910001	20910000	38.5965	50	0.7719	41.1241	50	0.8225	-2.52763	50	-0.0506
XYB_R01	19920001	20920000	38.5965	50	0.7719	41.1241	50	0.8225	-2.52763	50	-0.0506
XYB_R01	19930001	20930000	36.9715	48	0.7702	39.1774	48	0.8162	-2.20598	48	-0.046
XYB_R01	19940001	20940000	36.9471	48	0.7697	38.9846	48	0.8122	-2.03751	48	-0.0424
XYB_R01	19950001	20950000	22.0763	30	0.7359	23.9955	30	0.7998	-1.91919	30	-0.064
XYB_R01	19960001	20960000	22.0763	30	0.7359	23.9955	30	0.7998	-1.91919	30	-0.064
[truncated: 77,719 more rows]
