# Supplementary material for: Transposon-induced methylation of the RsMYB1 promoter disturbs anthocyanin accumulation in red-fleshed radish
Source: J Exp Bot. 2020 Jan 21;71(9):2537–50. doi: 10.1093/jxb/eraa010 (PMC7210773; doi:10.1093/jxb/eraa010)
Supplement: eraa010_suppl_Supplementary_file004 [file eraa010_suppl_supplementary_file004.xlsx]

## Sheet: Table S8
Table S8. Differentially expressed genes (MTH01/JC01) and annotations (Mitsui et al., 2015)
gene	MTH01_normalize	JC01_normalize	Fold Change	log2Fold Change	p value	Up/Down	Significant	Annotation
RSG00001	0	0	NA	NA	NA	--	no	basic helix-loop-helix (bHLH) DNA-binding superfamily protein
RSG00002	5.84509	5.51975	0.94434	-0.0826221	1	down	no	Translation elongation factor EF1B gamma chain
RSG00003	0	0	NA	NA	NA	--	no	ATEXPA7 EXP7 ATEXP7 ATHEXP ALPHA 1.26 EXPA7 | expansin A7
RSG00004	0	0	NA	NA	NA	--	no	TRAF-like family protein
RSG00005	206.961	192.986	0.932476	-0.100861	1	down	no	NRS/ER UER1 | nucleotide-rhamnose synthase/epimerase-reductase
RSG00006	0	0	NA	NA	NA	--	no	Glucose-methanol-choline (GMC) oxidoreductase family protein
RSG00007	0	0.97634	Inf	Inf	1	up	no	DDF1 | Integrase-type DNA-binding superfamily protein
RSG00008	1634.83	1317.87	0.806122	-0.310929	1	down	no	MBOAT (membrane bound O-acyl transferase) family protein
RSG00009	0	0	NA	NA	NA	--	no	Encodes a Plant thionin family protein
RSG00010	0	0	NA	NA	NA	--	no	Predicted to encode a PR (pathogenesis-related) protein. Belongs to the plant thionin (PR-13) family with the following members: At1g66100 At5g36910 At1g72260 At2g15010 At1g12663 At1g12660.
RSG00011	713.481	541.176	0.7585	-0.398779	1	down	no	PEPKR2 | phosphoenolpyruvate carboxylase-related kinase 2
RSG00012	189.29	174.958	0.924284	-0.113592	1	down	no	AtPP2-A12 PP2-A12 | phloem protein 2-A12
RSG00013	0	0	NA	NA	NA	--	no	CYP87A2 | cytochrome P450 family 87 subfamily A polypeptide 2
RSG00014	0.509677	0	#NAME?	#NAME?	1	down	no	RBL6 | RHOMBOID-like protein 6
RSG00015	2915.28	2631.91	0.902797	-0.147527	1	down	no	Zinc finger C3HC4 type (RING finger) family protein
RSG00016	5767.62	5206.03	0.90263	-0.147794	1	down	no	UGE1 ATUGE1 | UDP-D-glucose/UDP-D-galactose 4-epimerase 1
RSG00017	448.47	499.073	1.11284	0.15424	1	up	no	Nucleic acid-binding OB-fold-like protein
RSG00018	0	0	NA	NA	NA	--	no	nucleotide binding
RSG00019	193.467	175.69	0.908112	-0.139058	1	down	no	unknown protein; FUNCTIONS IN: molecular_function unknown; INVOLVED IN: biological_process unknown; LOCATED IN: cellular_component unknown; EXPRESSED IN: 23 plant structures; EXPRESSED DURING: 13 growth stages; Has 39778 Blast hits to 22088 proteins in 1060 species: Archae - 152; Bacteria - 6161; Metazoa - 14109; Fungi - 6144; Plants - 2156; Viruses - 601; Other Eukaryotes - 10455 (source: NCBI B…
RSG00020	1894.54	1736.72	0.916695	-0.125486	1	down	no	DET3 ATVHA-C | vacuolar ATP synthase subunit C (VATC) / V-ATPase C subunit / vacuolar proton pump C subunit (DET3)
RSG00021	163.092	189.359	1.16106	0.215439	1	up	no	SCRM2 ICE2 | basic helix-loop-helix (bHLH) DNA-binding superfamily protein
RSG00022	0	0	NA	NA	NA	--	no	atnudt12 NUDT12 | nudix hydrolase homolog 12
RSG00023	29.6767	7.87496	0.265358	-1.91399	1	down	no	atnudt12 NUDT12 | nudix hydrolase homolog 12
RSG00024	132.197	337.382	2.55211	1.35169	0.825749	up	no	GAPA-2 | glyceraldehyde 3-phosphate dehydrogenase A subunit 2
RSG00025	0	0	NA	NA	NA	--	no	DEA(D/H)-box RNA helicase family protein
RSG00026	5.48325	2.95043	0.538081	-0.894105	1	down	no	ARM repeat superfamily protein
RSG00027	0	0	NA	NA	NA	--	no	hAT transposon superfamily protein
RSG00028	0	0	NA	NA	NA	--	no	DNAse I-like superfamily protein
RSG00029	0	0	NA	NA	NA	--	no	ATMAP70-4 MAP70-4 | microtubule-associated proteins 70-4
RSG00030	0.509677	0.509582	0.999814	-0.000268653	1	down	no	ESR1 DRN | Integrase-type DNA-binding superfamily protein
RSG00031	284.365	326.539	1.14831	0.19951	1	up	no	beta-14-N-acetylglucosaminyltransferase family protein
RSG00032	342.979	351.954	1.02617	0.0372642	1	up	no	Protein of unknown function (DUF707)
RSG00033	174.149	171.219	0.983177	-0.0244762	1	down	no	sphere organelles protein-related
RSG00034	43.3732	81.1134	1.87013	0.903135	1	up	no	Pentatricopeptide repeat (PPR-like) superfamily protein
RSG00035	1554.21	1955.53	1.25821	0.331371	1	up	no	CYP71B7 | cytochrome P450 family 71 subfamily B polypeptide 7
RSG00036	0.509677	0	#NAME?	#NAME?	1	down	no	CYP71B7 | cytochrome P450 family 71 subfamily B polypeptide 7
RSG00037	3.05806	1.46451	0.478902	-1.0622	1	down	no	Cellulase (glycosyl hydrolase family 5) protein
RSG00038	0	0	NA	NA	NA	--	no	CYP86C3 | cytochrome P450 family 86 subfamily C polypeptide 3
RSG00039	968.838	983.227	1.01485	0.0212689	1	up	no	ORP1D | OSBP(oxysterol binding protein)-related protein 1D
RSG00040	692.705	545.847	0.787994	-0.343743	1	down	no	DIS1 ARP3 ATARP3 | Actin-like ATPase superfamily protein
RSG00041	0	0	NA	NA	NA	--	no	2-oxoglutarate (2OG) and Fe(II)-dependent oxygenase superfamily protein
RSG00042	1880.84	2321	1.23402	0.303365	1	up	no	RNA-binding (RRM/RBD/RNP motifs) family protein
RSG00043	102.406	103.899	1.01458	0.0208767	1	up	no	RING/U-box superfamily protein
RSG00044	0	0	NA	NA	NA	--	no	ACA.l | autoinhibited Ca2+/ATPase II
RSG00045	980.235	1470.28	1.49993	0.584892	0.625177	up	no	LINC2 | nuclear matrix constituent protein-related
RSG00046	2.01407	1.50733	0.748403	-0.418113	1	down	no	Leucine-rich repeat (LRR) family protein
RSG00047	0	0	NA	NA	NA	--	no	BEST Arabidopsis thaliana protein match is: RNA-directed DNA polymerase (reverse transcriptase)-related family protein (TAIR:AT4G04650.1); Has 30201 Blast hits to 17322 proteins in 780 species: Archae - 12; Bacteria - 1396; Metazoa - 17338; Fungi - 3422; Plants - 5037; Viruses - 0; Other Eukaryotes - 2996 (source: NCBI BLink).
RSG00048	0	0	NA	NA	NA	--	no	emb2004 | RNI-like superfamily protein
RSG00049	0	0.509582	Inf	Inf	1	up	no	MI-1-P SYNTHASE MIPS1 ATMIPS1 ATIPS1 | myo-inositol-1-phosphate synthase 1
RSG00050	6.09148	1.01916	0.16731	-2.57941	1	down	no	no data
RSG00051	2195.74	2260.55	1.02951	0.0419647	1	up	no	GATL3 | galacturonosyltransferase-like 3
RSG00052	0	0	NA	NA	NA	--	no	CRK8 | cysteine-rich RLK (RECEPTOR-like protein kinase) 8
RSG00053	223.763	158.261	0.707273	-0.499661	1	down	no	no data
RSG00054	1900.33	1708.21	0.898901	-0.153766	1	down	no	RAV1 EDF4 | related to ABI3/VP1 1
RSG00055	0	0	NA	NA	NA	--	no	DOT5 WIP6 | C2H2-like zinc finger protein
RSG00056	0.509677	2.46226	4.83103	2.27233	1	up	no	HRS1 | myb-like transcription factor family protein
RSG00057	139.047	120.664	0.867788	-0.204585	1	down	no	AHP2 | Arabidopsis Hop2 homolog
RSG00058	5.94365	8.06766	1.35736	0.440802	1	up	no	Regulator of Vps4 activity in the MVB pathway protein
RSG00059	51.7498	26.9393	0.520568	-0.941841	1	down	no	unknown protein; BEST Arabidopsis thaliana protein match is: unknown protein (TAIR:AT3G25870.1); Has 69 Blast hits to 69 proteins in 16 species: Archae - 0; Bacteria - 0; Metazoa - 6; Fungi - 0; Plants - 63; Viruses - 0; Other Eukaryotes - 0 (source: NCBI BLink).
RSG00060	346.079	428.554	1.23831	0.308375	1	up	no	Protein of unknown function (DUF1218)
RSG00061	304.472	226.473	0.743821	-0.426973	1	down	no	unknown protein; BEST Arabidopsis thaliana protein match is: unknown protein (TAIR:AT1G68490.1); Has 114 Blast hits to 114 proteins in 18 species: Archae - 0; Bacteria - 0; Metazoa - 0; Fungi - 0; Plants - 114; Viruses - 0; Other Eukaryotes - 0 (source: NCBI BLink).
RSG00062	3.8803	8.00343	2.06258	1.04445	1	up	no	NUB JGL | C2H2 and C2HC zinc fingers superfamily protein
RSG00063	0.509677	0.48817	0.957804	-0.0621983	1	down	no	ADT1 | arogenate dehydratase 1
RSG00064	0	0	NA	NA	NA	--	no	FAD-binding Berberine family protein
RSG00065	155.734	117.439	0.7541	-0.407173	1	down	no	LEW1 | Undecaprenyl pyrophosphate synthetase family protein
RSG00066	23.7746	27.4874	1.15617	0.20935	1	up	no	ankyrin repeat family protein
RSG00067	6.06684	5.45552	0.899235	-0.15323	1	down	no	Galactosyltransferase family protein
RSG00068	151	165.066	1.09315	0.128498	1	up	no	SS3 | starch synthase 3
RSG00069	476.733	664.507	1.39388	0.479103	1	up	no	Protein of unknown function DUF584
RSG00070	0	0	NA	NA	NA	--	no	unknown protein; BEST Arabidopsis thaliana protein match is: unknown protein (TAIR:AT3G20350.1); Has 5959 Blast hits to 4807 proteins in 476 species: Archae - 156; Bacteria - 436; Metazoa - 2789; Fungi - 309; Plants - 336; Viruses - 9; Other Eukaryotes - 1924 (source: NCBI BLink).
RSG00071	3432.98	3927.31	1.14399	0.194079	1	up	no	CYP51G1 EMB1738 CYP51A2 CYP51 | CYTOCHROME P450 51G1
RSG00072	1990.37	2348.7	1.18003	0.238826	1	up	no	heat shock protein 70 (Hsp 70) family protein
RSG00073	0	0	NA	NA	NA	--	no	unknown protein; BEST Arabidopsis thaliana protein match is: unknown protein (TAIR:AT4G21902.1); Has 22 Blast hits to 22 proteins in 6 species: Archae - 0; Bacteria - 0; Metazoa - 0; Fungi - 0; Plants - 22; Viruses - 0; Other Eukaryotes - 0 (source: NCBI BLink).
RSG00074	210.057	201.182	0.957748	-0.062282	1	down	no	Tetratricopeptide repeat (TPR)-like superfamily protein
RSG00075	0	0	NA	NA	NA	--	no	S-locus lectin protein kinase family protein
RSG00076	0	0	NA	NA	NA	--	no	Plant thionin family protein
RSG00077	134.157	221.009	1.64739	0.72018	1	up	no	XTH8 | xyloglucan endotransglucosylase/hydrolase 8
RSG00078	664.131	576.551	0.868128	-0.20402	1	down	no	DNA-binding storekeeper protein-related transcriptional regulator
RSG00079	13.227	10.3158	0.779908	-0.358624	1	down	no	Protein of unknown function (DUF1218)
RSG00080	0.994715	0.997752	1.00305	0.00439869	1	up	no	zinc finger (C2H2 type) family protein
RSG00081	1041.4	1121.88	1.07728	0.107397	1	up	no	eukaryotic translation initiation factor-related
RSG00082	110.652	96.1011	0.868499	-0.203405	1	down	no	NRPB10 NRPD10 NRPE10 | RNA polymerases N / 8 kDa subunit
RSG00083	42.3032	0.509582	0.0120459	-6.37531	0.0158552	down	yes	BEST Arabidopsis thaliana protein match is: glycine-rich protein (TAIR:AT3G29075.1); Has 19337 Blast hits to 8589 proteins in 488 species: Archae - 26; Bacteria - 641; Metazoa - 7852; Fungi - 2167; Plants - 955; Viruses - 616; Other Eukaryotes - 7080 (source: NCBI BLink).
RSG00084	237.743	163.417	0.687369	-0.540844	1	down	no	plastid developmental protein DAG putative
RSG00085	6.93836	4.43636	0.639395	-0.645221	1	down	no	S-locus lectin protein kinase family protein
RSG00086	18.4638	18.4049	0.996808	-0.00461221	1	down	no	S-locus lectin protein kinase family protein
RSG00087	143.164	128.453	0.897247	-0.156423	1	down	no	CMT1 DMT4
RSG00088	80.4318	76.8055	0.954915	-0.0665563	1	down	no	PYM | partner of Y14-MAGO
RSG00089	201.55	310.656	1.54134	0.624183	1	up	no	Protein kinase superfamily protein
RSG00090	154.888	130.774	0.844316	-0.244145	1	down	no	PLAC8 family protein
RSG00091	662.205	374.367	0.565334	-0.822824	0.389081	down	no	Adenine nucleotide alpha hydrolases-like superfamily protein
RSG00092	4.38998	0.509582	0.116078	-3.10683	1	down	no	protein serine/threonine kinases;protein kinases;ATP binding;sugar binding;kinases;carbohydrate binding
RSG00093	744.919	1001.16	1.34398	0.426512	1	up	no	S-locus lectin protein kinase family protein
RSG00094	1958	1941.41	0.991526	-0.0122771	1	down	no	S-locus lectin protein kinase family protein
RSG00095	191.741	178.902	0.933037	-0.099994	1	down	no	unknown protein; FUNCTIONS IN: molecular_function unknown; INVOLVED IN: biological_process unknown; LOCATED IN: mitochondrion plastid; EXPRESSED IN: 7 plant structures; EXPRESSED DURING: C globular stage F mature embryo stage petal differentiation and expansion stage E expanded cotyledon stage D bilateral stage; Has 46 Blast hits to 46 proteins in 14 species: Archae - 0; Bacteria - 2; Metazoa - 0…
RSG00096	2628.11	2374.75	0.903598	-0.146248	1	down	no	MLO2 ATMLO2 PMR2 | Seven transmembrane MLO family protein
RSG00097	29.6028	27.9414	0.943876	-0.0833311	1	down	no	Ribonuclease H-like superfamily protein
RSG00098	1447.08	1734.05	1.19831	0.261001	1	up	no	MLO2 ATMLO2 PMR2 | Seven transmembrane MLO family protein
RSG00099	6973.6	5212.8	0.747505	-0.419846	0.809583	down	no	STP1 ATSTP1 | sugar transporter 1
RSG00100	3.5431	6.47468	1.82741	0.869798	1	up	no	Ribonuclease H-like superfamily protein
RSG00101	0	0.97634	Inf	Inf	1	up	no	SYP125 ATSYP125 | syntaxin of plants 125
RSG00102	1636.74	1443.43	0.881895	-0.181321	1	down	no	CONTAINS InterPro DOMAIN/s: Nucleolar protein 12 (InterPro:IPR019186); Has 2484 Blast hits to 1934 proteins in 262 species: Archae - 0; Bacteria - 90; Metazoa - 921; Fungi - 378; Plants - 144; Viruses - 18; Other Eukaryotes - 933 (source: NCBI BLink).
RSG00103	0	0	NA	NA	NA	--	no	Protein of unknown function (DUF761)
RSG00104	29001	29087	1.00296	0.00427029	1	up	no	Protein of unknown function (DUF761)
RSG00105	376.512	333.917	0.88687	-0.173205	1	down	no	Protein of unknown function (DUF707)
RSG00106	73.4611	146.695	1.99691	0.99777	1	up	no	SUB SCM SRF9 | Leucine-rich repeat protein kinase family protein
RSG00107	14.5096	17.45	1.20265	0.266216	1	up	no	unknown protein; BEST Arabidopsis thaliana protein match is: unknown protein (TAIR:AT1G61170.1).
RSG00108	12.109	6.89862	0.569708	-0.811706	1	down	no	unknown protein; BEST Arabidopsis thaliana protein match is: unknown protein (TAIR:AT1G09812.1); Has 270 Blast hits to 255 proteins in 62 species: Archae - 0; Bacteria - 2; Metazoa - 93; Fungi - 14; Plants - 126; Viruses - 0; Other Eukaryotes - 35 (source: NCBI BLink).
RSG00109	0	0.48817	Inf	Inf	1	up	no	scpl31 | serine carboxypeptidase-like 31
RSG00110	1.01935	0	#NAME?	#NAME?	1	down	no	no data
RSG00111	3.03342	3.56707	1.17592	0.233795	1	up	no	BEST Arabidopsis thaliana protein match is: Hydroxyproline-rich glycoprotein family protein (TAIR:AT1G61080.1); Has 579 Blast hits to 567 proteins in 152 species: Archae - 0; Bacteria - 68; Metazoa - 159; Fungi - 113; Plants - 172; Viruses - 0; Other Eukaryotes - 67 (source: NCBI BLink).
RSG00112	579.369	801.893	1.38408	0.468928	0.949717	up	no	WAPL (Wings apart-like protein regulation of heterochromatin) protein
RSG00113	44.5819	18.2593	0.409567	-1.28783	1	down	no	HSP40/DnaJ peptide-binding protein
RSG00114	0	0	NA	NA	NA	--	no	RING/FYVE/PHD zinc finger superfamily protein
RSG00115	0	0	NA	NA	NA	--	no	unknown protein; Has 4 Blast hits to 4 proteins in 1 species: Archae - 0; Bacteria - 0; Metazoa - 0; Fungi - 0; Plants - 4; Viruses - 0; Other Eukaryotes - 0 (source: NCBI BLink).
RSG00116	0	0	NA	NA	NA	--	no	no data
RSG00117	0	0	NA	NA	NA	--	no	FED A ATFD2 | 2Fe-2S ferredoxin-like superfamily protein
RSG00118	0	0	NA	NA	NA	--	no	RING/FYVE/PHD zinc finger superfamily protein
RSG00119	2.54838	2.50509	0.98301	-0.0247224	1	down	no	FED A ATFD2 | 2Fe-2S ferredoxin-like superfamily protein
RSG00120	6174.34	6296.9	1.01985	0.0283559	1	up	no	TMN1 AtTMN1 | transmembrane nine 1
RSG00121	794.07	706.036	0.889135	-0.169525	1	down	no	ASK1 SNRK2-4 SNRK2.4 SRK2A | Protein kinase superfamily protein
RSG00122	235.065	225.595	0.959711	-0.0593277	1	down	no	Pentatricopeptide repeat (PPR) superfamily protein
RSG00123	120	65.2992	0.54416	-0.877897	1	down	no	Phosphatidylinositol-4-phosphate 5-kinase family protein
RSG00124	1127.83	898.731	0.796864	-0.327594	1	down	no	unknown protein; FUNCTIONS IN: molecular_function unknown; INVOLVED IN: biological_process unknown; LOCATED IN: chloroplast; EXPRESSED IN: petal flower leaf; EXPRESSED DURING: LP.04 four leaves visible 4 anthesis petal differentiation and expansion stage; BEST Arabidopsis thaliana protein match is: unknown protein (TAIR:AT5G13340.1); Has 11769 Blast hits to 8435 proteins in 698 species: Archae - …
RSG00125	0	0	NA	NA	NA	--	no	Core-2/I-branching beta-16-N-acetylglucosaminyltransferase family protein
RSG00126	925.392	971.883	1.05024	0.0707179	1	up	no	AGD4 | ARF-GAP domain 4
RSG00127	105.127	82.3895	0.783712	-0.351604	1	down	no	Leucine-rich repeat protein kinase family protein
RSG00128	1160.97	1265.65	1.09017	0.124547	1	up	no	TIF3H1 | translation initiation factor 3 subunit H1
RSG00129	259.259	263.261	1.01544	0.0221014	1	up	no	Z-ISO Z-ISO1.1 | 15-cis-zeta-carotene isomerase
RSG00130	423.008	412.239	0.974541	-0.0372048	1	down	no	Protein of unknown function (DUF3755)
RSG00131	3.5431	0.997752	0.281604	-1.82826	1	down	no	unknown protein; FUNCTIONS IN: molecular_function unknown; INVOLVED IN: biological_process unknown; LOCATED IN: endomembrane system; EXPRESSED IN: inflorescence meristem hypocotyl root flower; EXPRESSED DURING: petal differentiation and expansion stage; Has 23 Blast hits to 23 proteins in 9 species: Archae - 0; Bacteria - 0; Metazoa - 0; Fungi - 0; Plants - 22; Viruses - 0; Other Eukaryotes - 1 (…
RSG00132	0.970076	0.509582	0.525301	-0.928783	1	down	no	BEST Arabidopsis thaliana protein match is: hydroxyproline-rich glycoprotein family protein (TAIR:AT3G56590.2); Has 78 Blast hits to 78 proteins in 11 species: Archae - 0; Bacteria - 0; Metazoa - 0; Fungi - 0; Plants - 78; Viruses - 0; Other Eukaryotes - 0 (source: NCBI BLink).
RSG00133	0	0	NA	NA	NA	--	no	F-box/RNI-like superfamily protein
RSG00134	0	0	NA	NA	NA	--	no	Plant invertase/pectin methylesterase inhibitor superfamily protein
RSG00135	2704.52	2735.89	1.0116	0.0166386	1	up	no	HAP13 | Clathrin adaptor complexes medium subunit family protein
RSG00136	17.9049	6.58174	0.367595	-1.44381	1	down	no	PRS3 | phosphoribosyl pyrophosphate (PRPP) synthase 3
RSG00137	163.43	272.708	1.66865	0.738679	1	up	no	unknown protein; BEST Arabidopsis thaliana protein match is: unknown protein (TAIR:AT1G60783.1); Has 59 Blast hits to 59 proteins in 9 species: Archae - 0; Bacteria - 0; Metazoa - 0; Fungi - 0; Plants - 59; Viruses - 0; Other Eukaryotes - 0 (source: NCBI BLink).
RSG00138	0	0	NA	NA	NA	--	no	PGP10 | P-glycoprotein 10
RSG00139	148.681	123.34	0.829564	-0.269574	1	down	no	unknown protein; LOCATED IN: endomembrane system; EXPRESSED IN: 24 plant structures; EXPRESSED DURING: 15 growth stages; BEST Arabidopsis thaliana protein match is: unknown protein (TAIR:AT5G62960.1); Has 155 Blast hits to 154 proteins in 22 species: Archae - 0; Bacteria - 0; Metazoa - 10; Fungi - 4; Plants - 139; Viruses - 0; Other Eukaryotes - 2 (source: NCBI BLink).
RSG00140	0	0	NA	NA	NA	--	no	Plant protein 1589 of unknown function
RSG00141	49.6865	51.4549	1.03559	0.0504552	1	up	no	SBP (S-ribonuclease binding protein) family protein
RSG00142	20.1653	55.6557	2.75997	1.46465	1	up	no	Pectin lyase-like superfamily protein
RSG00143	0	0	NA	NA	NA	--	no	Protein kinase superfamily protein
RSG00144	82.3628	23.5007	0.285332	-1.80929	0.532325	down	no	basic helix-loop-helix (bHLH) DNA-binding superfamily protein
RSG00145	335.108	145.055	0.432861	-1.20803	0.221906	down	no	Nucleic acid-binding OB-fold-like protein
RSG00146	0	0	NA	NA	NA	--	no	basic helix-loop-helix (bHLH) DNA-binding superfamily protein
RSG00147	3619.87	3727.27	1.02967	0.0421825	1	up	no	Transducin/WD40 repeat-like superfamily protein
RSG00148	0	0	NA	NA	NA	--	no	CRK8 | cysteine-rich RLK (RECEPTOR-like protein kinase) 8
RSG00149	0	0	NA	NA	NA	--	no	Auxin-responsive GH3 family protein
RSG00150	0	0	NA	NA	NA	--	no	Auxin-responsive GH3 family protein
RSG00151	631.151	589.162	0.933472	-0.0993211	1	down	no	OTS2 ULP1C | Cysteine proteinases superfamily protein
RSG00152	1298.28	1342.1	1.03375	0.0478938	1	up	no	PUB18 ATPUB18 | plant U-box 18
RSG00153	148.476	116.54	0.784909	-0.349402	1	down	no	unknown protein; FUNCTIONS IN: molecular_function unknown; INVOLVED IN: biological_process unknown; LOCATED IN: chloroplast; EXPRESSED IN: 23 plant structures; EXPRESSED DURING: 13 growth stages; Has 24 Blast hits to 24 proteins in 8 species: Archae - 0; Bacteria - 0; Metazoa - 0; Fungi - 0; Plants - 24; Viruses - 0; Other Eukaryotes - 0 (source: NCBI BLink).
RSG00154	31.2966	31.1615	0.995686	-0.00623697	1	down	no	emb2004 | RNI-like superfamily protein
RSG00155	1247.97	1295.58	1.03815	0.0540179	1	up	no	ATCPISCA CPISCA | chloroplast-localized ISCA-like protein
RSG00156	0	0.97634	Inf	Inf	1	up	no	no data
RSG00157	144.669	103.192	0.713298	-0.487423	1	down	no	PLDBETA2 | phospholipase D beta 2
RSG00158	549.011	634.42	1.15557	0.208603	1	up	no	ARR4 MEE7 ATRR1 IBC7 | response regulator 4
RSG00159	386.91	458.426	1.18484	0.244691	1	up	no	SNL6 | SIN3-like 6
RSG00160	526.681	485.374	0.921571	-0.117833	1	down	no	PP2A-2 | protein phosphatase 2A-2
RSG00161	238.805	204.505	0.856366	-0.2237	1	down	no	ZCW32 BPE BPEub | BIG PETAL P
RSG00162	19.8697	7.91778	0.398486	-1.3274	1	down	no	Encodes protein with unknown function whose expression is repressed by inoculation with Agrobacterium tumerifaciens.
RSG00163	1835.46	1577.33	0.859362	-0.218663	1	down	no	Protein of unknown function (DUF1336)
RSG00164	2662.6	964.989	0.362423	-1.46425	0.000451099	down	yes	Nucleoporin autopeptidase
RSG00165	210.244	54.2383	0.257978	-1.95468	0.0317785	down	yes	Putative membrane lipoprotein
RSG00166	8.05627	13.4161	1.6653	0.735784	1	up	no	GST30 ATGSTU17 GST30B ERD9 | Glutathione S-transferase family protein
RSG00167	128.36	152.463	1.18778	0.24827	1	up	no	Tetratricopeptide repeat (TPR)-like superfamily protein
RSG00168	0	0	NA	NA	NA	--	no	Protein prenylyltransferase superfamily protein
RSG00169	0	0	NA	NA	NA	--	no	RING/U-box superfamily protein
RSG00170	143.773	316.03	2.19812	1.13627	0.120125	up	no	Nucleolar GTP-binding protein
RSG00171	4030.66	4543.23	1.12717	0.172702	1	up	no	ADL6 DRP2A | dynamin-like protein 6
RSG00172	0	0	NA	NA	NA	--	no	RNA-directed DNA polymerase (reverse transcriptase)-related family protein
RSG00173	190.074	98.6319	0.518914	-0.946432	0.646407	down	no	Core-2/I-branching beta-16-N-acetylglucosaminyltransferase family protein
RSG00174	539.596	272.403	0.504829	-0.986134	0.0790021	down	no	GRP23 | glutamine-rich protein 23
RSG00175	365.842	254.949	0.696883	-0.521013	1	down	no	FRS11 | FAR1-related sequence 11
RSG00176	2093.2	2515.25	1.20163	0.264996	1	up	no	CAC2 | acetyl Co-enzyme a carboxylase biotin carboxylase subunit
RSG00177	0	0	NA	NA	NA	--	no	ZCF37 | ZCF37
RSG00178	0	0.509582	Inf	Inf	1	up	no	ATMPK1 MPK1 | mitogen-activated protein kinase 1
RSG00179	6537.21	5427.13	0.83019	-0.268486	1	down	no	WLIM1 | GATA type zinc finger transcription factor family protein
RSG00180	0	0	NA	NA	NA	--	no	unknown protein; FUNCTIONS IN: molecular_function unknown; INVOLVED IN: biological_process unknown; LOCATED IN: cellular_component unknown; EXPRESSED IN: 12 plant structures; EXPRESSED DURING: 4 anthesis F mature embryo stage petal differentiation and expansion stage E expanded cotyledon stage D bilateral stage; Has 30201 Blast hits to 17322 proteins in 780 species: Archae - 12; Bacteria - 1396; …
RSG00181	0	0	NA	NA	NA	--	no	CONTAINS InterPro DOMAIN/s: Putative harbinger transposase-derived nuclease (InterPro:IPR006912); Has 451 Blast hits to 352 proteins in 33 species: Archae - 0; Bacteria - 0; Metazoa - 28; Fungi - 8; Plants - 388; Viruses - 0; Other Eukaryotes - 27 (source: NCBI BLink).
RSG00182	0	0	NA	NA	NA	--	no	DNA binding
RSG00183	0	0	NA	NA	NA	--	no	ASL1 LBD36 | ASYMMETRIC LEAVES 2-like 1
RSG00184	642.968	888.633	1.38208	0.466841	1	up	no	ATNFXL1 NFXL1 | NF-X-like 1
RSG00185	142.357	30.1638	0.211889	-2.23862	0.276987	down	no	ATPP2-A10 PP2-A10 | phloem protein 2-A10
RSG00186	23.0016	50.0589	2.17632	1.12189	1	up	no	Carbohydrate-binding protein
RSG00187	3256.46	2881.84	0.884961	-0.176314	1	down	no	Uncharacterised conserved protein UCP031279
RSG00188	1544.13	963.028	0.623672	-0.681142	0.138982	down	no	ECA3 ATECA3 | endoplasmic reticulum-type calcium-transporting ATPase 3
RSG00189	38.7692	55.6643	1.43579	0.52184	1	up	no	basic helix-loop-helix (bHLH) DNA-binding superfamily protein
RSG00190	61.3274	6.43186	0.104877	-3.25322	0.0641482	down	no	ATBCAT-2 BCAT-2 | branched-chain amino acid transaminase 2
RSG00191	0	0	NA	NA	NA	--	no	ATBCAT-1 BCAT-1 | branched-chain amino acid transaminase 1
RSG00192	30.3758	56.0839	1.84634	0.884667	1	up	no	ERG28 | homolog of yeast ergosterol28
RSG00193	211.999	418.191	1.97261	0.980105	0.402778	up	no	Protein of unknown function (DUF1005)
RSG00194	6.6258	0	#NAME?	#NAME?	1	down	no	AAP8 ATAAP8 | amino acid permease 8
RSG00195	0	0	NA	NA	NA	--	no	AAP8 ATAAP8 | amino acid permease 8
RSG00196	0	0	NA	NA	NA	--	no	AAP8 ATAAP8 | amino acid permease 8
RSG00197	990.244	1472.37	1.48688	0.572287	0.349475	up	no	Putative serine esterase family protein
RSG00198	76.2065	79.7516	1.04652	0.0655992	1	up	no	SUT4 ATSUT4 SUC4 ATSUC4 | sucrose transporter 4
RSG00199	0	0	NA	NA	NA	--	no	Protein of unknown function (DUF295)
RSG00200	0	0	NA	NA	NA	--	no	zinc finger (C3HC4-type RING finger) family protein / BRCT domain-containing protein
RSG00201	7.80988	6.41045	0.820812	-0.284876	1	down	no	RAS1 | RESPONSE TO ABA AND SALT 1
RSG00202	0.509677	0.48817	0.957804	-0.0621983	1	down	no	Phosphoglycerate mutase family protein
RSG00203	0	0	NA	NA	NA	--	no	TRAF-type zinc finger-related
RSG00204	165.418	135.189	0.817255	-0.291141	1	down	no	Rhamnogalacturonate lyase family protein
RSG00205	199.445	178.281	0.893885	-0.161839	1	down	no	Pentatricopeptide repeat (PPR-like) superfamily protein
RSG00206	2.91023	0.48817	0.167743	-2.57568	1	down	no	Rhamnogalacturonate lyase family protein
RSG00207	7.11084	3.4386	0.483572	-1.0482	1	down	no	Rhamnogalacturonate lyase family protein
RSG00208	905.734	313.868	0.346534	-1.52893	1.65e-05	down	yes	histidine acid phosphatase family protein
RSG00209	2.52375	0	#NAME?	#NAME?	1	down	no	ATPUP16 PUP16 | purine permease 16
RSG00210	1436.17	490.744	0.341703	-1.54919	4.27e-07	down	yes	XBCP3 | xylem bark cysteine peptidase 3
RSG00211	2939.99	2129.58	0.724349	-0.465243	0.754209	down	no	ATSK41 SK41 | shaggy-like protein kinase 41
RSG00212	211.685	383.068	1.80962	0.855684	0.330784	up	no	Glycinamide ribonucleotide (GAR) synthetase
RSG00213	369.433	169.507	0.458828	-1.12397	0.090205	down	no	Pentatricopeptide repeat (PPR-like) superfamily protein
RSG00214	238.165	122.655	0.515	-0.957355	0.486792	down	no	POLD4 | polymerase delta 4
RSG00215	0	0.509582	Inf	Inf	1	up	no	basic helix-loop-helix (bHLH) DNA-binding superfamily protein
RSG00216	0	0	NA	NA	NA	--	no	AGL105 | AGAMOUS-like 105
RSG00217	0	0	NA	NA	NA	--	no	GDSL-like Lipase/Acylhydrolase superfamily protein
RSG00218	643.918	871.894	1.35405	0.437277	1	up	no	Protein of unknown function (DUF3741)
RSG00219	332.102	602.231	1.81339	0.858689	0.140233	up	no	PSAE-2 | photosystem I subunit E-2
RSG00220	129.256	122.467	0.947474	-0.077842	1	down	no	Glutaredoxin family protein
RSG00221	1.01935	0.48817	0.478902	-1.0622	1	down	no	YUC8 | Flavin-binding monooxygenase family protein
RSG00222	0	0	NA	NA	NA	--	no	RNA-directed DNA polymerase (reverse transcriptase)-related family protein
RSG00223	0	0	NA	NA	NA	--	no	RNA-directed DNA polymerase (reverse transcriptase)-related family protein
RSG00224	0	0	NA	NA	NA	--	no	Tetratricopeptide repeat (TPR)-like superfamily protein
RSG00225	2572.46	2889.61	1.12329	0.167724	1	up	no	XIH ATXIH | Myosin family protein with Dil domain
RSG00226	0.994715	0	#NAME?	#NAME?	1	down	no	RmlC-like cupins superfamily protein
RSG00227	0	0	NA	NA	NA	--	no	AMT1;4 | ammonium transporter 1;4
RSG00228	0	0	NA	NA	NA	--	no	BEST Arabidopsis thaliana protein match is: RPM1 interacting protein 13 (TAIR:AT2G20310.1); Has 455 Blast hits to 438 proteins in 127 species: Archae - 0; Bacteria - 18; Metazoa - 148; Fungi - 91; Plants - 136; Viruses - 3; Other Eukaryotes - 59 (source: NCBI BLink).
RSG00229	0	0	NA	NA	NA	--	no	TYRDC | L-tyrosine decarboxylase
RSG00230	0	0.509582	Inf	Inf	1	up	no	Protein kinase family protein with domain of unknown function (DUF26)
RSG00231	16.8362	60.8586	3.61474	1.85389	0.604883	up	no	PSB28 | photosystem II reaction center PSB28 protein
RSG00232	380.252	317.028	0.833732	-0.262345	1	down	no	Leucine-rich repeat transmembrane protein kinase family protein
RSG00233	405.451	448.513	1.10621	0.145623	1	up	no	IAA11 | indole-3-acetic acid inducible 11
RSG00234	314.273	276.33	0.879269	-0.185624	1	down	no	ATM1 ATATM1 | ABC transporter of the mitochondrion 1
RSG00235	80.0129	69.5001	0.86861	-0.203219	1	down	no	ATATM2 ATM2 | ABC transporter of the mitochondrion 2
RSG00236	152.356	168.813	1.10801	0.147977	1	up	no	PHR1 AtPHR1 | phosphate starvation response 1
RSG00237	811.45	1081.78	1.33314	0.41483	1	up	no	NPGR2 | no pollen germination related 2
RSG00238	5.58181	1.50733	0.270044	-1.88873	1	down	no	RIC7 | ROP-interactive CRIB motif-containing protein 7
RSG00239	1804.27	1683.38	0.932999	-0.100052	1	down	no	CKL6 PAPK1 | casein kinase I-like 6
RSG00240	0.994715	0	#NAME?	#NAME?	1	down	no	anac074 NAC074 | NAC domain containing protein 74
RSG00241	0	0	NA	NA	NA	--	no	CRU3 CRC | cruciferin 3
RSG00242	1638.05	1204.85	0.735537	-0.443131	0.76443	down	no	ATPHB1 PHB1 | prohibitin 1
RSG00243	40.2074	24.8796	0.61878	-0.692501	1	down	no	ANAC073 SND2 NAC073 | NAC domain containing protein 73
RSG00244	178.722	117.491	0.657393	-0.605172	1	down	no	RLK5 HAE | Leucine-rich receptor-like protein kinase family protein
RSG00245	0	0	NA	NA	NA	--	no	Protein of unknown function (DUF679)
RSG00246	751.913	669.56	0.890475	-0.167353	1	down	no	DNAJ heat shock family protein
RSG00247	3020.95	3363.15	1.11328	0.154813	1	up	no	RPN1B ATRPN1B | 26S proteasome regulatory subunit S2 1B
RSG00248	0	0	NA	NA	NA	--	no	unknown protein; FUNCTIONS IN: molecular_function unknown; INVOLVED IN: biological_process unknown; LOCATED IN: endomembrane system; EXPRESSED IN: 10 plant structures; EXPRESSED DURING: LP.04 four leaves visible 4 anthesis petal differentiation and expansion stage; Has 8 Blast hits to 8 proteins in 3 species: Archae - 0; Bacteria - 0; Metazoa - 0; Fungi - 0; Plants - 8; Viruses - 0; Other Eukaryo…
RSG00249	238.214	255.604	1.073	0.101654	1	up	no	Nucleic acid-binding OB-fold-like protein
RSG00250	9.14954	1.97409	0.215759	-2.21251	1	down	no	Reticulon family protein
RSG00251	0	0	NA	NA	NA	--	no	Tyrosine transaminase family protein
RSG00252	0	0	NA	NA	NA	--	no	Tyrosine transaminase family protein
RSG00253	0	0	NA	NA	NA	--	no	Bifunctional inhibitor/lipid-transfer protein/seed storage 2S albumin superfamily protein
RSG00254	23.5606	27.8514	1.18212	0.241375	1	up	no	Protein phosphatase 2C family protein
RSG00255	0	0	NA	NA	NA	--	no	Leucine-rich repeat (LRR) family protein
RSG00256	948.076	489.151	0.515941	-0.954722	0.225913	down	no	Protein of unknown function (DUF506)
RSG00257	367.47	186.25	0.506844	-0.980387	0.649499	down	no	unknown protein; BEST Arabidopsis thaliana protein match is: unknown protein (TAIR:AT4G28340.1); Has 48 Blast hits to 48 proteins in 10 species: Archae - 0; Bacteria - 0; Metazoa - 0; Fungi - 0; Plants - 48; Viruses - 0; Other Eukaryotes - 0 (source: NCBI BLink).
RSG00258	1340.58	1445.55	1.0783	0.108758	1	up	no	MAN5 AtMAN5 | Glycosyl hydrolase superfamily protein
RSG00259	1.01935	2.03833	1.99963	0.999731	1	up	no	unknown protein; BEST Arabidopsis thaliana protein match is: unknown protein (TAIR:AT1G52270.1); Has 30201 Blast hits to 17322 proteins in 780 species: Archae - 12; Bacteria - 1396; Metazoa - 17338; Fungi - 3422; Plants - 5037; Viruses - 0; Other Eukaryotes - 2996 (source: NCBI BLink).
RSG00260	440.759	422.396	0.958339	-0.0613923	1	down	no	Protein of unknown function (DUF1421)
RSG00261	25.279	15.5187	0.613897	-0.703932	1	down	no	unknown protein; FUNCTIONS IN: molecular_function unknown; INVOLVED IN: biological_process unknown; LOCATED IN: chloroplast; EXPRESSED IN: 23 plant structures; EXPRESSED DURING: 15 growth stages; Has 45 Blast hits to 45 proteins in 11 species: Archae - 0; Bacteria - 0; Metazoa - 0; Fungi - 0; Plants - 45; Viruses - 0; Other Eukaryotes - 0 (source: NCBI BLink).
RSG00262	0	0.48817	Inf	Inf	1	up	no	LLG3 | LORELEI-LIKE-GPI ANCHORED PROTEIN 3
RSG00263	19.1136	8.57725	0.448751	-1.15601	1	down	no	ATRMA2 RMA2 | RING membrane-anchor 2
RSG00264	707.993	3230.81	4.56334	2.19009	1.35e-06	up	yes	ATEXPB3 EXPB3 ATHEXP BETA 1.6 | expansin B3
RSG00265	74.9408	124.269	1.65823	0.729647	1	up	no	unknown protein; Has 444 Blast hits to 358 proteins in 107 species: Archae - 0; Bacteria - 20; Metazoa - 179; Fungi - 26; Plants - 38; Viruses - 2; Other Eukaryotes - 179 (source: NCBI BLink).
RSG00266	117.928	110.177	0.934274	-0.098082	1	down	no	emb1923 | embryo defective 1923
RSG00267	121.725	152.403	1.25203	0.324273	1	up	no	unknown protein; FUNCTIONS IN: molecular_function unknown; INVOLVED IN: N-terminal protein myristoylation; LOCATED IN: cellular_component unknown; EXPRESSED IN: 15 plant structures; EXPRESSED DURING: 8 growth stages; Has 1508 Blast hits to 1315 proteins in 223 species: Archae - 4; Bacteria - 127; Metazoa - 687; Fungi - 310; Plants - 142; Viruses - 28; Other Eukaryotes - 210 (source: NCBI BLink).
RSG00268	0	0	NA	NA	NA	--	no	unknown protein; BEST Arabidopsis thaliana protein match is: unknown protein (TAIR:AT1G11120.2); Has 30201 Blast hits to 17322 proteins in 780 species: Archae - 12; Bacteria - 1396; Metazoa - 17338; Fungi - 3422; Plants - 5037; Viruses - 0; Other Eukaryotes - 2996 (source: NCBI BLink).
RSG00269	9.5853	3.90536	0.407432	-1.29537	1	down	no	Integrase-type DNA-binding superfamily protein
RSG00270	0	0	NA	NA	NA	--	no	AtMYB41 MYB41 | myb domain protein 41
RSG00271	62.9796	61.5438	0.977202	-0.0332719	1	down	no	unknown protein; FUNCTIONS IN: molecular_function unknown; INVOLVED IN: biological_process unknown; LOCATED IN: anchored to plasma membrane anchored to membrane; EXPRESSED IN: 23 plant structures; EXPRESSED DURING: 14 growth stages; BEST Arabidopsis thaliana protein match is: unknown protein (TAIR:AT3G18050.1); Has 30201 Blast hits to 17322 proteins in 780 species: Archae - 12; Bacteria - 1396; M…
RSG00272	0	0	NA	NA	NA	--	no	RSH3 AT-RSH3 ATRSH3 | RELA/SPOT homolog 3
RSG00273	0	0	NA	NA	NA	--	no	Low temperature and salt responsive protein family
RSG00274	0	2.44085	Inf	Inf	1	up	no	unknown protein; Has 35333 Blast hits to 34131 proteins in 2444 species: Archae - 798; Bacteria - 22429; Metazoa - 974; Fungi - 991; Plants - 531; Viruses - 0; Other Eukaryotes - 9610 (source: NCBI BLink).
RSG00275	0	0	NA	NA	NA	--	no	unknown protein; Has 35333 Blast hits to 34131 proteins in 2444 species: Archae - 798; Bacteria - 22429; Metazoa - 974; Fungi - 991; Plants - 531; Viruses - 0; Other Eukaryotes - 9610 (source: NCBI BLink).
RSG00276	508.727	512.031	1.00649	0.00933874	1	up	no	AFG1-like ATPase family protein
RSG00277	1186.95	1075.74	0.9063	-0.14194	1	down	no	Cytochrome c oxidase subunit Vib family protein
RSG00278	455.122	462.905	1.0171	0.0244651	1	up	no	nodulin MtN21 /EamA-like transporter family protein
RSG00279	23.9717	27.663	1.15399	0.206625	1	up	no	unknown protein; FUNCTIONS IN: molecular_function unknown; INVOLVED IN: biological_process unknown; LOCATED IN: chloroplast thylakoid membrane; EXPRESSED IN: 23 plant structures; EXPRESSED DURING: 13 growth stages; Has 30201 Blast hits to 17322 proteins in 780 species: Archae - 12; Bacteria - 1396; Metazoa - 17338; Fungi - 3422; Plants - 5037; Viruses - 0; Other Eukaryotes - 2996 (source: NCBI BL…
RSG00280	0	0	NA	NA	NA	--	no	P-loop containing nucleoside triphosphate hydrolases superfamily protein
RSG00281	6.45333	15.6257	2.42135	1.27581	1	up	no	SLAH2 | SLAC1 homologue 2
RSG00282	4205.97	3659.38	0.870044	-0.20084	1	down	no	UBC9 | ubiquitin conjugating enzyme 9
RSG00283	0	0	NA	NA	NA	--	no	emb1075 | Pyridoxal phosphate (PLP)-dependent transferases superfamily protein
RSG00284	3.97886	5.94369	1.49382	0.579004	1	up	no	CRF4 | cytokinin response factor 4
RSG00285	26.5447	12.9922	0.489445	-1.03078	1	down	no	ATMTM1 MTM1 | manganese tracking factor for mitochondrial SOD2
RSG00286	0	0	NA	NA	NA	--	no	PYL10 RCAR4 | PYR1-like 10
RSG00287	0	0	NA	NA	NA	--	no	HSP20-like chaperones superfamily protein
RSG00288	532.953	466.43	0.87518	-0.192348	1	down	no	Protein with RING/U-box and TRAF-like domains
RSG00289	48.8149	75.8591	1.55401	0.635999	1	up	no	Vacuolar iron transporter (VIT) family protein
RSG00290	0.509677	0	#NAME?	#NAME?	1	down	no	vacuolar iron transporter (VIT) family protein
RSG00291	0	0	NA	NA	NA	--	no	vacuolar iron transporter (VIT) family protein
RSG00292	0	0	NA	NA	NA	--	no	Ribonuclease H-like superfamily protein
RSG00293	0	0	NA	NA	NA	--	no	Glycine-rich protein family
RSG00294	0	0	NA	NA	NA	--	no	unknown protein; CONTAINS InterPro DOMAIN/s: Protein of unknown function DUF688 (InterPro:IPR007789); BEST Arabidopsis thaliana protein match is: unknown protein (TAIR:AT5G53030.1); Has 73 Blast hits to 66 proteins in 11 species: Archae - 0; Bacteria - 0; Metazoa - 0; Fungi - 0; Plants - 73; Viruses - 0; Other Eukaryotes - 0 (source: NCBI BLink).
RSG00295	0.485038	0.48817	1.00646	0.00928691	1	up	no	Calcium-binding EF hand family protein
RSG00296	850.677	675.868	0.794506	-0.33187	1	down	no	ACBP2 | acyl-CoA binding protein 2
RSG00297	471.044	675.756	1.43459	0.520643	0.843788	up	no	FEY FEY3 | NAD(P)-binding Rossmann-fold superfamily protein
RSG00298	326.02	272.112	0.834649	-0.260759	1	down	no	ISI1 | binding
RSG00299	212.352	172.992	0.81465	-0.295747	1	down	no	Yippee family putative zinc-binding protein
RSG00300	329.686	279.349	0.847318	-0.239024	1	down	no	Yippee family putative zinc-binding protein
RSG00301	258.529	71.6926	0.27731	-1.85043	0.0104016	down	yes	ATOPT6 OPT6 | oligopeptide transporter 1
RSG00302	4332.51	4313.37	0.995582	-0.00638774	1	down	no	Major facilitator superfamily protein
RSG00303	18791	14934.3	0.794757	-0.331414	0.969622	down	no	Major facilitator superfamily protein
RSG00304	95.2216	98.7989	1.03757	0.053206	1	up	no	Rhodanese/Cell cycle control phosphatase superfamily protein
RSG00305	225.521	214.731	0.952152	-0.0707354	1	down	no	VPS26B | vacuolar protein sorting 26B
RSG00306	339.921	305.531	0.898827	-0.153884	1	down	no	P-loop containing nucleoside triphosphate hydrolases superfamily protein
RSG00307	0	0	NA	NA	NA	--	no	HSP21 | heat shock protein 21
RSG00308	0.509677	0.509582	0.999814	-0.000268653	1	down	no	ATOMT1 OMT1 | O-methyltransferase 1
RSG00309	0.509677	0.997752	1.95762	0.969099	1	up	no	ATOMT1 OMT1 | O-methyltransferase 1
RSG00310	0	0	NA	NA	NA	--	no	unknown protein; BEST Arabidopsis thaliana protein match is: unknown protein (TAIR:AT5G54150.1); Has 115 Blast hits to 109 proteins in 25 species: Archae - 0; Bacteria - 0; Metazoa - 10; Fungi - 0; Plants - 100; Viruses - 0; Other Eukaryotes - 5 (source: NCBI BLink).
RSG00311	0.485038	0	#NAME?	#NAME?	1	down	no	unknown protein; FUNCTIONS IN: molecular_function unknown; INVOLVED IN: biological_process unknown; LOCATED IN: endomembrane system; BEST Arabidopsis thaliana protein match is: unknown protein (TAIR:AT4G27657.1); Has 30201 Blast hits to 17322 proteins in 780 species: Archae - 12; Bacteria - 1396; Metazoa - 17338; Fungi - 3422; Plants - 5037; Viruses - 0; Other Eukaryotes - 2996 (source: NCBI BLin…
RSG00312	0	0	NA	NA	NA	--	no	no data
RSG00313	0	0	NA	NA	NA	--	no	unknown protein; FUNCTIONS IN: molecular_function unknown; INVOLVED IN: biological_process unknown; LOCATED IN: endomembrane system; EXPRESSED IN: 15 plant structures; EXPRESSED DURING: 9 growth stages; BEST Arabidopsis thaliana protein match is: unknown protein (TAIR:AT5G54145.1); Has 30201 Blast hits to 17322 proteins in 780 species: Archae - 12; Bacteria - 1396; Metazoa - 17338; Fungi - 3422; …
RSG00314	0	0	NA	NA	NA	--	no	unknown protein; FUNCTIONS IN: molecular_function unknown; INVOLVED IN: biological_process unknown; LOCATED IN: endomembrane system; EXPRESSED IN: 15 plant structures; EXPRESSED DURING: 9 growth stages; BEST Arabidopsis thaliana protein match is: unknown protein (TAIR:AT5G54145.1); Has 30201 Blast hits to 17322 proteins in 780 species: Archae - 12; Bacteria - 1396; Metazoa - 17338; Fungi - 3422; …
RSG00315	0	0	NA	NA	NA	--	no	Basic-leucine zipper (bZIP) transcription factor family protein
RSG00316	64.1637	50.8211	0.792054	-0.336329	1	down	no	PEL1 | Eukaryotic release factor 1 (eRF1) family protein
RSG00317	750.812	1188.64	1.58313	0.662782	0.208911	up	no	ARM repeat superfamily protein
RSG00318	987.308	922.651	0.934512	-0.0977154	1	down	no	GTG2 | GPCR-type G protein 2
RSG00319	163.594	147.098	0.899166	-0.153341	1	down	no	unknown protein; FUNCTIONS IN: molecular_function unknown; INVOLVED IN: biological_process unknown; LOCATED IN: mitochondrion; EXPRESSED IN: 18 plant structures; EXPRESSED DURING: 11 growth stages; BEST Arabidopsis thaliana protein match is: unknown protein (TAIR:AT4G27610.3); Has 35333 Blast hits to 34131 proteins in 2444 species: Archae - 798; Bacteria - 22429; Metazoa - 974; Fungi - 991; Plant…
RSG00320	180.331	193.799	1.07469	0.103915	1	up	no	unknown protein; FUNCTIONS IN: molecular_function unknown; INVOLVED IN: biological_process unknown; LOCATED IN: cellular_component unknown; BEST Arabidopsis thaliana protein match is: unknown protein (TAIR:AT4G27620.2); Has 1304 Blast hits to 1173 proteins in 200 species: Archae - 14; Bacteria - 115; Metazoa - 628; Fungi - 104; Plants - 95; Viruses - 8; Other Eukaryotes - 340 (source: NCBI BLink).
RSG00321	308.936	399.64	1.2936	0.371395	1	up	no	NARA5 | pfkB-like carbohydrate kinase family protein
RSG00322	437.051	888.089	2.032	1.0229	0.0404321	up	yes	Plant protein of unknown function (DUF827)
RSG00323	54.2982	58.2936	1.07358	0.102432	1	up	no	Heavy metal transport/detoxification superfamily protein
RSG00324	1218.9	1047.88	0.8597	-0.218095	1	down	no	SPFH/Band 7/PHB domain-containing membrane-associated protein family
RSG00325	0	0	NA	NA	NA	--	no	unknown protein; FUNCTIONS IN: molecular_function unknown; INVOLVED IN: biological_process unknown; LOCATED IN: mitochondrion cell wall; EXPRESSED IN: 9 plant structures; EXPRESSED DURING: 6 growth stages; Has 30201 Blast hits to 17322 proteins in 780 species: Archae - 12; Bacteria - 1396; Metazoa - 17338; Fungi - 3422; Plants - 5037; Viruses - 0; Other Eukaryotes - 2996 (source: NCBI BLink).
RSG00326	149.133	149.856	1.00484	0.00696998	1	up	no	PRA1.H | prenylated RAB acceptor 1.H
RSG00327	1550.95	3343.97	2.15608	1.10841	1	up	no	ENODL2 AtENODL2 | early nodulin-like protein 2
RSG00328	0	0	NA	NA	NA	--	no	no data
RSG00329	541.076	559.011	1.03315	0.0470466	1	up	no	unknown protein; Has 25 Blast hits to 23 proteins in 8 species: Archae - 0; Bacteria - 0; Metazoa - 0; Fungi - 0; Plants - 25; Viruses - 0; Other Eukaryotes - 0 (source: NCBI BLink).
RSG00330	201.516	189.38	0.939778	-0.0896086	1	down	no	PPI1 | proton pump interactor 1
RSG00331	212.244	162.205	0.764241	-0.387901	1	down	no	3'-5'-exoribonuclease family protein
RSG00332	0	0	NA	NA	NA	--	no	Core-2/I-branching beta-16-N-acetylglucosaminyltransferase family protein
RSG00333	136.268	126.218	0.926245	-0.110534	1	down	no	ATRMA3 RMA3 | RING membrane-anchor 3
RSG00334	4.87502	23.475	4.81537	2.26765	1	up	no	Cystathionine beta-synthase (CBS) family protein
RSG00335	0	0	NA	NA	NA	--	no	BED zinc finger ;hAT family dimerisation domain
RSG00336	0	0	NA	NA	NA	--	no	Ribonuclease H-like superfamily protein
RSG00337	0	0	NA	NA	NA	--	no	RING/U-box superfamily protein
RSG00338	1066.3	67.0849	0.0629138	-3.99048	2.84e-23	down	yes	Aluminium induced protein with YGL and LRDR motifs
RSG00339	841.651	1495.96	1.77741	0.829777	1	up	no	PORB | protochlorophyllide oxidoreductase B
RSG00340	6.33013	12.2257	1.93135	0.949606	1	up	no	Protein of unknown function (DUF1218)
RSG00341	3802.89	4116.44	1.08245	0.114303	1	up	no	CIP7 | COP1-interacting protein 7
RSG00342	169.422	0.509582	0.00300777	-8.37709	1.89e-13	down	yes	no data
RSG00343	0	0	NA	NA	NA	--	no	ABC-2 type transporter family protein
RSG00344	1042.34	930.633	0.892832	-0.163539	1	down	no	unknown protein; Has 30201 Blast hits to 17322 proteins in 780 species: Archae - 12; Bacteria - 1396; Metazoa - 17338; Fungi - 3422; Plants - 5037; Viruses - 0; Other Eukaryotes - 2996 (source: NCBI BLink).
RSG00345	0	0	NA	NA	NA	--	no	VIIIB ATVIIIB | P-loop containing nucleoside triphosphate hydrolases superfamily protein
RSG00346	0.485038	6.43186	13.2605	3.72907	1	up	no	Dynein light chain type 1 family protein
RSG00347	1074.77	1154.42	1.07411	0.10314	1	up	no	Protein of unknown function (DUF1223)
RSG00348	354.808	284.543	0.801964	-0.318391	1	down	no	Met-10+ like family protein
RSG00349	0	0	NA	NA	NA	--	no	SPL NZZ | sporocyteless (SPL)
RSG00350	2203.75	1818.25	0.825071	-0.27741	1	down	no	ATPHOS34 PHOS34 | Adenine nucleotide alpha hydrolases-like superfamily protein
RSG00351	0	0	NA	NA	NA	--	no	Ribonuclease H-like superfamily protein
RSG00352	58.5974	41.2932	0.704695	-0.50493	1	down	no	B-box type zinc finger family protein
RSG00353	0	0	NA	NA	NA	--	no	S-locus lectin protein kinase family protein
RSG00354	0	0	NA	NA	NA	--	no	S-locus lectin protein kinase family protein
RSG00355	6.52724	28.1726	4.31615	2.10975	1	up	no	Calcium-binding EF-hand family protein
RSG00356	1.01935	0	#NAME?	#NAME?	1	down	no	GH3.5 WES1 | Auxin-responsive GH3 family protein
RSG00357	0	0	NA	NA	NA	--	no	CRK8 | cysteine-rich RLK (RECEPTOR-like protein kinase) 8
RSG00358	2.52375	0	#NAME?	#NAME?	1	down	no	zinc finger (C2H2 type) family protein
RSG00359	802.036	805.409	1.00421	0.00605457	1	up	no	HTA2 | histone H2A 2
RSG00360	0	0	NA	NA	NA	--	no	NB-ARC domain-containing disease resistance protein
RSG00361	0	0	NA	NA	NA	--	no	unknown protein; BEST Arabidopsis thaliana protein match is: unknown protein (TAIR:AT5G25200.1); Has 221 Blast hits to 217 proteins in 10 species: Archae - 0; Bacteria - 0; Metazoa - 0; Fungi - 0; Plants - 221; Viruses - 0; Other Eukaryotes - 0 (source: NCBI BLink).
RSG00362	77.8757	67.1663	0.862481	-0.213436	1	down	no	HCEF1 | high cyclic electron flow 1
RSG00363	4327.65	5535.76	1.27916	0.355196	0.937862	up	no	ATK2 KATB | kinesin 2
RSG00364	0	0	NA	NA	NA	--	no	SESA1 AT2S1 | seed storage albumin 1
RSG00365	0	0	NA	NA	NA	--	no	SESA4 AT2S4 | seed storage albumin 4
RSG00366	0	0	NA	NA	NA	--	no	SESA4 AT2S4 | seed storage albumin 4
RSG00367	0	0	NA	NA	NA	--	no	BEST Arabidopsis thaliana protein match is: Ribonuclease H-like superfamily protein (TAIR:AT4G29090.1); Has 208 Blast hits to 191 proteins in 10 species: Archae - 0; Bacteria - 0; Metazoa - 0; Fungi - 0; Plants - 208; Viruses - 0; Other Eukaryotes - 0 (source: NCBI BLink).
RSG00368	0	0	NA	NA	NA	--	no	SESA4 AT2S4 | seed storage albumin 4
RSG00369	1703.72	1741.73	1.02231	0.0318377	1	up	no	CONTAINS InterPro DOMAIN/s: DDRGK domain (InterPro:IPR019153); Has 14775 Blast hits to 8764 proteins in 778 species: Archae - 29; Bacteria - 1878; Metazoa - 5164; Fungi - 1447; Plants - 582; Viruses - 164; Other Eukaryotes - 5511 (source: NCBI BLink).
RSG00370	0	0	NA	NA	NA	--	no	COBL11 | COBRA-like protein 11 precursor
RSG00371	402.835	383.094	0.950995	-0.0724899	1	down	no	Ypt/Rab-GAP domain of gyp1p superfamily protein
RSG00372	5971.67	6360.46	1.06511	0.0909971	1	up	no	Ribosomal protein L14
RSG00373	1262.06	1485.63	1.17715	0.235301	1	up	no	TOR1 SPR2 CN | ARM repeat superfamily protein
RSG00374	85.9073	71.9666	0.837724	-0.255453	1	down	no	VPS22 | EAP30/Vps36 family protein
RSG00375	0	0	NA	NA	NA	--	no	FAD4 FADA | fatty acid desaturase A
RSG00376	195.672	151.209	0.772765	-0.371898	1	down	no	unknown protein; FUNCTIONS IN: molecular_function unknown; LOCATED IN: vacuole; BEST Arabidopsis thaliana protein match is: unknown protein (TAIR:AT5G54870.1); Has 1807 Blast hits to 1807 proteins in 277 species: Archae - 0; Bacteria - 0; Metazoa - 736; Fungi - 347; Plants - 385; Viruses - 0; Other Eukaryotes - 339 (source: NCBI BLink).
RSG00377	303.125	464.987	1.53398	0.617278	0.743361	up	no	CONTAINS InterPro DOMAIN/s: Ribosome 60S biogenesis N-terminal (InterPro:IPR021714); BEST Arabidopsis thaliana protein match is: unknown protein (TAIR:AT1G72270.1); Has 30201 Blast hits to 17322 proteins in 780 species: Archae - 12; Bacteria - 1396; Metazoa - 17338; Fungi - 3422; Plants - 5037; Viruses - 0; Other Eukaryotes - 2996 (source: NCBI BLink).
RSG00378	247.496	225.047	0.909294	-0.137181	1	down	no	unknown protein; BEST Arabidopsis thaliana protein match is: unknown protein (TAIR:AT5G54920.1); Has 30201 Blast hits to 17322 proteins in 780 species: Archae - 12; Bacteria - 1396; Metazoa - 17338; Fungi - 3422; Plants - 5037; Viruses - 0; Other Eukaryotes - 2996 (source: NCBI BLink).
RSG00379	97.6221	85.2586	0.873353	-0.195363	1	down	no	NADH:ubiquinone oxidoreductase 17.2kDa subunit
RSG00380	96.0516	106.588	1.1097	0.150167	1	up	no	Tetratricopeptide repeat (TPR)-like superfamily protein
RSG00381	517.908	628.177	1.21291	0.278476	1	up	no	AT-HF HISN4 | HIS HF
RSG00382	322.024	359.897	1.11761	0.160416	1	up	no	Predicted pyridoxal phosphate-dependent enzyme YBL036C type
RSG00383	4482.03	4105.78	0.916054	-0.126495	1	down	no	VTC2 | mannose-1-phosphate guanylyltransferase (GDP)s;GDP-galactose:mannose-1-phosphate guanylyltransferases;GDP-galactose:glucose-1-phosphate guanylyltransferases;GDP-galactose:myoinositol-1-phosphate guanylyltransferases;glucose-1-phosphate guanylyltransferase
RSG00384	841.709	754.519	0.896413	-0.157764	1	down	no	SUM1 SUMO 1 SUMO1 ATSUMO1 | small ubiquitin-like modifier 1
RSG00385	51.2894	42.0084	0.819045	-0.287985	1	down	no	SWIB/MDM2 domain superfamily protein
RSG00386	30.984	17.9167	0.578257	-0.790217	1	down	no	Pentatricopeptide repeat (PPR) superfamily protein
RSG00387	0	0	NA	NA	NA	--	no	GDSL-like Lipase/Acylhydrolase superfamily protein
RSG00388	322.428	320.57	0.994237	-0.00833783	1	down	no	AR192 | Co-chaperone GrpE family protein
RSG00389	0	0	NA	NA	NA	--	no	Phosphatidate cytidylyltransferase family protein
RSG00390	47.911	1.48592	0.0310142	-5.01093	0.0170232	down	yes	MAP65-2 | microtubule-associated protein 65-2
RSG00391	1654.14	796.746	0.481669	-1.05389	0.00115956	down	yes	hydroxyproline-rich glycoprotein family protein
RSG00392	0	0	NA	NA	NA	--	no	ATS1 CLO1 ATPXG1 | seed gene 1
RSG00393	1412.6	1635.52	1.15781	0.211401	1	up	no	PPX1 PPX-1 | protein phosphatase X 1
RSG00394	0	0	NA	NA	NA	--	no	MGO1 TOP1ALPHA TOP1 | DNA topoisomerase I alpha
RSG00395	0	1.50733	Inf	Inf	1	up	no	ATFIM1 FIM1 | fimbrin 1
RSG00396	1530.96	2466.64	1.61118	0.688116	0.750015	up	no	SHV3 MRH5 GPDL2 | PLC-like phosphodiesterase family protein
RSG00397	52.5474	194.604	3.70341	1.88885	0.0152325	up	yes	Tetratricopeptide repeat (TPR)-like superfamily protein
RSG00398	57.3731	73.7694	1.28578	0.362647	1	up	no	unknown protein; Has 30201 Blast hits to 17322 proteins in 780 species: Archae - 12; Bacteria - 1396; Metazoa - 17338; Fungi - 3422; Plants - 5037; Viruses - 0; Other Eukaryotes - 2996 (source: NCBI BLink).
RSG00399	175.752	420.418	2.39211	1.25828	0.0211566	up	yes	Mitochondrial import inner membrane translocase subunit Tim17/Tim22/Tim23 family protein
RSG00400	167.203	168.573	1.00819	0.0117737	1	up	no	RNA-binding (RRM/RBD/RNP motifs) family protein
RSG00401	0	0	NA	NA	NA	--	no	UDP-Glycosyltransferase superfamily protein
RSG00402	531.826	388.258	0.730048	-0.453937	1	down	no	WRKY20 AtWRKY20 | WRKY family transcription factor family protein
RSG00403	6702.65	5476.97	0.817134	-0.291355	1	down	no	DEK domain-containing chromatin associated protein
RSG00404	605.199	523.011	0.864196	-0.21057	1	down	no	Sucrase/ferredoxin-like family protein
RSG00405	402.764	322.651	0.801092	-0.31996	1	down	no	D6PKL1 AGC1-2 | D6 protein kinase like 1
RSG00406	613.673	199.559	0.325188	-1.62065	0.0309362	down	yes	S-adenosyl-L-methionine-dependent methyltransferases superfamily protein
RSG00407	0	0	NA	NA	NA	--	no	ATOPT5 OPT5 | oligopeptide transporter 5
RSG00408	0.509677	6.34621	12.4514	3.63824	1	up	no	RING/U-box superfamily protein
RSG00409	1300.48	897.506	0.690134	-0.535051	0.519478	down	no	ATCBL3 CBL3 | calcineurin B-like 3
RSG00410	315.81	68.2711	0.216178	-2.20971	6.02e-05	down	yes	Got1/Sft2-like vescicle transport protein family
RSG00411	207.213	493.176	2.38004	1.25099	0.0703704	up	no	Leucine-rich repeat receptor-like protein kinase family protein
RSG00412	5.58181	0.997752	0.178751	-2.48398	1	down	no	Aldolase superfamily protein
RSG00413	1604.49	1510.43	0.941378	-0.0871544	1	down	no	UKL4 | uridine kinase-like 4
RSG00414	50.9768	44.8988	0.88077	-0.183164	1	down	no	EMB1374 CPSUFE ATSUFE SUFE1 | chloroplast sulfur E
RSG00415	80.6212	46.5561	0.577467	-0.79219	1	down	no	Late embryogenesis abundant (LEA) hydroxyproline-rich glycoprotein family
RSG00416	0	0	NA	NA	NA	--	no	Domain of unknown function (DUF2431)
RSG00417	0	0	NA	NA	NA	--	no	BED zinc finger ;hAT family dimerisation domain
RSG00418	0.509677	0	#NAME?	#NAME?	1	down	no	ATNAS2 NAS2 | nicotianamine synthase 2
RSG00419	1505.19	1557.44	1.03471	0.0492228	1	up	no	RNA-binding KH domain-containing protein
RSG00420	0	0	NA	NA	NA	--	no	Calcium-binding EF-hand family protein
RSG00421	181.425	212.23	1.1698	0.226259	1	up	no	WIP1 | WPP domain interacting protein 1
RSG00422	0	0	NA	NA	NA	--	no	unknown protein; Has 614 Blast hits to 492 proteins in 137 species: Archae - 0; Bacteria - 94; Metazoa - 255; Fungi - 76; Plants - 69; Viruses - 0; Other Eukaryotes - 120 (source: NCBI BLink).
RSG00423	0	0	NA	NA	NA	--	no	WRKY34 ATWRKY34 MSP3 | WRKY DNA-binding protein 34
RSG00424	347.978	505.034	1.45134	0.537385	0.951222	up	no	CSN6B | COP9 signalosome subunit 6B
RSG00425	1.01935	1.95268	1.91561	0.937802	1	up	no	GAMT1 | S-adenosyl-L-methionine-dependent methyltransferases superfamily protein
RSG00426	573.474	560.441	0.977273	-0.0331662	1	down	no	Uncharacterised conserved protein UCP022280
RSG00427	52.432	0	#NAME?	#NAME?	0.000419326	down	yes	RING/U-box superfamily protein
RSG00428	706.188	19.0215	0.0269355	-5.21435	2.42e-31	down	yes	antitermination NusB domain-containing protein
RSG00429	171.297	0	#NAME?	#NAME?	1.09e-14	down	yes	F-box/RNI-like/FBD-like domains-containing protein
RSG00430	1.50439	5.56258	3.69756	1.88657	1	up	no	unknown protein; BEST Arabidopsis thaliana protein match is: unknown protein (TAIR:AT1G55365.1); Has 30201 Blast hits to 17322 proteins in 780 species: Archae - 12; Bacteria - 1396; Metazoa - 17338; Fungi - 3422; Plants - 5037; Viruses - 0; Other Eukaryotes - 2996 (source: NCBI BLink).
RSG00431	2605.59	3948.3	1.51532	0.599625	0.129083	up	no	emb1027 | Arginyl-tRNA synthetase class Ic
RSG00432	0	0	NA	NA	NA	--	no	P-loop containing nucleoside triphosphate hydrolases superfamily protein
RSG00433	6.30549	0.48817	0.0774198	-3.69115	1	down	no	A20/AN1-like zinc finger family protein
RSG00434	3396.64	3767.8	1.10927	0.149617	1	up	no	PFK3 | phosphofructokinase 3
RSG00435	0	0	NA	NA	NA	--	no	PFK3 | phosphofructokinase 3
RSG00436	0	0	NA	NA	NA	--	no	MIOX2 | myo-inositol oxygenase 2
RSG00437	1918.35	1690.11	0.881019	-0.182755	1	down	no	Ribosomal protein L31e family protein
RSG00438	20.1083	2.50509	0.12458	-3.00486	1	down	no	S-adenosyl-L-methionine-dependent methyltransferases superfamily protein
RSG00439	1483.21	1789.89	1.20677	0.271151	1	up	no	Mitochondrial ATP synthase subunit G protein
RSG00440	0	0	NA	NA	NA	--	no	Nucleotide-diphospho-sugar transferases superfamily protein
RSG00441	0	0	NA	NA	NA	--	no	ACT-like protein tyrosine kinase family protein
RSG00442	0	0	NA	NA	NA	--	no	Cystatin/monellin superfamily protein
RSG00443	0	0	NA	NA	NA	--	no	GSL03 | glucan synthase-like 3
RSG00444	0	0	NA	NA	NA	--	no	AtGolS6 GolS6 | galactinol synthase 6
RSG00445	0	0	NA	NA	NA	--	no	ACS7 ATACS7 | 1-amino-cyclopropane-1-carboxylate synthase 7
RSG00446	522.515	426.7	0.816627	-0.29225	1	down	no	Mitochondrial substrate carrier family protein
RSG00447	0	1.52875	Inf	Inf	1	up	no	FUNCTIONS IN: molecular_function unknown; INVOLVED IN: biological_process unknown; LOCATED IN: chloroplast; EXPRESSED IN: 7 plant structures; EXPRESSED DURING: F mature embryo stage petal differentiation and expansion stage E expanded cotyledon stage D bilateral stage; BEST Arabidopsis thaliana protein match is: effector of transcription2 (TAIR:AT5G56780.1); Has 75 Blast hits to 42 proteins in 17…
RSG00448	0	0	NA	NA	NA	--	no	F-box/RNI-like superfamily protein
RSG00449	0	3.05749	Inf	Inf	1	up	no	NADH-ubiquinone oxidoreductase-related
RSG00450	645.661	596.322	0.923584	-0.114685	1	down	no	unknown protein; BEST Arabidopsis thaliana protein match is: unknown protein (TAIR:AT1G80610.1); Has 63 Blast hits to 59 proteins in 12 species: Archae - 0; Bacteria - 0; Metazoa - 6; Fungi - 0; Plants - 53; Viruses - 0; Other Eukaryotes - 4 (source: NCBI BLink).
RSG00451	771.899	721.679	0.93494	-0.0970543	1	down	no	KNAT5 | KNOTTED1-like homeobox gene 5
RSG00452	572.702	644.115	1.1247	0.169536	1	up	no	neurochondrin family protein
RSG00453	1346.15	1505.77	1.11857	0.161655	1	up	no	calcium-binding EF hand family protein
RSG00454	107.766	161.734	1.50079	0.585718	1	up	no	Phox4 | Octicosapeptide/Phox/Bem1p (PB1) domain-containing protein / tetratricopeptide repeat (TPR)-containing protein
RSG00455	0	0	NA	NA	NA	--	no	Beta-13-N-Acetylglucosaminyltransferase family protein
RSG00456	0	0	NA	NA	NA	--	no	Beta-13-N-Acetylglucosaminyltransferase family protein
RSG00457	254.524	268.562	1.05516	0.0774565	1	up	no	Galactosyltransferase family protein
RSG00458	1655.47	1697.59	1.02544	0.0362451	1	up	no	VAMP711 ATVAMP711 | vesicle-associated membrane protein 711
RSG00459	819.251	758.287	0.925586	-0.11156	1	down	no	Phox (PX) domain-containing protein
RSG00460	1293.9	1253.72	0.968944	-0.0455142	1	down	no	ATPANK2 PANK2 | pantothenate kinase 2
RSG00461	486.667	661.052	1.35832	0.441828	1	up	no	Myosin heavy chain-related protein
RSG00462	1990.21	2602.38	1.30759	0.386912	0.884371	up	no	ATPase F0 complex subunit B/B' bacterial/chloroplast
RSG00463	822.409	786.092	0.955841	-0.0651581	1	down	no	Protein kinase superfamily protein
RSG00464	218.024	213.973	0.981418	-0.0270604	1	down	no	Ubiquitin-like superfamily protein
RSG00465	10.9419	7.4082	0.677051	-0.562663	1	down	no	F-box/RNI-like/FBD-like domains-containing protein
RSG00466	0	0	NA	NA	NA	--	no	IAA29 | indole-3-acetic acid inducible 29
RSG00467	5945.82	6067.45	1.02046	0.0292128	1	up	no	ENTH/ANTH/VHS superfamily protein
RSG00468	0	0	NA	NA	NA	--	no	Core-2/I-branching beta-16-N-acetylglucosaminyltransferase family protein
RSG00469	232.024	199.054	0.857901	-0.221117	1	down	no	unknown protein; BEST Arabidopsis thaliana protein match is: unknown protein (TAIR:AT3G24150.1); Has 39 Blast hits to 39 proteins in 10 species: Archae - 0; Bacteria - 0; Metazoa - 0; Fungi - 0; Plants - 39; Viruses - 0; Other Eukaryotes - 0 (source: NCBI BLink).
RSG00470	301.793	243.045	0.805336	-0.312337	1	down	no	SD2-5 | S-domain-2 5
RSG00471	0.509677	0.997752	1.95762	0.969099	1	up	no	SD2-5 | S-domain-2 5
RSG00472	3478.06	2937.42	0.844559	-0.24373	1	down	no	TPX2 (targeting protein for Xklp2) protein family
RSG00473	1157.04	835.037	0.721698	-0.470532	1	down	no	Tetratricopeptide repeat (TPR)-like superfamily protein
RSG00474	649.852	665.111	1.02348	0.0334838	1	up	no	Regulator of Vps4 activity in the MVB pathway protein
RSG00475	3014.73	3107.94	1.03092	0.0439288	1	up	no	Nucleotide-sugar transporter family protein
RSG00476	1468.61	1500.26	1.02155	0.0307635	1	up	no	EMB104 SHS1 EMB42 ATBT1 | Mitochondrial substrate carrier family protein
RSG00477	29315.5	36899.5	1.2587	0.33194	1	up	no	CESA1 RSW1 AtCESA1 | cellulose synthase 1
RSG00478	1216.3	1331.27	1.09452	0.130302	1	up	no	Cyclophilin-like peptidyl-prolyl cis-trans isomerase family protein
RSG00479	51.7744	46.3848	0.895901	-0.158589	1	down	no	Pentatricopeptide repeat (PPR) superfamily protein
RSG00480	36.7721	5.39128	0.146614	-2.76991	1	down	no	F-box family protein-related
RSG00481	304.86	296.632	0.973011	-0.0394719	1	down	no	Plant Tudor-like RNA-binding protein
RSG00482	40.5369	52.2642	1.2893	0.366587	1	up	no	Pentatricopeptide repeat (PPR) superfamily protein
RSG00483	1.98943	6.43186	3.23302	1.69288	1	up	no	Protein of unknown function DUF642
RSG00484	212.91	145.629	0.683992	-0.547949	1	down	no	Cytochrome bd ubiquinol oxidase 14kDa subunit
RSG00485	0	1.01916	Inf	Inf	1	up	no	AKT5 KT5 | K+ transporter 5
RSG00486	0	0	NA	NA	NA	--	no	HCO3- transporter family
RSG00487	1242.51	1275.27	1.02636	0.0375404	1	up	no	SHM3 | serine hydroxymethyltransferase 3
RSG00488	3809.55	4191.59	1.10028	0.137876	1	up	no	ATPase F0/V0 complex subunit C protein
RSG00489	0	0	NA	NA	NA	--	no	HXXXD-type acyl-transferase family protein
RSG00490	173.491	145.826	0.840537	-0.250617	1	down	no	Transducin family protein / WD-40 repeat family protein
RSG00491	0	0	NA	NA	NA	--	no	RNA-directed DNA polymerase (reverse transcriptase)-related family protein
RSG00492	0	0	NA	NA	NA	--	no	YUC YUC1 | Flavin-binding monooxygenase family protein
RSG00493	0	0	NA	NA	NA	--	no	DNAse I-like superfamily protein
RSG00494	1938.63	1885.42	0.972552	-0.0401533	1	down	no	LUG RON2 | LisH dimerisation motif;WD40/YVTN repeat-like-containing domain
RSG00495	266.313	215.005	0.807341	-0.308751	1	down	no	paramyosin-related
RSG00496	2525.64	2207.17	0.873903	-0.194454	1	down	no	TIFY8 | TIFY domain protein 8
RSG00497	0	0	NA	NA	NA	--	no	CRK8 | cysteine-rich RLK (RECEPTOR-like protein kinase) 8
RSG00498	166.841	159.747	0.957483	-0.0626817	1	down	no	2Fe-2S ferredoxin-like superfamily protein
RSG00499	708.263	721.015	1.018	0.0257445	1	up	no	RING/U-box superfamily protein
RSG00500	129.576	173.754	1.34094	0.423249	1	up	no	Mitochondrial glycoprotein family protein
RSG00501	1186.59	1196.64	1.00847	0.0121683	1	up	no	copper ion binding
RSG00502	901.004	1161.91	1.28958	0.366899	1	up	no	Enhancer of polycomb-like transcription factor protein
RSG00503	0	0.509582	Inf	Inf	1	up	no	ArfGap/RecO-like zinc finger domain-containing protein
RSG00504	3068.71	4198	1.368	0.452069	0.518324	up	no	Sec23/Sec24 protein transport family protein
RSG00505	57.9814	53.0093	0.914248	-0.129343	1	down	no	ATKC1 KAT3 KC1 AtLKT1 | potassium channel in Arabidopsis thaliana 3
RSG00506	450.326	530.269	1.17752	0.235756	1	up	no	AME3 | Protein kinase superfamily protein
RSG00507	0	0	NA	NA	NA	--	no	RING/FYVE/PHD zinc finger superfamily protein
RSG00508	0.509677	0	#NAME?	#NAME?	1	down	no	RING/FYVE/PHD zinc finger superfamily protein
RSG00509	248.046	206.642	0.833079	-0.263475	1	down	no	unknown protein; BEST Arabidopsis thaliana protein match is: unknown protein (TAIR:AT1G52343.1); Has 30201 Blast hits to 17322 proteins in 780 species: Archae - 12; Bacteria - 1396; Metazoa - 17338; Fungi - 3422; Plants - 5037; Viruses - 0; Other Eukaryotes - 2996 (source: NCBI BLink).
RSG00510	659.391	545.376	0.827091	-0.273882	1	down	no	GLB3 ATGLB3 | hemoglobin 3
RSG00511	67.5174	190.318	2.8188	1.49508	0.102317	up	no	helicases;ATP-dependent helicases;nucleic acid binding;ATP binding;DNA-directed DNA polymerases;DNA binding
RSG00512	6.55188	1.50733	0.230061	-2.11991	1	down	no	Protein kinase superfamily protein
RSG00513	0	0	NA	NA	NA	--	no	Protein kinase superfamily protein
RSG00514	4050.37	3983.99	0.983611	-0.0238409	1	down	no	AtLa1 La1 | La protein 1
RSG00515	156.92	156.664	0.99837	-0.00235324	1	down	no	PC-MYB1 MYB3R-1 ATMYB3R-1 ATMYB3R1 MYB3R1 | Homeodomain-like protein
RSG00516	0	0	NA	NA	NA	--	no	unknown protein; Has 30201 Blast hits to 17322 proteins in 780 species: Archae - 12; Bacteria - 1396; Metazoa - 17338; Fungi - 3422; Plants - 5037; Viruses - 0; Other Eukaryotes - 2996 (source: NCBI BLink).
RSG00517	1975.98	2161.08	1.09367	0.12918	1	up	no	ENTH/VHS/GAT family protein
RSG00518	0	0	NA	NA	NA	--	no	unknown protein; BEST Arabidopsis thaliana protein match is: unknown protein (TAIR:AT5G13090.1); Has 84 Blast hits to 83 proteins in 13 species: Archae - 0; Bacteria - 0; Metazoa - 0; Fungi - 0; Plants - 84; Viruses - 0; Other Eukaryotes - 0 (source: NCBI BLink).
RSG00519	99.2251	132.037	1.33068	0.412169	1	up	no	phosphoinositide binding
RSG00520	53.2296	31.8424	0.598209	-0.741277	1	down	no	Integrase-type DNA-binding superfamily protein
RSG00521	122.037	116.544	0.954989	-0.0664443	1	down	no	Cyclophilin-like peptidyl-prolyl cis-trans isomerase family protein
RSG00522	2.03871	2.92902	1.43671	0.522764	1	up	no	CCD8 MAX4 ATCCD8 | carotenoid cleavage dioxygenase 8
RSG00523	452.503	758.133	1.67542	0.744524	0.483514	up	no	Tetratricopeptide repeat (TPR)-like superfamily protein
RSG00524	19.5817	26.8965	1.37355	0.45791	1	up	no	AtAUR1 AUR1 | ataurora1
RSG00525	1151.98	903.689	0.784466	-0.350216	1	down	no	PFK6 | phosphofructokinase 6
RSG00526	1188.12	1349.16	1.13554	0.183385	1	up	no	nPAP | nuclear poly(a) polymerase
RSG00527	5.60644	0.97634	0.174146	-2.52163	1	down	no	unknown protein; Has 46 Blast hits to 46 proteins in 10 species: Archae - 0; Bacteria - 0; Metazoa - 0; Fungi - 0; Plants - 46; Viruses - 0; Other Eukaryotes - 0 (source: NCBI BLink).
RSG00528	6.57652	5.01017	0.761827	-0.392464	1	down	no	Polyketide cyclase/dehydrase and lipid transport superfamily protein
RSG00529	81.2618	61.5438	0.757352	-0.400964	1	down	no	ATHB-8 ATHB8 HB-8 | homeobox gene 8
RSG00530	14.97	19.4883	1.30182	0.380533	1	up	no	GATA9 | GATA transcription factor 9
RSG00531	72.9591	85.9137	1.17756	0.235801	1	up	no	Peptidyl-tRNA hydrolase II (PTH2) family protein
RSG00532	620.071	573.72	0.92525	-0.112085	1	down	no	CONTAINS InterPro DOMAIN/s: Nuclear pore complex protein Nucleoporin Nup85-like (InterPro:IPR011502); Has 30201 Blast hits to 17322 proteins in 780 species: Archae - 12; Bacteria - 1396; Metazoa - 17338; Fungi - 3422; Plants - 5037; Viruses - 0; Other Eukaryotes - 2996 (source: NCBI BLink).
RSG00533	284.496	554.031	1.94741	0.961557	0.0818394	up	no	glycine-rich protein
RSG00534	624.188	538.799	0.8632	-0.212234	1	down	no	unknown protein; CONTAINS InterPro DOMAIN/s: Protein of unknown function DUF866 eukaryotic (InterPro:IPR008584); Has 30201 Blast hits to 17322 proteins in 780 species: Archae - 12; Bacteria - 1396; Metazoa - 17338; Fungi - 3422; Plants - 5037; Viruses - 0; Other Eukaryotes - 2996 (source: NCBI BLink).
RSG00535	3535.7	3225.91	0.912384	-0.132287	1	down	no	GAMMA-VPE GAMMAVPE | gamma vacuolar processing enzyme
RSG00536	0	0	NA	NA	NA	--	no	Zinc finger (CCCH-type) family protein / RNA recognition motif (RRM)-containing protein
RSG00537	146.881	204.839	1.3946	0.479847	1	up	no	DA1 | DA1
RSG00538	1610.79	1652.94	1.02617	0.0372672	1	up	no	ATH1 | homeobox gene 1
RSG00539	643.517	614.637	0.955121	-0.0662446	1	down	no	CBL10 SCABP8 ATCBL10 | calcineurin B-like protein 10
RSG00540	5341.65	7499.77	1.40402	0.489562	0.863894	up	no	AtGLDP1 GLDP1 | glycine decarboxylase P-protein 1
RSG00541	0	0	NA	NA	NA	--	no	ZIP9 ATZIP9 | ZIP metal ion transporter family
RSG00542	40.9804	31.714	0.773881	-0.369817	1	down	no	SQD1 | sulfoquinovosyldiacylglycerol 1
RSG00543	1808.77	1112.93	0.615298	-0.700643	0.120303	down	no	Thioredoxin superfamily protein
RSG00544	0.509677	0.48817	0.957804	-0.0621983	1	down	no	EDA39 | calmodulin-binding family protein
RSG00545	346.835	361.923	1.0435	0.061432	1	up	no	Cyclophilin-like peptidyl-prolyl cis-trans isomerase family protein
RSG00546	1840.57	2179.78	1.1843	0.244033	1	up	no	AGC (cAMP-dependent cGMP-dependent and protein kinase C) kinase family protein
RSG00547	1722.54	1735.43	1.00748	0.0107566	1	up	no	APM1 ATAPM1 | aminopeptidase M1
RSG00548	7.32485	2.95043	0.402798	-1.31187	1	down	no	CONTAINS InterPro DOMAIN/s: Mitochondrial distribution/morphology family 35/apoptosis (InterPro:IPR007918); Has 214 Blast hits to 214 proteins in 102 species: Archae - 0; Bacteria - 0; Metazoa - 110; Fungi - 69; Plants - 29; Viruses - 0; Other Eukaryotes - 6 (source: NCBI BLink).
RSG00549	47.8033	12.5254	0.26202	-1.93225	0.817253	down	no	S-adenosyl-L-methionine-dependent methyltransferases superfamily protein
RSG00550	0	0	NA	NA	NA	--	no	CRK8 | cysteine-rich RLK (RECEPTOR-like protein kinase) 8
RSG00551	0	0	NA	NA	NA	--	no	P-loop containing nucleoside triphosphate hydrolases superfamily protein
RSG00552	78.0481	23.7533	0.304342	-1.71623	0.510014	down	no	unknown protein; FUNCTIONS IN: molecular_function unknown; INVOLVED IN: biological_process unknown; LOCATED IN: chloroplast; EXPRESSED IN: 9 plant structures; EXPRESSED DURING: 6 growth stages; BEST Arabidopsis thaliana protein match is: Protein of unknown function DUF547 (TAIR:AT1G16750.1); Has 192 Blast hits to 192 proteins in 18 species: Archae - 0; Bacteria - 0; Metazoa - 1; Fungi - 0; Plants…
RSG00553	481.483	398.377	0.827395	-0.273351	1	down	no	Haloacid dehalogenase-like hydrolase (HAD) superfamily protein
RSG00554	207.075	1671.57	8.07232	3.01298	9.6e-11	up	yes	lysine-ketoglutarate reductase/saccharopine dehydrogenase bifunctional enzyme
RSG00555	17.9295	41.7985	2.33127	1.22112	1	up	no	F-box family protein
RSG00556	11.3776	34.6858	3.0486	1.60815	1	up	no	Tetratricopeptide repeat (TPR)-like superfamily protein
RSG00557	0	0	NA	NA	NA	--	no	putative endonuclease or glycosyl hydrolase with C2H2-type zinc finger domain
RSG00558	156.072	178.426	1.14323	0.19312	1	up	no	F-box and associated interaction domains-containing protein
RSG00559	80.2516	82.3038	1.02557	0.03643	1	up	no	zinc ion binding;transcription regulators
RSG00560	448.92	691.035	1.53933	0.622302	0.598347	up	no	XI-I ATXI-I XI-15 | myosin putative
RSG00561	1146.55	1787.49	1.55902	0.640637	0.158053	up	no	SLOMO | F-box family protein
RSG00562	0	1.95268	Inf	Inf	1	up	no	PME44 ATPME44 | pectin methylesterase 44
RSG00563	937.292	2010.29	2.14478	1.10083	0.000241251	up	yes	FAB1A | 1-phosphatidylinositol-4-phosphate 5-kinases;zinc ion binding;1-phosphatidylinositol-3-phosphate 5-kinases
RSG00564	804.724	525.858	0.653464	-0.613821	0.47684	down	no	EIF3K TIF3K1 ATTIF3K1 | eukaryotic translation initiation factor 3K
RSG00565	22.204	13.566	0.61097	-0.710825	1	down	no	CDC20.1 | Transducin family protein / WD-40 repeat family protein
RSG00566	162.402	1.46451	0.00901782	-6.793	0.0185914	down	yes	ADR1-L1 | ADR1-like 1
RSG00567	170.572	198.754	1.16522	0.220602	1	up	no	ADR1-L1 | ADR1-like 1
RSG00568	2.49911	1.50733	0.603149	-0.729413	1	down	no	PGSIP3 GUX2 | plant glycogenin-like starch initiation protein 3
RSG00569	136.293	61.3939	0.450456	-1.15054	0.614682	down	no	Tic22-like family protein
RSG00570	742.328	715.542	0.963917	-0.0530198	1	down	no	Plant protein of unknown function (DUF827)
RSG00571	11.5501	15.1376	1.3106	0.39023	1	up	no	Vacuolar import/degradation Vid27-related protein
RSG00572	167.383	200.968	1.20065	0.263811	1	up	no	ATSPPL1 SPPL1 | SIGNAL PEPTIDE PEPTIDASE-LIKE 1
RSG00573	0.485038	2.95043	6.08289	2.60476	1	up	no	Peroxidase superfamily protein
RSG00574	709.015	716.228	1.01017	0.0146026	1	up	no	BAK1 RKS10 SERK3 ELG ATSERK3 ATBAK1 | BRI1-associated receptor kinase
RSG00575	5.96829	2.48367	0.416145	-1.26484	1	down	no	Pectin lyase-like superfamily protein
RSG00576	0	0.48817	Inf	Inf	1	up	no	ATMYB69 MYB69 | myb domain protein 69
RSG00577	269.658	264.053	0.979213	-0.0303052	1	down	no	ATNAP13 EMB2751 | ABC transporter family protein
RSG00578	34.544	68.3139	1.97759	0.983745	1	up	no	hda14 ATHDA14 | histone deacetylase 14
RSG00579	410.783	405.19	0.986384	-0.0197787	1	down	no	unknown protein; FUNCTIONS IN: molecular_function unknown; INVOLVED IN: biological_process unknown; LOCATED IN: chloroplast; EXPRESSED IN: 22 plant structures; EXPRESSED DURING: 13 growth stages; CONTAINS InterPro DOMAIN/s: Protein of unknown function DUF3727 (InterPro:IPR022203); Has 348 Blast hits to 348 proteins in 78 species: Archae - 0; Bacteria - 101; Metazoa - 0; Fungi - 0; Plants - 183; V…
RSG00580	530.134	602.561	1.13662	0.184751	1	up	no	Eukaryotic aspartyl protease family protein
RSG00581	132.856	313.731	2.36144	1.23966	0.0663883	up	no	RPD1 | Ubiquitin carboxyl-terminal hydrolase family protein
RSG00582	22.8292	579.163	25.3694	4.66502	4.75e-24	up	yes	Protein phosphatase 2C family protein
RSG00583	1107.1	2448.62	2.21174	1.14518	0.000134144	up	yes	DHS2 | 3-deoxy-d-arabino-heptulosonate 7-phosphate synthase
RSG00584	776.552	909.839	1.17164	0.228528	1	up	no	PAA1 HMA6 | P-type ATP-ase 1
RSG00585	1104.97	1414.17	1.27982	0.355943	1	up	no	KUP5 | K+ uptake permease 5
RSG00586	134.715	253.074	1.87859	0.909652	0.71926	up	no	metallo-beta-lactamase family protein
RSG00587	0	0	NA	NA	NA	--	no	unknown protein; LOCATED IN: endomembrane system; Has 3456 Blast hits to 2147 proteins in 337 species: Archae - 4; Bacteria - 491; Metazoa - 997; Fungi - 201; Plants - 1105; Viruses - 207; Other Eukaryotes - 451 (source: NCBI BLink).
RSG00588	127.176	122.133	0.960346	-0.0583743	1	down	no	Cysteine proteinases superfamily protein
RSG00589	237.638	5.4127	0.022777	-5.45628	0.000375683	down	yes	FUNCTIONS IN: molecular_function unknown; INVOLVED IN: biological_process unknown; LOCATED IN: plasma membrane; EXPRESSED IN: cultured cell; CONTAINS InterPro DOMAIN/s: Golgi apparatus membrane protein TVP15 (InterPro:IPR013714); Has 30201 Blast hits to 17322 proteins in 780 species: Archae - 12; Bacteria - 1396; Metazoa - 17338; Fungi - 3422; Plants - 5037; Viruses - 0; Other Eukaryotes - 2996 (…
RSG00590	1508.75	1712.71	1.13518	0.182923	1	up	no	unknown protein; Has 30201 Blast hits to 17322 proteins in 780 species: Archae - 12; Bacteria - 1396; Metazoa - 17338; Fungi - 3422; Plants - 5037; Viruses - 0; Other Eukaryotes - 2996 (source: NCBI BLink).
RSG00591	1409.56	1829.31	1.29779	0.376061	1	up	no	ADL2 DRP3A | dynamin-related protein 3A
RSG00592	29.9569	18.4263	0.615094	-0.701122	1	down	no	F-box and associated interaction domains-containing protein
RSG00593	0	6.36762	Inf	Inf	1	up	no	unknown protein; Has 30201 Blast hits to 17322 proteins in 780 species: Archae - 12; Bacteria - 1396; Metazoa - 17338; Fungi - 3422; Plants - 5037; Viruses - 0; Other Eukaryotes - 2996 (source: NCBI BLink).
RSG00594	0	0	NA	NA	NA	--	no	unknown protein; FUNCTIONS IN: molecular_function unknown; INVOLVED IN: biological_process unknown; LOCATED IN: chloroplast; EXPRESSED IN: 19 plant structures; EXPRESSED DURING: 11 growth stages; Has 30201 Blast hits to 17322 proteins in 780 species: Archae - 12; Bacteria - 1396; Metazoa - 17338; Fungi - 3422; Plants - 5037; Viruses - 0; Other Eukaryotes - 2996 (source: NCBI BLink).
RSG00595	0.994715	0.509582	0.512289	-0.964969	1	down	no	NAD(P)-linked oxidoreductase superfamily protein
RSG00596	484.312	687.044	1.4186	0.504467	0.9035	up	no	AGD2 | Pyridoxal phosphate (PLP)-dependent transferases superfamily protein
RSG00597	2.52375	609.55	241.526	7.91603	3.46e-11	up	yes	unknown protein; FUNCTIONS IN: molecular_function unknown; INVOLVED IN: biological_process unknown; LOCATED IN: chloroplast; EXPRESSED IN: pollen tube; Has 543 Blast hits to 512 proteins in 106 species: Archae - 0; Bacteria - 0; Metazoa - 281; Fungi - 54; Plants - 72; Viruses - 0; Other Eukaryotes - 136 (source: NCBI BLink).
RSG00598	1155.43	1443.1	1.24897	0.320738	1	up	no	CBS domain-containing protein with a domain of unknown function (DUF21)
RSG00599	0.994715	250.067	251.396	7.97382	3.01e-19	up	yes	CAP (Cysteine-rich secretory proteins Antigen 5 and Pathogenesis-related 1 protein) superfamily protein
RSG00600	6.93836	737.874	106.347	6.73264	3.82e-40	up	yes	CAP (Cysteine-rich secretory proteins Antigen 5 and Pathogenesis-related 1 protein) superfamily protein
RSG00601	343.006	638.831	1.86245	0.897203	0.179088	up	no	unknown protein; FUNCTIONS IN: molecular_function unknown; INVOLVED IN: biological_process unknown; LOCATED IN: cellular_component unknown; BEST Arabidopsis thaliana protein match is: unknown protein (TAIR:AT4G37820.1); Has 138092 Blast hits to 73110 proteins in 2951 species: Archae - 732; Bacteria - 17903; Metazoa - 48520; Fungi - 16808; Plants - 7078; Viruses - 1044; Other Eukaryotes - 46007 (s…
RSG00602	149.528	0	#NAME?	#NAME?	8.84e-13	down	yes	ATTKL TKL | TIC-like
RSG00603	301.636	381.257	1.26396	0.337956	1	up	no	tRNA synthetase class II (D K and N) family protein
RSG00604	83.8932	66.2499	0.789693	-0.340637	1	down	no	Inositol 134-trisphosphate 5/6-kinase family protein
RSG00605	277.025	255.21	0.921255	-0.118328	1	down	no	FUNCTIONS IN: molecular_function unknown; INVOLVED IN: biological_process unknown; LOCATED IN: chloroplast; EXPRESSED IN: 24 plant structures; EXPRESSED DURING: 15 growth stages; BEST Arabidopsis thaliana protein match is: short hypocotyl in white light1 (TAIR:AT1G69935.1); Has 40 Blast hits to 40 proteins in 10 species: Archae - 0; Bacteria - 0; Metazoa - 0; Fungi - 0; Plants - 40; Viruses - 0; …
RSG00606	0	0	NA	NA	NA	--	no	CER4 G7 FAR3 | Jojoba acyl CoA reductase-related male sterility protein
RSG00607	0	0	NA	NA	NA	--	no	CER4 G7 FAR3 | Jojoba acyl CoA reductase-related male sterility protein
RSG00608	7.30021	7.49385	1.02653	0.0377691	1	up	no	unknown protein; Has 30201 Blast hits to 17322 proteins in 780 species: Archae - 12; Bacteria - 1396; Metazoa - 17338; Fungi - 3422; Plants - 5037; Viruses - 0; Other Eukaryotes - 2996 (source: NCBI BLink).
RSG00609	0	0	NA	NA	NA	--	no	Peroxidase superfamily protein
RSG00610	0	0.48817	Inf	Inf	1	up	no	RSL2 | ROOT HAIR DEFECTIVE 6-LIKE 2
RSG00611	2636.26	2516.96	0.954749	-0.0668069	1	down	no	Ribosomal protein S14p/S29e family protein
RSG00612	4.38998	5.09582	1.16078	0.2151	1	up	no	unknown protein; Has 30201 Blast hits to 17322 proteins in 780 species: Archae - 12; Bacteria - 1396; Metazoa - 17338; Fungi - 3422; Plants - 5037; Viruses - 0; Other Eukaryotes - 2996 (source: NCBI BLink).
RSG00613	548.342	244.008	0.444993	-1.16815	0.0166413	down	yes	RING/U-box superfamily protein
RSG00614	1072.31	25.9201	0.0241723	-5.3705	8.63e-43	down	yes	ARM repeat superfamily protein
RSG00615	1.52903	1.01916	0.666543	-0.585231	1	down	no	OST1 SNRK2-6 SRK2E SNRK2.6 P44 ATOST1 | Protein kinase superfamily protein
RSG00616	39.9857	23.3508	0.583979	-0.776011	1	down	no	unknown protein; FUNCTIONS IN: molecular_function unknown; INVOLVED IN: biological_process unknown; LOCATED IN: endomembrane system; EXPRESSED IN: 20 plant structures; EXPRESSED DURING: 10 growth stages; BEST Arabidopsis thaliana protein match is: unknown protein (TAIR:AT2G15830.1); Has 32 Blast hits to 32 proteins in 4 species: Archae - 0; Bacteria - 0; Metazoa - 0; Fungi - 0; Plants - 32; Virus…
RSG00617	75.9109	2.54791	0.0335645	-4.89692	0.363435	down	no	Leucine-rich repeat (LRR) family protein
RSG00618	1039.37	2.48367	0.00238959	-8.70902	8.94e-63	down	yes	BEST Arabidopsis thaliana protein match is: cold regulated gene 27 (TAIR:AT5G42900.2); Has 30201 Blast hits to 17322 proteins in 780 species: Archae - 12; Bacteria - 1396; Metazoa - 17338; Fungi - 3422; Plants - 5037; Viruses - 0; Other Eukaryotes - 2996 (source: NCBI BLink).
RSG00619	1122.2	1970.44	1.75588	0.812192	0.0214084	up	no	ABF3 DPBF5 | abscisic acid responsive elements-binding factor 3
RSG00620	54.7586	178.889	3.26686	1.70791	0.0487894	up	yes	Class I glutamine amidotransferase-like superfamily protein
RSG00621	88.9562	22.4558	0.252437	-1.98601	1	down	no	CCoAOMT1 | S-adenosyl-L-methionine-dependent methyltransferases superfamily protein
RSG00622	5225.28	7482.94	1.43206	0.518096	0.235186	up	no	RING/U-box superfamily protein
RSG00623	0	0	NA	NA	NA	--	no	LEJ1 CDCP1 | Cystathionine beta-synthase (CBS) family protein
RSG00624	0	0	NA	NA	NA	--	no	UGT73B3 | UDP-glucosyl transferase 73B3
RSG00625	0	0	NA	NA	NA	--	no	UGT73B3 | UDP-glucosyl transferase 73B3
RSG00626	169.225	266.297	1.57363	0.654096	1	up	no	UGT73B1 | UDP-glucosyl transferase 73B1
RSG00627	246.475	734.333	2.97934	1.57499	3.26e-05	up	yes	D111/G-patch domain-containing protein
RSG00628	118.339	122.873	1.03832	0.054251	1	up	no	Calcium-dependent lipid-binding (CaLB domain) family protein
RSG00629	90.5021	98.0066	1.08292	0.114928	1	up	no	CYCD3;1 CYCD3 | CYCLIN D3;1
RSG00630	0	0	NA	NA	NA	--	no	CONTAINS InterPro DOMAIN/s: FBD (InterPro:IPR013596) FBD-like (InterPro:IPR006566); BEST Arabidopsis thaliana protein match is: F-box family protein (TAIR:AT3G62230.1); Has 81 Blast hits to 54 proteins in 5 species: Archae - 0; Bacteria - 0; Metazoa - 0; Fungi - 0; Plants - 81; Viruses - 0; Other Eukaryotes - 0 (source: NCBI BLink).
RSG00631	4683.93	4326.82	0.923757	-0.114414	1	down	no	vacuolar ATP synthase subunit H family protein
RSG00632	323.536	409.592	1.26599	0.34026	1	up	no	SEP1 | stress enhanced protein 1
RSG00633	2420.58	2295.24	0.948221	-0.0767054	1	down	no	EDA9 | D-3-phosphoglycerate dehydrogenase
RSG00634	388.465	398.142	1.02491	0.035496	1	up	no	Domain of unknown function (DUF303)
RSG00635	258.854	288.479	1.11445	0.156327	1	up	no	Leucine-rich repeat protein kinase family protein
RSG00636	228.546	161.918	0.708473	-0.497215	1	down	no	AGL16 | AGAMOUS-like 16
RSG00637	1506.4	1347.68	0.894634	-0.16063	1	down	no	CAD5 ATCAD5 CAD-5 | cinnamyl alcohol dehydrogenase 5
RSG00638	453.604	656.628	1.44758	0.533643	1	up	no	ALDH3I1 ALDH3 | aldehyde dehydrogenase 3I1
RSG00639	4453.01	3491.53	0.784083	-0.350921	1	down	no	FUC95A | 12-alpha-L-fucosidases
RSG00640	272.355	226.173	0.830435	-0.268061	1	down	no	unknown protein; FUNCTIONS IN: molecular_function unknown; INVOLVED IN: biological_process unknown; LOCATED IN: chloroplast; EXPRESSED IN: 22 plant structures; EXPRESSED DURING: 13 growth stages; BEST Arabidopsis thaliana protein match is: unknown protein (TAIR:AT4G34265.2); Has 80 Blast hits to 80 proteins in 11 species: Archae - 0; Bacteria - 0; Metazoa - 0; Fungi - 0; Plants - 80; Viruses - 0;…
RSG00641	546.106	443.935	0.812911	-0.298831	1	down	no	TIP41-like family protein
RSG00642	1254.32	1236.21	0.985558	-0.0209873	1	down	no	Thioredoxin superfamily protein
RSG00643	399.53	520.523	1.30284	0.381656	1	up	no	transducin family protein / WD-40 repeat family protein
RSG00644	433.941	467.663	1.07771	0.107972	1	up	no	SWIB/MDM2 domain superfamily protein
RSG00645	360.062	452.937	1.25794	0.331064	1	up	no	alpha/beta-Hydrolases superfamily protein
RSG00646	6.5026	4.45777	0.685536	-0.544696	1	down	no	Ribonuclease H-like superfamily protein
RSG00647	191.034	212.65	1.11315	0.154645	1	up	no	TAF8 | TBP-associated factor 8
RSG00648	0	0	NA	NA	NA	--	no	Polynucleotidyl transferase ribonuclease H-like superfamily protein
RSG00649	5.86973	10.2944	1.75381	0.810493	1	up	no	CLB6 ISPH HDR | 4-hydroxy-3-methylbut-2-enyl diphosphate reductase
RSG00650	232.434	234.789	1.01013	0.0145428	1	up	no	S-adenosyl-L-methionine-dependent methyltransferases superfamily protein
RSG00651	576.145	632.177	1.09725	0.133897	1	up	no	ATARI1 ARI1 | RING/U-box superfamily protein
RSG00652	0	0	NA	NA	NA	--	no	Transducin/WD40 repeat-like superfamily protein
RSG00653	178.547	176.752	0.989948	-0.0145749	1	down	no	XLG2 | extra-large GTP-binding protein 2
RSG00654	0	0	NA	NA	NA	--	no	RRTF1 | redox responsive transcription factor 1
RSG00655	0	0	NA	NA	NA	--	no	CONTAINS InterPro DOMAIN/s: Kinase binding protein CGI-121 (InterPro:IPR013926); Has 275 Blast hits to 275 proteins in 139 species: Archae - 0; Bacteria - 5; Metazoa - 98; Fungi - 109; Plants - 42; Viruses - 0; Other Eukaryotes - 21 (source: NCBI BLink).
RSG00656	0	0	NA	NA	NA	--	no	unknown protein; BEST Arabidopsis thaliana protein match is: unknown protein (TAIR:AT3G19200.1).
RSG00657	1916.78	1984.31	1.03523	0.0499556	1	up	no	CHB3 ATSWI3D | DNA-binding family protein
RSG00658	0	0	NA	NA	NA	--	no	Protein kinase superfamily protein
RSG00659	3774.83	4434.52	1.17476	0.232367	1	up	no	coatomer gamma-2 subunit putative / gamma-2 coat protein putative / gamma-2 COP putative
RSG00660	933.644	992.969	1.06354	0.0888756	1	up	no	AGB1 ELK4 ATAGB1 | GTP binding protein beta 1
RSG00661	1475.13	1547.97	1.04938	0.0695369	1	up	no	O-Glycosyl hydrolases family 17 protein
RSG00662	2657.65	2681.65	1.00903	0.0129708	1	up	no	ATCAP1 CAP 1 CAP1 | cyclase associated protein 1
RSG00663	316.213	319.448	1.01023	0.0146831	1	up	no	NmrA-like negative transcriptional regulator family protein
RSG00664	24.5799	23.0125	0.936232	-0.0950616	1	down	no	Pentatricopeptide repeat (PPR) superfamily protein
RSG00665	118.462	125.014	1.05531	0.0776726	1	up	no	ATPAO4 PAO4 | polyamine oxidase 4
RSG00666	762.451	783.205	1.02722	0.0387455	1	up	no	unknown protein; BEST Arabidopsis thaliana protein match is: unknown protein (TAIR:AT5G66440.1); Has 67 Blast hits to 66 proteins in 11 species: Archae - 0; Bacteria - 0; Metazoa - 0; Fungi - 0; Plants - 67; Viruses - 0; Other Eukaryotes - 0 (source: NCBI BLink).
RSG00667	535.551	475.804	0.888438	-0.170657	1	down	no	THY-2 | thymidylate synthase 2
RSG00668	280.567	269.924	0.962068	-0.0557894	1	down	no	Putative endonuclease or glycosyl hydrolase
RSG00669	655.509	631.727	0.963719	-0.0533149	1	down	no	Putative endonuclease or glycosyl hydrolase
RSG00670	0.509677	0	#NAME?	#NAME?	1	down	no	COW1 SRH1 | Sec14p-like phosphatidylinositol transfer family protein
RSG00671	0	0	NA	NA	NA	--	no	Nucleic acid-binding OB-fold-like protein
RSG00672	0	0	NA	NA	NA	--	no	Nucleic acid-binding OB-fold-like protein
RSG00673	0	0	NA	NA	NA	--	no	PIF1 helicase
RSG00674	0.970076	0	#NAME?	#NAME?	1	down	no	Nucleic acid-binding OB-fold-like protein
RSG00675	0	0	NA	NA	NA	--	no	Nucleic acid-binding OB-fold-like protein
RSG00676	0	0	NA	NA	NA	--	no	Nucleic acid-binding OB-fold-like protein
RSG00677	22.418	12.6111	0.562542	-0.829969	1	down	no	ATNUC-L1 PARL1 NUC-L1 | nucleolin like 1
RSG00678	689.576	649.811	0.942334	-0.0856899	1	down	no	SSR16 | small subunit ribosomal protein 16
RSG00679	369.771	289.776	0.783665	-0.351691	1	down	no	unknown protein; Has 30 Blast hits to 30 proteins in 10 species: Archae - 0; Bacteria - 2; Metazoa - 0; Fungi - 0; Plants - 24; Viruses - 0; Other Eukaryotes - 4 (source: NCBI BLink).
RSG00680	98.4106	149.072	1.51479	0.599122	1	up	no	SQS1 ERG9 | squalene synthase 1
RSG00681	100.919	416.071	4.12283	2.04363	2.28e-05	up	yes	SQS2 | squalene synthase 2
RSG00682	491.324	476.711	0.970258	-0.0435594	1	down	no	SH3 domain-containing protein
RSG00683	897.439	844.231	0.940711	-0.0881759	1	down	no	Ribosomal protein S3Ae
RSG00684	198.901	198.27	0.996826	-0.00458683	1	down	no	CIB22 AtCIB22 | LYR family of Fe/S cluster biogenesis protein
RSG00685	2235.53	2338.83	1.04621	0.0651742	1	up	no	ADC2 SPE2 ATADC2 | arginine decarboxylase 2
RSG00686	2443.4	2591.54	1.06063	0.0849227	1	up	no	ADC2 SPE2 ATADC2 | arginine decarboxylase 2
RSG00687	0	0	NA	NA	NA	--	no	C2H2-like zinc finger protein
RSG00688	0	0	NA	NA	NA	--	no	GUN1 | genomes uncoupled 1
RSG00689	0	0	NA	NA	NA	--	no	RNA-directed DNA polymerase (reverse transcriptase)-related family protein
RSG00690	0	0	NA	NA	NA	--	no	TPR13 | Tetratricopeptide repeat (TPR)-like superfamily protein
RSG00691	378.962	479.598	1.26556	0.339773	1	up	no	ENTH/VHS family protein
RSG00692	193.829	180.555	0.931514	-0.102351	1	down	no	NAD(P)-binding Rossmann-fold superfamily protein
RSG00693	260.788	302.156	1.15863	0.212418	1	up	no	Leucine-rich receptor-like protein kinase family protein
RSG00694	119.745	63.7063	0.532018	-0.910453	1	down	no	unknown protein; FUNCTIONS IN: molecular_function unknown; INVOLVED IN: biological_process unknown; LOCATED IN: nucleolus; EXPRESSED IN: 25 plant structures; EXPRESSED DURING: 15 growth stages; BEST Arabidopsis thaliana protein match is: unknown protein (TAIR:AT5G64910.1); Has 33260 Blast hits to 16857 proteins in 1270 species: Archae - 88; Bacteria - 3040; Metazoa - 11915; Fungi - 3137; Plants -…
RSG00695	0	0	NA	NA	NA	--	no	PROPEP4 | elicitor peptide 4 precursor
RSG00696	1.45511	0	#NAME?	#NAME?	1	down	no	Protein of unknown function (DUF1635)
RSG00697	82.0024	73.0714	0.891089	-0.166358	1	down	no	RPB15.9 ATRPB15.9 RPB15.9.9 NRPB4 | RNA polymerase II Rpb4 core protein
RSG00698	430.899	347.685	0.806881	-0.309572	1	down	no	EMB2107 RPN5A MSA | 26S proteasome regulatory subunit putative (RPN5)
RSG00699	0	0	NA	NA	NA	--	no	unknown protein; FUNCTIONS IN: molecular_function unknown; INVOLVED IN: biological_process unknown; LOCATED IN: cellular_component unknown; Has 5 Blast hits to 5 proteins in 2 species: Archae - 0; Bacteria - 0; Metazoa - 0; Fungi - 0; Plants - 5; Viruses - 0; Other Eukaryotes - 0 (source: NCBI BLink).
RSG00700	9009.83	2137.67	0.23726	-2.07546	8.3e-12	down	yes	CESA5 | cellulose synthase 5
RSG00701	749.482	719.889	0.960515	-0.0581193	1	down	no	Transcription elongation factor (TFIIS) family protein
RSG00702	17.6169	12.0587	0.684493	-0.546892	1	down	no	Plastid-lipid associated protein PAP / fibrillin family protein
RSG00703	8766.53	7895.84	0.900679	-0.150914	1	down	no	ACT7 | actin 7
RSG00704	0.485038	4.07666	8.40482	3.07122	1	up	no	IDL3 | inflorescence deficient in abscission (IDA)-like 3
RSG00705	22.8292	11.0609	0.484508	-1.04541	1	down	no	APRR5 PRR5 | pseudo-response regulator 5
RSG00706	138.989	149.98	1.07908	0.109796	1	up	no	Ribosomal protein L17 family protein
RSG00707	42.6326	37.2551	0.873864	-0.19452	1	down	no	Plant invertase/pectin methylesterase inhibitor superfamily
RSG00708	189.562	218.765	1.15405	0.206706	1	up	no	Plant invertase/pectin methylesterase inhibitor superfamily
RSG00709	0	0	NA	NA	NA	--	no	AtPPa6 PPa6 | pyrophosphorylase 6
RSG00710	5.36006	3.03608	0.566427	-0.820038	1	down	no	Protein of unknown function (DUF679)
RSG00711	65.9145	81.1348	1.23091	0.299726	1	up	no	AtPPa6 PPa6 | pyrophosphorylase 6
RSG00712	0	0	NA	NA	NA	--	no	LisH/CRA/RING-U-box domains-containing protein
RSG00713	3641.53	2708.26	0.743714	-0.427181	0.640996	down	no	MTHSC70-2 HSC70-5 | mitochondrial HSO70 2
RSG00714	0	0	NA	NA	NA	--	no	GDP dissociation inhibitor family protein / Rab GTPase activator family protein
RSG00715	1.52903	1.95268	1.27707	0.352839	1	up	no	hydroxyproline-rich glycoprotein family protein
RSG00716	0	2.46226	Inf	Inf	1	up	no	Ribosomal protein S19 family protein
RSG00717	28.6327	27.6373	0.965235	-0.051048	1	down	no	DIC3 | dicarboxylate carrier 3
RSG00718	0	0	NA	NA	NA	--	no	alpha/beta-Hydrolases superfamily protein
RSG00719	316.713	319.91	1.01009	0.0144884	1	up	no	KUP7 | K+ uptake permease 7
RSG00720	0	0.509582	Inf	Inf	1	up	no	CONTAINS InterPro DOMAIN/s: Gamma-secretase aspartyl protease complex presenilin enhancer-2 subunit (InterPro:IPR019379); Has 168 Blast hits to 168 proteins in 71 species: Archae - 0; Bacteria - 0; Metazoa - 126; Fungi - 0; Plants - 36; Viruses - 0; Other Eukaryotes - 6 (source: NCBI BLink).
RSG00721	351.045	408.299	1.1631	0.21797	1	up	no	Thiamin diphosphate-binding fold (THDP-binding) superfamily protein
RSG00722	10.2597	71.9024	7.00823	2.80905	0.631347	up	no	AAP2 | amino acid permease 2
RSG00723	22.6813	15.1376	0.667403	-0.583371	1	down	no	ATAF2 anac081 | NAC (No Apical Meristem) domain transcriptional regulator superfamily protein
RSG00724	6241.09	2559.54	0.410111	-1.28591	1.86e-07	down	yes	ATP synthase alpha/beta family protein
RSG00725	0	0	NA	NA	NA	--	no	Protein of unknown function (DUF295)
RSG00726	0	0	NA	NA	NA	--	no	Protein of unknown function (DUF295)
RSG00727	5619.46	2217.63	0.394635	-1.34141	6.47e-08	down	yes	ATP synthase alpha/beta family protein
RSG00728	218.394	93.1464	0.426507	-1.22936	0.466753	down	no	DDT domain-containing protein
RSG00729	1329.25	1177.88	0.88612	-0.174426	1	down	no	ASK2 SNRK2-1 SNRK2.1 SRK2G | SNF1-related protein kinase 2.1
RSG00730	470.212	381.334	0.810983	-0.302256	1	down	no	Calcium-binding EF hand family protein
RSG00731	2902.85	2921.94	1.00658	0.00945705	1	up	no	Pyruvate kinase family protein
RSG00732	25.8379	27.83	1.0771	0.10715	1	up	no	Transcription initiation Spt4-like protein
RSG00733	1529.3	2695.68	1.76269	0.81778	0.10878	up	no	ATG2484-1 G2484-1 | G2484-1 protein
RSG00734	76.6254	81.0535	1.05779	0.0810507	1	up	no	TPR1 | TOPLESS-related 1
RSG00735	47.5985	34.8999	0.733215	-0.447692	1	down	no	Disease resistance protein (TIR-NBS-LRR class) family
RSG00736	28.0245	0.48817	0.0174194	-5.84316	0.142458	down	no	TPR1 | TOPLESS-related 1
RSG00737	313.771	319.666	1.01879	0.0268542	1	up	no	transducin family protein / WD-40 repeat family protein
RSG00738	0	0	NA	NA	NA	--	no	ILP1 | GC-rich sequence DNA-binding factor-like protein
RSG00739	0	0	NA	NA	NA	--	no	unknown protein; FUNCTIONS IN: molecular_function unknown; INVOLVED IN: biological_process unknown; LOCATED IN: chloroplast thylakoid membrane chloroplast chloroplast envelope; EXPRESSED IN: 24 plant structures; EXPRESSED DURING: 13 growth stages; Has 30201 Blast hits to 17322 proteins in 780 species: Archae - 12; Bacteria - 1396; Metazoa - 17338; Fungi - 3422; Plants - 5037; Viruses - 0; Other E…
RSG00740	0.485038	0	#NAME?	#NAME?	1	down	no	F-box and associated interaction domains-containing protein
RSG00741	3126.19	3409.3	1.09056	0.125069	1	up	no	CI51 | 51 kDa subunit of complex I
RSG00742	153.927	243.648	1.58289	0.662558	1	up	no	Duplicated homeodomain-like superfamily protein
RSG00743	24.8432	51.8617	2.08756	1.06182	1	up	no	Tetratricopeptide repeat (TPR)-like superfamily protein
RSG00744	12.5941	10.9753	0.871462	-0.19849	1	down	no	VQ motif-containing protein
RSG00745	3913.96	4407.97	1.12622	0.171487	1	up	no	FUNCTIONS IN: molecular_function unknown; INVOLVED IN: biological_process unknown; LOCATED IN: cellular_component unknown; EXPRESSED IN: 25 plant structures; EXPRESSED DURING: 15 growth stages; CONTAINS InterPro DOMAIN/s: Histone deacetylation protein Rxt3 (InterPro:IPR013951); Has 34444 Blast hits to 20801 proteins in 1175 species: Archae - 64; Bacteria - 2390; Metazoa - 15568; Fungi - 3729; Pla…
RSG00746	289.873	259.484	0.895164	-0.159775	1	down	no	unknown protein; FUNCTIONS IN: molecular_function unknown; INVOLVED IN: biological_process unknown; LOCATED IN: cellular_component unknown; EXPRESSED IN: 24 plant structures; EXPRESSED DURING: 15 growth stages; BEST Arabidopsis thaliana protein match is: unknown protein (TAIR:AT3G11290.1); Has 881 Blast hits to 512 proteins in 30 species: Archae - 0; Bacteria - 2; Metazoa - 0; Fungi - 38; Plants …
RSG00747	414.45	510.691	1.23221	0.301253	1	up	no	FTRA2 | ferredoxin/thioredoxin reductase subunit A (variable subunit) 2
RSG00748	154.353	144.867	0.93854	-0.0915092	1	down	no	Protein of unknown function (DUF3531)
RSG00749	278.61	304.541	1.09308	0.128394	1	up	no	Transducin/WD40 repeat-like superfamily protein
RSG00750	5.60644	0.48817	0.0870731	-3.52163	1	down	no	Protein of unknown function (DUF 3339)
RSG00751	53.2049	247.344	4.64889	2.21689	0.000973525	up	yes	AtAGAL1 AGAL1 | alpha-galactosidase 1
RSG00752	171.461	244.385	1.42531	0.511279	1	up	no	AtAGAL2 AGAL2 | alpha-galactosidase 2
RSG00753	32.1019	33.0971	1.031	0.0440468	1	up	no	GRAM domain-containing protein / ABA-responsive protein-related
RSG00754	84.7725	88.7143	1.0465	0.0655703	1	up	no	Nucleotidylyl transferase superfamily protein
RSG00755	23.7992	24.477	1.02848	0.0405141	1	up	no	ATSTE14B ATICMTB ICMTB | Isoprenylcysteine carboxyl methyltransferase (ICMT) family
RSG00756	3.03342	2.97184	0.9797	-0.0295874	1	down	no	TCP family transcription factor
RSG00757	33.5246	38.6126	1.15177	0.203849	1	up	no	Pentatricopeptide repeat (PPR) superfamily protein
RSG00758	1973.71	1623.49	0.822558	-0.28181	1	down	no	Succinyl-CoA ligase alpha subunit
RSG00759	658.475	616.324	0.935987	-0.0954399	1	down	no	YLS8 | mRNA splicing factor thioredoxin-like U5 snRNP
RSG00760	1009.22	1076.7	1.06686	0.0933695	1	up	no	scpl35 | serine carboxypeptidase-like 35
RSG00761	566.635	480.407	0.847825	-0.238162	1	down	no	peptidoglycan-binding LysM domain-containing protein
RSG00762	820.946	634.155	0.772469	-0.372452	1	down	no	EMB1873 ATAIH | porphyromonas-type peptidyl-arginine deiminase family protein
RSG00763	106.476	134.589	1.26404	0.338037	1	up	no	ATPK3 PK3 | serine/threonine protein kinase 3
RSG00764	0	0	NA	NA	NA	--	no	SOB5 | suppressor of phytochrome b 5
RSG00765	0	0	NA	NA	NA	--	no	RNA-binding (RRM/RBD/RNP motifs) family protein
RSG00766	194.109	227.046	1.16968	0.226117	1	up	no	RING/U-box superfamily protein
RSG00767	70.7233	40.2098	0.568552	-0.814637	1	down	no	BIM1 | basic helix-loop-helix (bHLH) DNA-binding superfamily protein
RSG00768	5.45861	4.43636	0.812726	-0.299159	1	down	no	N-terminal nucleophile aminohydrolases (Ntn hydrolases) superfamily protein
RSG00769	0	0	NA	NA	NA	--	no	unknown protein; Has 13 Blast hits to 13 proteins in 8 species: Archae - 0; Bacteria - 4; Metazoa - 6; Fungi - 2; Plants - 1; Viruses - 0; Other Eukaryotes - 0 (source: NCBI BLink).
RSG00770	0	0	NA	NA	NA	--	no	unknown protein; Has 13 Blast hits to 13 proteins in 8 species: Archae - 0; Bacteria - 4; Metazoa - 6; Fungi - 2; Plants - 1; Viruses - 0; Other Eukaryotes - 0 (source: NCBI BLink).
RSG00771	129.773	138.306	1.06575	0.0918746	1	up	no	SYP132 ATSYP132 | syntaxin of plants 132
RSG00772	0	0.48817	Inf	Inf	1	up	no	TCP17 | TCP domain protein 17
RSG00773	58.1616	76.1203	1.30877	0.388215	1	up	no	Protein of unknown function (DUF1118)
RSG00774	85.1836	127.777	1.50001	0.584975	1	up	no	ATRPA70B RPA70B | RPA70-kDa subunit B
RSG00775	23.248	13.3091	0.572482	-0.804699	1	down	no	DGK1 ATDGK1 | diacylglycerol kinase1
RSG00776	121.437	69.9882	0.576334	-0.795022	1	down	no	Leucine-rich repeat (LRR) family protein
RSG00777	220.432	207.168	0.939827	-0.0895322	1	down	no	CRK8 | cysteine-rich RLK (RECEPTOR-like protein kinase) 8
RSG00778	109.591	121.662	1.11014	0.150743	1	up	no	myosin heavy chain-related
RSG00779	1.50439	2.01692	1.34069	0.422971	1	up	no	HXXXD-type acyl-transferase family protein
RSG00780	282.781	362.056	1.28034	0.356528	1	up	no	Plant calmodulin-binding protein-related
RSG00781	0	0	NA	NA	NA	--	no	TBP1 TFIID-1 | TATA binding protein 1
RSG00782	246.377	216.594	0.879116	-0.185875	1	down	no	SNF2 domain-containing protein / helicase domain-containing protein / HNH endonuclease domain-containing protein
RSG00783	19.845	21.3981	1.07826	0.108709	1	up	no	unknown protein; FUNCTIONS IN: molecular_function unknown; INVOLVED IN: biological_process unknown; LOCATED IN: cellular_component unknown; BEST Arabidopsis thaliana protein match is: unknown protein (TAIR:AT5G61300.1).
RSG00784	0	0	NA	NA	NA	--	no	RPN8A | RP non-ATPase subunit 8A
RSG00785	111.984	127.203	1.1359	0.183838	1	up	no	unknown protein; FUNCTIONS IN: molecular_function unknown; INVOLVED IN: biological_process unknown; LOCATED IN: cellular_component unknown; BEST Arabidopsis thaliana protein match is: unknown protein (TAIR:AT5G61300.1).
RSG00786	8.03163	12.5897	1.56751	0.648475	1	up	no	actin binding
RSG00787	0	0	NA	NA	NA	--	no	actin binding
RSG00788	122.498	117.936	0.96276	-0.0547512	1	down	no	actin binding
RSG00789	0	0	NA	NA	NA	--	no	MYB29 ATMYB29 PMG2 | myb domain protein 29
RSG00790	719.393	665.377	0.924914	-0.112609	1	down	no	RNA-binding (RRM/RBD/RNP motifs) family protein
RSG00791	4.02814	2.99326	0.743087	-0.428397	1	down	no	Protein kinase superfamily protein
RSG00792	13.3671	22.6271	1.69275	0.759372	1	up	no	F-box family protein
RSG00793	0	0	NA	NA	NA	--	no	unknown protein; FUNCTIONS IN: molecular_function unknown; INVOLVED IN: biological_process unknown; LOCATED IN: cellular_component unknown; Has 30201 Blast hits to 17322 proteins in 780 species: Archae - 12; Bacteria - 1396; Metazoa - 17338; Fungi - 3422; Plants - 5037; Viruses - 0; Other Eukaryotes - 2996 (source: NCBI BLink).
RSG00794	0	0	NA	NA	NA	--	no	unknown protein; FUNCTIONS IN: molecular_function unknown; INVOLVED IN: biological_process unknown; LOCATED IN: cellular_component unknown; Has 30201 Blast hits to 17322 proteins in 780 species: Archae - 12; Bacteria - 1396; Metazoa - 17338; Fungi - 3422; Plants - 5037; Viruses - 0; Other Eukaryotes - 2996 (source: NCBI BLink).
RSG00795	0	1.95268	Inf	Inf	1	up	no	GRP17 ATGRP17 ATGRP-7 | glycine rich protein 17
RSG00796	0	0	NA	NA	NA	--	no	PMSR3 ATMSRA3 | peptidemethionine sulfoxide reductase 3
RSG00797	0	0	NA	NA	NA	--	no	PMSR3 ATMSRA3 | peptidemethionine sulfoxide reductase 3
RSG00798	0	0	NA	NA	NA	--	no	PMSR3 ATMSRA3 | peptidemethionine sulfoxide reductase 3
RSG00799	721.404	314.879	0.43648	-1.19601	0.20687	down	no	PMSR2 ATMSRA2 | peptidemethionine sulfoxide reductase 2
RSG00800	0	0	NA	NA	NA	--	no	GDH2 | glutamate dehydrogenase 2
RSG00801	6.42869	0.509582	0.0792669	-3.65714	1	down	no	PMSR2 ATMSRA2 | peptidemethionine sulfoxide reductase 2
RSG00802	262.294	231.633	0.883105	-0.179343	1	down	no	GDH2 | glutamate dehydrogenase 2
RSG00803	0	0	NA	NA	NA	--	no	Pectin lyase-like superfamily protein
RSG00804	0	0	NA	NA	NA	--	no	ATRBOHA RBOHA | respiratory burst oxidase homolog A
RSG00805	0	0	NA	NA	NA	--	no	ATRBOHA RBOHA | respiratory burst oxidase homolog A
RSG00806	0	0	NA	NA	NA	--	no	hAT transposon superfamily protein
RSG00807	0	0	NA	NA	NA	--	no	Ribonuclease H-like superfamily protein
RSG00808	4195.03	4910.99	1.17067	0.227333	1	up	no	Tudor1 AtTudor1 TSN1 | TUDOR-SN protein 1
RSG00809	508.915	574.598	1.12906	0.175128	1	up	no	BON2 | Calcium-dependent phospholipid-binding Copine family protein
RSG00810	0	0	NA	NA	NA	--	no	ATRBL3 RBL3 | RHOMBOID-like protein 3
RSG00811	649.846	551.183	0.848175	-0.237566	1	down	no	IQD24 | IQ-domain 24
RSG00812	0	0	NA	NA	NA	--	no	ARR21 RR21 | response regulator 21
RSG00813	0	0	NA	NA	NA	--	no	YAP169 GA20OX3 ATGA20OX3 | gibberellin 20-oxidase 3
RSG00814	0	0	NA	NA	NA	--	no	Cell cycle regulated microtubule associated protein
RSG00815	0	0	NA	NA	NA	--	no	no data
RSG00816	447.386	421.544	0.942238	-0.0858367	1	down	no	SNX2b | sorting nexin 2B
RSG00817	715.361	813.164	1.13672	0.184874	1	up	no	PRA1.B6 | prenylated RAB acceptor 1.B6
RSG00818	1006.19	1049.1	1.04265	0.0602541	1	up	no	SNX2b | sorting nexin 2B
RSG00819	7293.18	8148.81	1.11732	0.160043	1	up	no	Ribosomal protein S4 (RPS4A) family protein
RSG00820	4.99821	10.0418	2.00907	1.00653	1	up	no	Eukaryotic aspartyl protease family protein
RSG00821	5.84509	3.54566	0.606605	-0.721171	1	down	no	ATST2A ST2A | sulfotransferase 2A
RSG00822	14.4603	21.805	1.50792	0.592557	1	up	no	RPN8A | RP non-ATPase subunit 8A
RSG00823	0	0	NA	NA	NA	--	no	SWAP (Suppressor-of-White-APricot)/surp RNA-binding domain-containing protein
RSG00824	0.509677	0	#NAME?	#NAME?	1	down	no	FLA21 | FASCICLIN-like arabinogalactan protein 21 precursor
RSG00825	0	0	NA	NA	NA	--	no	P-loop containing nucleoside triphosphate hydrolases superfamily protein
RSG00826	0	0	NA	NA	NA	--	no	PGIP2 ATPGIP2 | polygalacturonase inhibiting protein 2
RSG00827	0	0	NA	NA	NA	--	no	FLA21 | FASCICLIN-like arabinogalactan protein 21 precursor
RSG00828	0	0	NA	NA	NA	--	no	SWAP (Suppressor-of-White-APricot)/surp RNA-binding domain-containing protein
RSG00829	5.33542	19.4455	3.6446	1.86576	1	up	no	PGIP2 ATPGIP2 | polygalacturonase inhibiting protein 2
RSG00830	0	1.95268	Inf	Inf	1	up	no	RNA-binding (RRM/RBD/RNP motifs) family protein
RSG00831	0	0	NA	NA	NA	--	no	PGIP2 ATPGIP2 | polygalacturonase inhibiting protein 2
RSG00832	106.211	57.086	0.537476	-0.895729	1	down	no	C2 calcium/lipid-binding plant phosphoribosyltransferase family protein
RSG00833	0	0	NA	NA	NA	--	no	TGA10 bZIP65 | bZIP transcription factor family protein
RSG00834	20.3547	21.4838	1.05547	0.077887	1	up	no	SRF2 | STRUBBELIG-receptor family 2
RSG00835	1720.54	1660.7	0.965223	-0.0510659	1	down	no	TBR | Plant protein of unknown function (DUF828)
RSG00836	1300.43	1226.95	0.943495	-0.0839136	1	down	no	RNA-binding (RRM/RBD/RNP motifs) family protein
RSG00837	0	0	NA	NA	NA	--	no	no data
RSG00838	2264.1	2016.95	0.89084	-0.166761	1	down	no	RNA-binding (RRM/RBD/RNP motifs) family protein
RSG00839	0	0	NA	NA	NA	--	no	TBP1 TFIID-1 | TATA binding protein 1
RSG00840	52.4735	34.4117	0.655793	-0.608688	1	down	no	Protein of unknown function (DUF620)
RSG00841	5417.47	5689.25	1.05017	0.0706185	1	up	no	UBP12 | ubiquitin-specific protease 12
RSG00842	0	0	NA	NA	NA	--	no	alpha/beta-Hydrolases superfamily protein
RSG00843	2.54838	1.50733	0.591486	-0.757583	1	down	no	Glutaredoxin family protein
RSG00844	1065.68	1054.58	0.989582	-0.0151093	1	down	no	Polynucleotidyl transferase ribonuclease H-like superfamily protein
RSG00845	47.483	58.7175	1.2366	0.306379	1	up	no	BEST Arabidopsis thaliana protein match is: Polyketide cyclase/dehydrase and lipid transport superfamily protein (TAIR:AT3G11720.3); Has 157 Blast hits to 155 proteins in 41 species: Archae - 0; Bacteria - 6; Metazoa - 5; Fungi - 6; Plants - 99; Viruses - 0; Other Eukaryotes - 41 (source: NCBI BLink).
RSG00846	64.698	110.275	1.70446	0.769315	1	up	no	FLA17 | FASCICLIN-like arabinogalactan protein 17 precursor
RSG00847	1464.04	765.267	0.522708	-0.935923	0.00838336	down	no	NC domain-containing protein-related
RSG00848	0	0	NA	NA	NA	--	no	NHL1 | NDR1/HIN1-like 1
RSG00849	0	3.46002	Inf	Inf	1	up	no	NHL3 | NDR1/HIN1-like 3
RSG00850	0	0	NA	NA	NA	--	no	RNA-directed DNA polymerase (reverse transcriptase)-related family protein
RSG00851	3.51846	0.997752	0.283576	-1.81819	1	down	no	unknown protein; BEST Arabidopsis thaliana protein match is: unknown protein (TAIR:AT3G52520.1); Has 35333 Blast hits to 34131 proteins in 2444 species: Archae - 798; Bacteria - 22429; Metazoa - 974; Fungi - 991; Plants - 531; Viruses - 0; Other Eukaryotes - 9610 (source: NCBI BLink).
RSG00852	0	0	NA	NA	NA	--	no	RNA-directed DNA polymerase (reverse transcriptase)-related family protein
RSG00853	0.509677	0	#NAME?	#NAME?	1	down	no	unknown protein; FUNCTIONS IN: molecular_function unknown; INVOLVED IN: biological_process unknown; LOCATED IN: chloroplast; EXPRESSED IN: 21 plant structures; EXPRESSED DURING: 11 growth stages; BEST Arabidopsis thaliana protein match is: unknown protein (TAIR:AT3G11600.1); Has 1807 Blast hits to 1807 proteins in 277 species: Archae - 0; Bacteria - 0; Metazoa - 736; Fungi - 347; Plants - 385; Vi…
RSG00854	509.311	423.385	0.83129	-0.266576	1	down	no	Ribosomal S17 family protein
RSG00855	0	0	NA	NA	NA	--	no	PDR6 ATPDR6 | pleiotropic drug resistance 6
RSG00856	0	0	NA	NA	NA	--	no	AP2/B3-like transcriptional factor family protein
RSG00857	403.566	484.83	1.20137	0.264675	1	up	no	LETM1-like protein
RSG00858	0	0	NA	NA	NA	--	no	SUC1 ATSUC1 | sucrose-proton symporter 1
RSG00859	12.4955	13.6302	1.09081	0.125399	1	up	no	ATO | splicing factor-related
RSG00860	754.668	680.822	0.902148	-0.148564	1	down	no	SWA1 EDA13 EDA19 | transducin family protein / WD-40 repeat family protein
RSG00861	9.53603	25.4106	2.66469	1.41397	1	up	no	CYC1BAT CYCB1;2 | Cyclin family protein
RSG00862	0	0.509582	Inf	Inf	1	up	no	P-loop containing nucleoside triphosphate hydrolases superfamily protein
RSG00863	887.369	1003.83	1.13124	0.177907	1	up	no	DnaJ domain ;Myb-like DNA-binding domain
RSG00864	561.398	650.226	1.15823	0.211918	1	up	no	DnaJ domain ;Myb-like DNA-binding domain
RSG00865	0	0	NA	NA	NA	--	no	RBE RAB | C2H2 and C2HC zinc fingers superfamily protein
RSG00866	0	0	NA	NA	NA	--	no	DNA binding
RSG00867	15.7676	23.2652	1.47551	0.561209	1	up	no	PRA1.A2 | prenylated RAB acceptor 1.A2
RSG00868	0	0	NA	NA	NA	--	no	UDP-Glycosyltransferase superfamily protein
RSG00869	368.077	363.16	0.986643	-0.0194001	1	down	no	RPN8A AE3 ATHMOV34 | RP non-ATPase subunit 8A
RSG00870	151.97	152.292	1.00212	0.00305819	1	up	no	ATEGY2 EGY2 | ethylene-dependent gravitropism-deficient and yellow-green-like 2
RSG00871	13.5395	19.2313	1.42039	0.506283	1	up	no	ASA1 TRP5 AMT1 WEI2 JDL1 | anthranilate synthase alpha subunit 1
RSG00872	0	0	NA	NA	NA	--	no	CPD CYP90A CYP90 CBB3 DWF3 CYP90A1 | Cytochrome P450 superfamily protein
RSG00873	73.1731	120.809	1.65101	0.723346	1	up	no	CRK8 | cysteine-rich RLK (RECEPTOR-like protein kinase) 8
RSG00874	0	0	NA	NA	NA	--	no	AL1 | alfin-like 1
RSG00875	0	0	NA	NA	NA	--	no	2-oxoglutarate (2OG) and Fe(II)-dependent oxygenase superfamily protein
RSG00876	0	0	NA	NA	NA	--	no	RING/U-box superfamily protein
RSG00877	0	0	NA	NA	NA	--	no	RNA-directed DNA polymerase (reverse transcriptase)-related family protein
RSG00878	0	0	NA	NA	NA	--	no	no data
RSG00879	0	0	NA	NA	NA	--	no	F-box associated ubiquitination effector family protein
RSG00880	341.21	557.606	1.6342	0.708586	0.692454	up	no	EMB2771 | E3 ubiquitin ligase putative
RSG00881	186.192	157.833	0.847691	-0.238389	1	down	no	RNA-binding KH domain-containing protein
RSG00882	302.065	357.341	1.18299	0.242441	1	up	no	Peptide-N4-(N-acetyl-beta-glucosaminyl)asparagine amidase A protein
RSG00883	0	0	NA	NA	NA	--	no	NRT1.8 | NITRATE TRANSPORTER 1.8
RSG00884	4.51317	4.98876	1.10538	0.144539	1	up	no	Glycosyl hydrolase family 85
RSG00885	4.43926	1.46451	0.3299	-1.5999	1	down	no	PYL5 RCAR8 | Polyketide cyclase/dehydrase and lipid transport superfamily protein
RSG00886	0	0	NA	NA	NA	--	no	DREB2A DREB2 | DRE-binding protein 2A
RSG00887	182.435	133.468	0.731591	-0.450891	1	down	no	Cytochrome b-c1 complex subunit 8 protein
RSG00888	224.254	22.2674	0.0992954	-3.33213	0.000215511	down	yes	PP2A-3 | protein phosphatase 2A-3
RSG00889	0	0	NA	NA	NA	--	no	CRK8 | cysteine-rich RLK (RECEPTOR-like protein kinase) 8
RSG00890	0	0	NA	NA	NA	--	no	Peroxidase superfamily protein
RSG00891	703.673	881.371	1.25253	0.324844	1	up	no	Surfeit locus protein 6
RSG00892	47.3845	33.2855	0.702456	-0.509519	1	down	no	Protein kinase superfamily protein
RSG00893	32.8256	38.9123	1.18543	0.245407	1	up	no	Protein of unknown function (DUF3133)
RSG00894	93.865	91.1166	0.97072	-0.0428735	1	down	no	unknown protein; BEST Arabidopsis thaliana protein match is: unknown protein (TAIR:AT3G10880.1); Has 1807 Blast hits to 1807 proteins in 277 species: Archae - 0; Bacteria - 0; Metazoa - 736; Fungi - 347; Plants - 385; Viruses - 0; Other Eukaryotes - 339 (source: NCBI BLink).
RSG00895	20338.4	24016	1.18082	0.239787	1	up	no	CESA3 IXR1 ATCESA3 ATH-B CEV1 | Cellulose synthase family protein
RSG00896	5.36006	9.59641	1.79036	0.840247	1	up	no	ATATG18E ATG18E G18E | autophagy-related gene 18E
RSG00897	0	0	NA	NA	NA	--	no	Cytochrome P450 superfamily protein
RSG00898	0	0	NA	NA	NA	--	no	CRK8 | cysteine-rich RLK (RECEPTOR-like protein kinase) 8
RSG00899	168.131	152.065	0.904442	-0.1449	1	down	no	Transcription elongation factor (TFIIS) family protein
RSG00900	2.93487	0.97634	0.33267	-1.58784	1	down	no	Cystatin/monellin family protein
RSG00901	763.71	727.939	0.953162	-0.0692065	1	down	no	Single-stranded nucleic acid binding R3H protein
RSG00902	4.94893	6.60315	1.33426	0.416037	1	up	no	Homeodomain-like superfamily protein
RSG00903	943.582	837.722	0.88781	-0.171676	1	down	no	UBC22 ATUBC22 | ubiquitin-conjugating enzyme 22
RSG00904	761.314	707.852	0.929776	-0.105044	1	down	no	clathrin adaptor complexes medium subunit family protein
RSG00905	413.991	354.455	0.85619	-0.223997	1	down	no	DNAse I-like superfamily protein
RSG00906	0.994715	1.97409	1.98458	0.988835	1	up	no	Plant invertase/pectin methylesterase inhibitor superfamily
RSG00907	0	0	NA	NA	NA	--	no	Plant invertase/pectin methylesterase inhibitor superfamily
RSG00908	0.509677	0.97634	1.91561	0.937802	1	up	no	NAS1 ATNAS1 | nicotianamine synthase 1
RSG00909	349.614	418.499	1.19703	0.25946	1	up	no	SUVH1 | SU(VAR)3-9 homolog 1
RSG00910	618.877	794.647	1.28401	0.360662	1	up	no	ALA1 | aminophospholipid ATPase 1
RSG00911	0	0	NA	NA	NA	--	no	insulin-like growth factor binding
RSG00912	0	0	NA	NA	NA	--	no	no data
RSG00913	0	0	NA	NA	NA	--	no	PHD finger family protein
RSG00914	189.276	109.556	0.578815	-0.788826	1	down	no	GSH1 | glutamate-cysteine ligase
RSG00915	0	0	NA	NA	NA	--	no	GSH1 | glutamate-cysteine ligase
RSG00916	0	0	NA	NA	NA	--	no	Protein of Unknown Function (DUF239)
RSG00917	0	0	NA	NA	NA	--	no	XIJ ATXIJ ATMYOS3 MYA3 XI-16 | P-loop containing nucleoside triphosphate hydrolases superfamily protein
RSG00918	0	0	NA	NA	NA	--	no	CRK8 | cysteine-rich RLK (RECEPTOR-like protein kinase) 8
RSG00919	19.6064	27.5988	1.40764	0.493282	1	up	no	Leucine-rich repeat transmembrane protein kinase
RSG00920	2109.86	2002.92	0.949315	-0.0750406	1	down	no	Ribosomal protein S8 family protein
RSG00921	1736.5	2128.14	1.22553	0.293407	1	up	no	RmlC-like cupins superfamily protein
RSG00922	0	0	NA	NA	NA	--	no	Disease resistance-responsive (dirigent-like protein) family protein
RSG00923	0	0	NA	NA	NA	--	no	ATEXO70H6 EXO70H6 | exocyst subunit exo70 family protein H6
RSG00924	1.01935	0	#NAME?	#NAME?	1	down	no	KCS3 | 3-ketoacyl-CoA synthase 3
RSG00925	86.959	44.5348	0.512136	-0.965401	1	down	no	Ankyrin repeat family protein
RSG00926	1.94015	250.98	129.361	7.01526	0.00640794	up	yes	NOT2 / NOT3 / NOT5 family
RSG00927	0	0	NA	NA	NA	--	no	Polynucleotidyl transferase ribonuclease H-like superfamily protein
RSG00928	0	0	NA	NA	NA	--	no	unknown protein; FUNCTIONS IN: molecular_function unknown; INVOLVED IN: biological_process unknown; LOCATED IN: endomembrane system; BEST Arabidopsis thaliana protein match is: unknown protein (TAIR:AT1G07690.1); Has 7 Blast hits to 7 proteins in 2 species: Archae - 0; Bacteria - 0; Metazoa - 0; Fungi - 0; Plants - 7; Viruses - 0; Other Eukaryotes - 0 (source: NCBI BLink).
RSG00929	0	0	NA	NA	NA	--	no	unknown protein; FUNCTIONS IN: molecular_function unknown; INVOLVED IN: biological_process unknown; LOCATED IN: endomembrane system; BEST Arabidopsis thaliana protein match is: unknown protein (TAIR:AT5G23903.1); Has 7 Blast hits to 7 proteins in 2 species: Archae - 0; Bacteria - 0; Metazoa - 0; Fungi - 0; Plants - 7; Viruses - 0; Other Eukaryotes - 0 (source: NCBI BLink).
RSG00930	53.1387	506.113	9.52437	3.25162	1.32e-05	up	yes	ATECA4 ECA4 | endomembrane-type CA-ATPase 4
RSG00931	15.9647	451.331	28.2705	4.82123	7.31e-21	up	yes	Histone superfamily protein
RSG00932	352.623	583.021	1.65338	0.725421	0.360303	up	no	Protein of unknown function (DUF604)
RSG00933	82.1256	97.1717	1.18321	0.242704	1	up	no	Protein kinase superfamily protein
RSG00934	18792.4	13221.7	0.70357	-0.507235	0.230393	down	no	APX1 MEE6 CS1 ATAPX1 ATAPX01 | ascorbate peroxidase 1
RSG00935	29.2409	23.3722	0.799298	-0.323194	1	down	no	LBD11 | LOB domain-containing protein 11
RSG00936	223.646	292.543	1.30806	0.387429	1	up	no	CYCP3;2 | cyclin p3;2
RSG00937	342.174	345.813	1.01064	0.0152622	1	up	no	ATRNL RNL AtRLG1 | RNAligase
RSG00938	471.47	620.735	1.31659	0.39681	1	up	no	CONTAINS InterPro DOMAIN/s: Cytochrome B561-related N-terminal (InterPro:IPR019176); Has 215 Blast hits to 213 proteins in 79 species: Archae - 0; Bacteria - 6; Metazoa - 131; Fungi - 22; Plants - 42; Viruses - 0; Other Eukaryotes - 14 (source: NCBI BLink).
RSG00939	613.212	582.392	0.949739	-0.0743968	1	down	no	ATPDIL5-1 PDIL5-1 | PDI-like 5-1
RSG00940	122.251	42.1411	0.344709	-1.53655	0.281271	down	no	Pentatricopeptide repeat (PPR) superfamily protein
RSG00941	10413.2	17257.3	1.65724	0.728786	0.0103886	up	no	GTP binding Elongation factor Tu family protein
RSG00942	14.3618	37.4692	2.60896	1.38347	1	up	no	NF-YC10 | nuclear factor Y subunit C10
RSG00943	0	0	NA	NA	NA	--	no	Expressed protein
RSG00944	272.955	908.246	3.32745	1.73442	5.27e-07	up	yes	SIT4 phosphatase-associated family protein
RSG00945	198.564	77.7561	0.391592	-1.35258	0.422971	down	no	GATA11 | GATA transcription factor 11
RSG00946	226.524	285.563	1.26063	0.334144	1	up	no	TPST | tyrosylprotein sulfotransferase
RSG00947	381.938	880.673	2.3058	1.20527	0.00144031	up	yes	SIT4 phosphatase-associated family protein
RSG00948	0	0	NA	NA	NA	--	no	glycosyltransferase family protein 47
RSG00949	0	0.48817	Inf	Inf	1	up	no	glycosyltransferase family protein 47
RSG00950	87.5518	9.61782	0.109853	-3.18635	0.349199	down	no	Zinc finger (C3HC4-type RING finger) family protein
RSG00951	465.249	612.11	1.31566	0.395788	1	up	no	Protein of unknown function (DUF707)
RSG00952	0	0	NA	NA	NA	--	no	Zinc finger (C3HC4-type RING finger) family protein
RSG00953	133.801	263.073	1.96614	0.975367	0.381308	up	no	MOM MOM1 | ATP-dependent helicase family protein
RSG00954	0	0	NA	NA	NA	--	no	ATACA5 ACA5 | alpha carbonic anhydrase 5
RSG00955	44.4911	38.5098	0.865561	-0.208292	1	down	no	OTP82 | Tetratricopeptide repeat (TPR)-like superfamily protein
RSG00956	0	0	NA	NA	NA	--	no	ATACA7 ACA7 | alpha carbonic anhydrase 7
RSG00957	0	0	NA	NA	NA	--	no	ATNRT2:1 NRT2 NRT2;1AT ACH1 LIN1 ATNRT2.1 NRT2.1 NRT2:1 | nitrate transporter 2:1
RSG00958	0	0	NA	NA	NA	--	no	ATNRT2:1 NRT2 NRT2;1AT ACH1 LIN1 ATNRT2.1 NRT2.1 NRT2:1 | nitrate transporter 2:1
RSG00959	1072.86	954.284	0.889473	-0.168978	1	down	no	lactoylglutathione lyase family protein / glyoxalase I family protein
RSG00960	1492.91	1647.83	1.10377	0.142443	1	up	no	ATLIG1 LIG1 | DNA ligase 1
RSG00961	0	0	NA	NA	NA	--	no	ATCHX6B CHX6B | cation/H+ exchanger 6B
RSG00962	0	0	NA	NA	NA	--	no	ATCHX6A CHX6A | cation/H+ exchanger 6A
RSG00963	1.50439	4.01242	2.66714	1.41529	1	up	no	Late embryogenesis abundant (LEA) hydroxyproline-rich glycoprotein family
RSG00964	2.01407	4.98876	2.47696	1.30857	1	up	no	Histone superfamily protein
RSG00965	0	0	NA	NA	NA	--	no	no data
RSG00966	454.307	759.589	1.67197	0.741551	0.438479	up	no	unknown protein; Has 53 Blast hits to 53 proteins in 9 species: Archae - 0; Bacteria - 0; Metazoa - 1; Fungi - 0; Plants - 52; Viruses - 0; Other Eukaryotes - 0 (source: NCBI BLink).
RSG00967	1545.9	1923.19	1.24405	0.315047	1	up	no	ATVPS41 ZIP2 VPS41 ATVAM2 VAM2 | vacuolar protein sorting 41
RSG00968	11594	10598.9	0.91417	-0.129465	1	down	no	AXS2 | UDP-D-apiose/UDP-D-xylose synthase 2
RSG00969	0	0	NA	NA	NA	--	no	unknown protein; Has 52 Blast hits to 46 proteins in 20 species: Archae - 0; Bacteria - 0; Metazoa - 0; Fungi - 0; Plants - 45; Viruses - 0; Other Eukaryotes - 7 (source: NCBI BLink).
RSG00970	1091.62	1678.32	1.53747	0.620555	0.887736	up	no	EMB142 EMB2284 POL2A TIL1 EMB529 ABO4 ESD7 | DNA polymerase epsilon catalytic subunit
RSG00971	672.172	549.817	0.817971	-0.289878	1	down	no	SKD1 VPS4 ATSKD1 | AAA-type ATPase family protein
RSG00972	93.5201	94.8293	1.014	0.0200564	1	up	no	Glycosyltransferase family 29 (sialyltransferase) family protein
RSG00973	304.371	282.818	0.929189	-0.105957	1	down	no	WIP3 | WIP domain protein 3
RSG00974	63.0289	95.7029	1.5184	0.602549	1	up	no	NVL | no vein-like
RSG00975	0	0	NA	NA	NA	--	no	emb2204 | Protein of unknown function (DUF626)
RSG00976	0.509677	0	#NAME?	#NAME?	1	down	no	alpha/beta-Hydrolases superfamily protein
RSG00977	145.228	126.136	0.868538	-0.203338	1	down	no	ARM repeat superfamily protein
RSG00978	5.07213	5.39128	1.06292	0.0880376	1	up	no	TGA9 bZIP21 | bZIP transcription factor family protein
RSG00979	3.97886	0.509582	0.128072	-2.96497	1	down	no	Rho GTPase activating protein with PAK-box/P21-Rho-binding domain
RSG00980	300.034	323.841	1.07935	0.110159	1	up	no	Endomembrane protein 70 protein family
RSG00981	1757.61	2038.11	1.15959	0.21362	1	up	no	PGY1 | Ribosomal protein L1p/L10e family
RSG00982	3780.38	3519.59	0.931013	-0.103127	1	down	no	DCP1 ATDCP1 | decapping 1
RSG00983	122.687	136.29	1.11087	0.151691	1	up	no	unknown protein; Has 62 Blast hits to 62 proteins in 27 species: Archae - 0; Bacteria - 0; Metazoa - 34; Fungi - 0; Plants - 28; Viruses - 0; Other Eukaryotes - 0 (source: NCBI BLink).
RSG00984	434.649	459.959	1.05823	0.0816565	1	up	no	RINT-1 / TIP-1 family
RSG00985	0	0	NA	NA	NA	--	no	BSL2 | BRI1 suppressor 1 (BSU1)-like 2
RSG00986	0	0	NA	NA	NA	--	no	Ribonuclease H-like superfamily protein
RSG00987	0	6.34621	Inf	Inf	1	up	no	Aluminium activated malate transporter family protein
RSG00988	0	0	NA	NA	NA	--	no	YAB2 | Plant-specific transcription factor YABBY family protein
RSG00989	662.366	615.592	0.929383	-0.105655	1	down	no	SSL3 | strictosidine synthase-like 3
RSG00990	666.551	697.801	1.04688	0.0661008	1	up	no	unknown protein; FUNCTIONS IN: molecular_function unknown; INVOLVED IN: biological_process unknown; LOCATED IN: mitochondrion plasma membrane plastid vacuole; EXPRESSED IN: 27 plant structures; EXPRESSED DURING: 15 growth stages; Has 39 Blast hits to 39 proteins in 13 species: Archae - 0; Bacteria - 0; Metazoa - 0; Fungi - 0; Plants - 39; Viruses - 0; Other Eukaryotes - 0 (source: NCBI BLink).
RSG00991	237.851	218.974	0.920638	-0.119294	1	down	no	ATSUFS SUFS ATCPNIFS ATNFS2 CPNIFS | chloroplastic NIFS-like cysteine desulfurase
RSG00992	2128.86	1982.46	0.931231	-0.102789	1	down	no	FATB | fatty acyl-ACP thioesterases B
RSG00993	297.798	409.793	1.37608	0.460561	1	up	no	ALB1 ALB-1V V157 PDE166 CHLD | ALBINA 1
RSG00994	96.8984	81.8585	0.844786	-0.243341	1	down	no	unknown protein; FUNCTIONS IN: molecular_function unknown; INVOLVED IN: biological_process unknown; LOCATED IN: chloroplast; BEST Arabidopsis thaliana protein match is: unknown protein (TAIR:AT5G09995.2); Has 140 Blast hits to 140 proteins in 53 species: Archae - 0; Bacteria - 63; Metazoa - 0; Fungi - 0; Plants - 76; Viruses - 0; Other Eukaryotes - 1 (source: NCBI BLink).
RSG00995	208.578	274.198	1.31461	0.394633	1	up	no	SIGB SIG1 SIG2 SIGA ATSIG1 ABC1 ATSIG2 | RNApolymerase sigma subunit 2
RSG00996	0	0	NA	NA	NA	--	no	no data
RSG00997	220.004	272.875	1.24031	0.310705	1	up	no	NPQ1 AVDE1 | non-photochemical quenching 1
RSG00998	87.2547	83.52	0.957198	-0.063111	1	down	no	SYP111 KN ATSYP111 | syntaxin of plants 111
RSG00999	110.94	147.291	1.32766	0.408886	1	up	no	ACHT4 | atypical CYS HIS rich thioredoxin 4
RSG01000	43.4964	34.4546	0.792124	-0.336201	1	down	no	unknown protein; Has 39 Blast hits to 39 proteins in 15 species: Archae - 0; Bacteria - 0; Metazoa - 0; Fungi - 0; Plants - 35; Viruses - 0; Other Eukaryotes - 4 (source: NCBI BLink).
RSG01001	1218.68	1502.32	1.23275	0.301878	1	up	no	ATRX | P-loop containing nucleoside triphosphate hydrolases superfamily protein
RSG01002	0	0.509582	Inf	Inf	1	up	no	THA1 | threonine aldolase 1
RSG01003	333.591	385.95	1.15696	0.210333	1	up	no	CJD1 | Chloroplast J-like domain 1
RSG01004	49.5309	233.885	4.722	2.2394	0.380301	up	no	PPCK1 ATPPCK1 | phosphoenolpyruvate carboxylase kinase 1
RSG01005	0	0	NA	NA	NA	--	no	Cysteine proteinases superfamily protein
RSG01006	1307.48	1659.73	1.26942	0.344166	1	up	no	ZIGA4 | ARF GAP-like zinc finger-containing protein ZIGA4
RSG01007	843.32	847.691	1.00518	0.00745927	1	up	no	PS1 | Presenilin-1
RSG01008	227.765	249.143	1.09386	0.129425	1	up	no	F-box family protein
RSG01009	3.05806	2.97184	0.971807	-0.0412583	1	down	no	XIC ATXIC | Myosin family protein with Dil domain
RSG01010	476.821	461.433	0.967727	-0.0473281	1	down	no	Peptidase C13 family
RSG01011	914.483	1020.87	1.11633	0.158768	1	up	no	Plant protein of unknown function (DUF936)
RSG01012	483.431	950.07	1.96526	0.974723	0.0164703	up	no	AIP3 PFD4 | ABI3-interacting protein 3
RSG01013	0	0	NA	NA	NA	--	no	Protein of unknown function (DUF1685)
RSG01014	490.04	648.633	1.32363	0.404502	1	up	no	Protein of unknown function DUF593
RSG01015	1474.36	1389.73	0.942598	-0.0852862	1	down	no	VAP27-2 | vamp/synaptobrevin-associated protein 27-2
RSG01016	723.743	198.767	0.274637	-1.8644	0.0247384	down	yes	Ribosomal L18p/L5e family protein
RSG01017	220.054	673.418	3.06025	1.61365	3.83e-05	up	yes	HTA3 H2AXB G-H2AX GAMMA-H2AX | gamma histone variant H2AX
RSG01018	51.9068	29.3159	0.56478	-0.824239	1	down	no	zinc ion binding;zinc ion binding
RSG01019	78.9858	102.267	1.29476	0.37268	1	up	no	ESL1 | ERD (early response to dehydration) six-like 1
RSG01020	7.5466	0	#NAME?	#NAME?	1	down	no	ERD6 | Major facilitator superfamily protein
RSG01021	1.50439	1.01916	0.677459	-0.561794	1	down	no	Eukaryotic aspartyl protease family protein
RSG01022	0	0	NA	NA	NA	--	no	PIF1 helicase
RSG01023	0	0	NA	NA	NA	--	no	CRK8 | cysteine-rich RLK (RECEPTOR-like protein kinase) 8
RSG01024	0	0	NA	NA	NA	--	no	KCO1 TPK1 | Outward rectifying potassium channel protein
RSG01025	0	0	NA	NA	NA	--	no	MEKK1 ATMEKK1 MAPKKK8 ARAKIN | MAPK/ERK kinase kinase 1
RSG01026	0	0	NA	NA	NA	--	no	Ribonuclease H-like superfamily protein
RSG01027	1491.38	1349.08	0.90458	-0.144681	1	down	no	HSP20-like chaperones superfamily protein
RSG01028	849.393	1139.9	1.34201	0.424398	1	up	no	AAA-type ATPase family protein
RSG01029	0	0	NA	NA	NA	--	no	Zinc finger C3HC4 type (RING finger) family protein
RSG01030	403.937	418.362	1.03571	0.0506211	1	up	no	ATXT2 XXT2 XT2 | UDP-xylosyltransferase 2
RSG01031	2.49911	4.41494	1.76661	0.820983	1	up	no	ATGSTF2 ATPM24.1 ATPM24 GST2 GSTF2 | glutathione S-transferase PHI 2
RSG01032	398.319	601.546	1.51021	0.594751	1	up	no	ATGSTF3 GST16 GSTF3 | glutathione S-transferase F3
RSG01033	0	0	NA	NA	NA	--	no	tRNA/rRNA methyltransferase (SpoU) family protein
RSG01034	9657.07	10543.5	1.09179	0.1267	1	up	no	CUL1 | cullin 1
RSG01035	2396.34	1927.96	0.804544	-0.313757	1	down	no	NADH-ubiquinone oxidoreductase 24 kDa subunit putative
RSG01036	644.477	589.573	0.914809	-0.128457	1	down	no	UNE12 | basic helix-loop-helix (bHLH) DNA-binding superfamily protein
RSG01037	875.598	735.707	0.840234	-0.251137	1	down	no	vacuolar ATPase subunit F family protein
RSG01038	0	0	NA	NA	NA	--	no	zinc ion binding
RSG01039	0	0	NA	NA	NA	--	no	DNA binding
RSG01040	0	0	NA	NA	NA	--	no	Galactose oxidase/kelch repeat superfamily protein
RSG01041	238.183	352.082	1.4782	0.563841	1	up	no	Beige/BEACH domain ;WD domain G-beta repeat protein
RSG01042	499.362	671.389	1.34449	0.427061	1	up	no	EOL1 | ETO1-like 1
RSG01043	0	0	NA	NA	NA	--	no	Galactose oxidase/kelch repeat superfamily protein
RSG01044	0	0	NA	NA	NA	--	no	unknown protein; FUNCTIONS IN: molecular_function unknown; INVOLVED IN: biological_process unknown; EXPRESSED IN: 25 plant structures; EXPRESSED DURING: 14 growth stages; CONTAINS InterPro DOMAIN/s: Protein of unknown function DUF926 (InterPro:IPR009269); Has 30201 Blast hits to 17322 proteins in 780 species: Archae - 12; Bacteria - 1396; Metazoa - 17338; Fungi - 3422; Plants - 5037; Viruses - 0;…
RSG01045	1336.69	745.492	0.557714	-0.842403	0.0321736	down	no	Dormancy/auxin associated family protein
RSG01046	0	0.509582	Inf	Inf	1	up	no	Aluminium activated malate transporter family protein
RSG01047	0	0	NA	NA	NA	--	no	Protein of unknown function (DUF1262)
RSG01048	0	0	NA	NA	NA	--	no	Protein of unknown function (DUF1262)
RSG01049	0	0	NA	NA	NA	--	no	Protein of unknown function (DUF1262)
RSG01050	1361.15	1335.22	0.980954	-0.0277432	1	down	no	AAPT1 ATAAPT1 | aminoalcoholphosphotransferase 1
RSG01051	169.431	123.473	0.728751	-0.456503	1	down	no	LAG13 | LAG1 longevity assurance homolog 3
RSG01052	0	0	NA	NA	NA	--	no	ATPSK1 PSK1 | phytosulfokine 1 precursor
RSG01053	0.509677	0	#NAME?	#NAME?	1	down	no	AtbZIP58 bZIP58 | basic leucine-zipper 58
RSG01054	3.56774	1.9955	0.559319	-0.838256	1	down	no	ATCSLD4 CSLD4 | cellulose synthase like D4
RSG01055	0	0	NA	NA	NA	--	no	HERK2 | hercules receptor kinase 2
RSG01056	0	0	NA	NA	NA	--	no	ZIP7 | zinc transporter 7 precursor
RSG01057	3.03342	2.92902	0.965583	-0.0505274	1	down	no	PGL1 | 6-phosphogluconolactonase 1
RSG01058	0	0	NA	NA	NA	--	no	MPPBETA | Insulinase (Peptidase family M16) protein
RSG01059	0	0	NA	NA	NA	--	no	CRK8 | cysteine-rich RLK (RECEPTOR-like protein kinase) 8
RSG01060	0	0	NA	NA	NA	--	no	Chaperone DnaJ-domain superfamily protein
RSG01061	0	0	NA	NA	NA	--	no	CRK8 | cysteine-rich RLK (RECEPTOR-like protein kinase) 8
RSG01062	0	0	NA	NA	NA	--	no	unknown protein; FUNCTIONS IN: molecular_function unknown; INVOLVED IN: biological_process unknown; LOCATED IN: endomembrane system; BEST Arabidopsis thaliana protein match is: unknown protein (TAIR:AT5G18636.1); Has 295 Blast hits to 291 proteins in 12 species: Archae - 0; Bacteria - 0; Metazoa - 0; Fungi - 0; Plants - 295; Viruses - 0; Other Eukaryotes - 0 (source: NCBI BLink).
RSG01063	0	0	NA	NA	NA	--	no	ORF154 | RNA-directed DNA polymerase (reverse transcriptase)-related family protein
RSG01064	0	0	NA	NA	NA	--	no	CYP78A5 KLU | cytochrome P450 family 78 subfamily A polypeptide 5
RSG01065	7.34949	0	#NAME?	#NAME?	1	down	no	SCPL34 | serine carboxypeptidase-like 34
RSG01066	690.747	642.403	0.930011	-0.10468	1	down	no	unknown protein; BEST Arabidopsis thaliana protein match is: unknown protein (TAIR:AT4G29790.1); Has 203 Blast hits to 188 proteins in 60 species: Archae - 0; Bacteria - 11; Metazoa - 24; Fungi - 34; Plants - 93; Viruses - 0; Other Eukaryotes - 41 (source: NCBI BLink).
RSG01067	1260.92	1437.5	1.14004	0.189085	1	up	no	Nuclear transport factor 2 (NTF2) family protein with RNA binding (RRM-RBD-RNP motifs) domain
RSG01068	196.772	174.915	0.888922	-0.169871	1	down	no	AFP2 | ABI five binding protein 2
RSG01069	316.96	594.754	1.87643	0.907994	0.0994395	up	no	Purple acid phosphatases superfamily protein
RSG01070	0	0	NA	NA	NA	--	no	Cytochrome C assembly protein
RSG01071	0	0	NA	NA	NA	--	no	F-box/RNI-like/FBD-like domains-containing protein
RSG01072	0	0	NA	NA	NA	--	no	F-box/FBD-like domains containing protein
RSG01073	56.3538	37.9959	0.674239	-0.568668	1	down	no	XH/XS domain-containing protein
RSG01074	32.3405	21.9077	0.677407	-0.561904	1	down	no	CRK8 | cysteine-rich RLK (RECEPTOR-like protein kinase) 8
RSG01075	0	0	NA	NA	NA	--	no	KCA1 KAC1 | kinesin like protein for actin based chloroplast movement 1
RSG01076	40.8079	12.9065	0.316275	-1.66075	1	down	no	Tetratricopeptide repeat (TPR)-like superfamily protein
RSG01077	507.231	496.966	0.979764	-0.0294939	1	down	no	Restriction endonuclease type II-like superfamily protein
RSG01078	137.329	339.339	2.47099	1.30509	0.35886	up	no	Carbohydrate-binding X8 domain superfamily protein
RSG01079	0	0	NA	NA	NA	--	no	Restriction endonuclease type II-like superfamily protein
RSG01080	0	0	NA	NA	NA	--	no	Carbohydrate-binding X8 domain superfamily protein
RSG01081	432.324	446.269	1.03226	0.045803	1	up	no	DRL1 AtKTI12 | calmodulin binding;purine nucleotide binding
RSG01082	54.1996	27.2819	0.503359	-0.990339	1	down	no	SNAP30 ATSNAP30 | soluble N-ethylmaleimide-sensitive factor adaptor protein 30
RSG01083	3092.47	3378.47	1.09248	0.127611	1	up	no	Purple acid phosphatases superfamily protein
RSG01084	39.6239	25.9201	0.654155	-0.612296	1	down	no	Restriction endonuclease type II-like superfamily protein
RSG01085	176.229	172.757	0.980295	-0.0287115	1	down	no	Plant protein of unknown function (DUF863)
RSG01086	0	0	NA	NA	NA	--	no	Nucleic acid-binding OB-fold-like protein
RSG01087	0	0	NA	NA	NA	--	no	EIF-5A ELF5A-1 ATELF5A-1 EIF5A | eukaryotic elongation factor 5A-1
RSG01088	254.607	170.958	0.67146	-0.574628	1	down	no	WRKY4 | WRKY DNA-binding protein 4
RSG01089	1.94015	0.48817	0.251614	-1.99071	1	down	no	Protein of unknown function (DUF1336)
RSG01090	3.56774	3.92677	1.10063	0.138335	1	up	no	Protein of unknown function (DUF1336)
RSG01091	0	0	NA	NA	NA	--	no	TPX2 (targeting protein for Xklp2) protein family
RSG01092	0	0	NA	NA	NA	--	no	SH3 domain-containing protein
RSG01093	0	0	NA	NA	NA	--	no	ATGPX4 GPX4 | glutathione peroxidase 4
RSG01094	0	0	NA	NA	NA	--	no	splicing factor putative
RSG01095	1701.89	2118.43	1.24475	0.315858	1	up	no	REF4 MED33B | reduced epidermal fluorescence 4
RSG01096	472.423	400.356	0.847451	-0.238798	1	down	no	Exonuclease family protein
RSG01097	12.7419	2.5265	0.198282	-2.33437	1	down	no	unknown protein; FUNCTIONS IN: molecular_function unknown; INVOLVED IN: biological_process unknown; LOCATED IN: chloroplast; EXPRESSED IN: male gametophyte root flower carpel; EXPRESSED DURING: 4 anthesis petal differentiation and expansion stage; Has 3 Blast hits to 3 proteins in 1 species: Archae - 0; Bacteria - 0; Metazoa - 0; Fungi - 0; Plants - 3; Viruses - 0; Other Eukaryotes - 0 (source: N…
RSG01098	0.994715	0.48817	0.490764	-1.0269	1	down	no	oxidoreductase 2OG-Fe(II) oxygenase family protein
RSG01099	213.485	243.601	1.14107	0.190388	1	up	no	RPH1 | resistance to phytophthora 1
RSG01100	733.98	903.685	1.23121	0.30008	1	up	no	unknown protein; FUNCTIONS IN: molecular_function unknown; INVOLVED IN: biological_process unknown; LOCATED IN: endomembrane system; EXPRESSED IN: shoot sperm cell; CONTAINS InterPro DOMAIN/s: Protein of unknown function DUF3595 (InterPro:IPR021999); Has 533 Blast hits to 341 proteins in 95 species: Archae - 2; Bacteria - 15; Metazoa - 318; Fungi - 0; Plants - 93; Viruses - 0; Other Eukaryotes - …
RSG01101	0	0	NA	NA	NA	--	no	Ribonuclease H-like superfamily protein
RSG01102	0	0	NA	NA	NA	--	no	DNAse I-like superfamily protein
RSG01103	63.4154	22.079	0.348165	-1.52216	0.858203	down	no	DNAse I-like superfamily protein
RSG01104	2629.55	2863.36	1.08892	0.122893	1	up	no	SCC3 ATSCC3 | sister-chromatid cohesion protein 3
RSG01105	384.2	249.065	0.64827	-0.625332	1	down	no	AGP26 ATAGP26 | arabinogalactan protein 26
RSG01106	1.01935	0.48817	0.478902	-1.0622	1	down	no	Kinase interacting (KIP1-like) family protein
RSG01107	2511.57	1895.84	0.754844	-0.405749	0.811901	down	no	B-box type zinc finger protein with CCT domain
RSG01108	0	0	NA	NA	NA	--	no	Ribonuclease H-like superfamily protein
RSG01109	0	0	NA	NA	NA	--	no	Glutaredoxin family protein
RSG01110	1909.08	1981.63	1.038	0.0538126	1	up	no	Zinc finger C-x8-C-x5-C-x3-H type family protein
RSG01111	0.509677	0	#NAME?	#NAME?	1	down	no	Rubber elongation factor protein (REF)
RSG01112	813.62	883.537	1.08593	0.118937	1	up	no	ALG3 AtALG3 | asparagine-linked glycosylation 3
RSG01113	10.6539	2.01692	0.189312	-2.40116	1	down	no	GH3.9 | putative indole-3-acetic acid-amido synthetase GH3.9
RSG01114	0	6.05075	Inf	Inf	1	up	no	Myosin heavy chain-related protein
RSG01115	0	0	NA	NA	NA	--	no	ATGSTF8 ATGSTF5 GST6 GSTF8 | glutathione S-transferase phi 8
RSG01116	35.2585	3.56707	0.101169	-3.30516	1	down	no	Adenine nucleotide alpha hydrolases-like superfamily protein
RSG01117	1723.28	1789.45	1.03839	0.0543526	1	up	no	RFI2 | RING/U-box superfamily protein
RSG01118	278.308	245.259	0.88125	-0.182376	1	down	no	tubulin-tyrosine ligases;tubulin-tyrosine ligases
RSG01119	667.587	741.45	1.11064	0.151392	1	up	no	zinc finger (CCCH type) helicase family protein
RSG01120	376.315	390.896	1.03875	0.0548456	1	up	no	Plant invertase/pectin methylesterase inhibitor superfamily protein
RSG01121	20410.6	16831	0.824622	-0.278195	1	down	no	Ribosomal protein L7Ae/L30e/S12e/Gadd45 family protein
RSG01122	610.347	482.073	0.789835	-0.340378	1	down	no	ATMHX MHX1 ATMHX1 MHX | magnesium/proton exchanger
RSG01123	1293.35	1546.12	1.19543	0.257535	1	up	no	PHR2 | photolyase/blue-light receptor 2
RSG01124	474.859	454.641	0.957423	-0.0627717	1	down	no	U1A | spliceosomal protein U1A
RSG01125	0	0.48817	Inf	Inf	1	up	no	F-box family protein
RSG01126	35.8344	38.5912	1.07693	0.106926	1	up	no	ATL5 | AtL5
RSG01127	0.994715	4.47918	4.50298	2.17088	1	up	no	Plant invertase/pectin methylesterase inhibitor superfamily
RSG01128	0	0	NA	NA	NA	--	no	Pollen Ole e 1 allergen and extensin family protein
RSG01129	817.96	1917.98	2.34483	1.22948	0.00082291	up	yes	ERS1 ERS | ethylene response sensor 1
RSG01130	1589.62	1669.62	1.05032	0.0708354	1	up	no	FUM1 | fumarase 1
RSG01131	98.0565	110.318	1.12505	0.169983	1	up	no	P-loop nucleoside triphosphate hydrolases superfamily protein with CH (Calponin Homology) domain
RSG01132	199.807	194.48	0.973342	-0.0389809	1	down	no	ATNDT1 NDT1 | NAD+ transporter 1
RSG01133	0	0	NA	NA	NA	--	no	unknown protein; BEST Arabidopsis thaliana protein match is: unknown protein (TAIR:AT3G62650.1); Has 35333 Blast hits to 34131 proteins in 2444 species: Archae - 798; Bacteria - 22429; Metazoa - 974; Fungi - 991; Plants - 531; Viruses - 0; Other Eukaryotes - 9610 (source: NCBI BLink).
RSG01134	8.82924	19.6767	2.22858	1.15613	1	up	no	Protein of unknown function (DUF3511)
RSG01135	3245.59	3265.11	1.00601	0.00865162	1	up	no	ATPDIL2-1 UNE5 MEE30 PDI11 ATPDI11 | thioredoxin family protein
RSG01136	0	0	NA	NA	NA	--	no	MYB12 ATMYB12 PFG1 | myb domain protein 12
RSG01137	6.42869	3.54566	0.551537	-0.858469	1	down	no	Tetratricopeptide repeat (TPR)-like superfamily protein
RSG01138	0	0	NA	NA	NA	--	no	Ribonuclease H-like superfamily protein
RSG01139	0	0	NA	NA	NA	--	no	CKI1 | Signal transduction histidine kinase
RSG01140	1272.76	1295.06	1.01752	0.0250574	1	up	no	Ribosomal RNA adenine dimethylase family protein
RSG01141	341.476	322.411	0.944167	-0.0828856	1	down	no	Cyclin/Brf1-like TBP-binding protein
RSG01142	6.60116	2.48367	0.376248	-1.41024	1	down	no	Calcium-dependent phosphotriesterase superfamily protein
RSG01143	5.04749	1.48592	0.294388	-1.76421	1	down	no	unknown protein; BEST Arabidopsis thaliana protein match is: unknown protein (TAIR:AT1G02570.1); Has 58 Blast hits to 55 proteins in 6 species: Archae - 0; Bacteria - 0; Metazoa - 0; Fungi - 0; Plants - 58; Viruses - 0; Other Eukaryotes - 0 (source: NCBI BLink).
RSG01144	340.776	371.378	1.0898	0.124064	1	up	no	HIT zinc finger ;PAPA-1-like conserved region
RSG01145	3578.47	4011.91	1.12112	0.164945	1	up	no	P-loop containing nucleoside triphosphate hydrolases superfamily protein
RSG01146	1.50439	4.56483	3.03433	1.60138	1	up	no	UPB1 | sequence-specific DNA binding transcription factors;transcription regulators
RSG01147	1822.82	2168.07	1.1894	0.25024	1	up	no	WRKY23 ATWRKY23 | WRKY DNA-binding protein 23
RSG01148	0	0	NA	NA	NA	--	no	LACS1 | AMP-dependent synthetase and ligase family protein
RSG01149	0	0.48817	Inf	Inf	1	up	no	LACS1 | AMP-dependent synthetase and ligase family protein
RSG01150	1.01935	0.509582	0.499907	-1.00027	1	down	no	Agenet domain-containing protein
RSG01151	0	0	NA	NA	NA	--	no	Agenet domain-containing protein
RSG01152	56.5432	21.9934	0.388966	-1.36228	1	down	no	F-box/RNI-like/FBD-like domains-containing protein
RSG01153	497.916	583.514	1.17191	0.228863	1	up	no	myb-like transcription factor family protein
RSG01154	0	0	NA	NA	NA	--	no	unknown protein; Has 3 Blast hits to 3 proteins in 1 species: Archae - 0; Bacteria - 0; Metazoa - 0; Fungi - 0; Plants - 3; Viruses - 0; Other Eukaryotes - 0 (source: NCBI BLink).
RSG01155	16.014	29.3802	1.83466	0.875509	1	up	no	ATMYB2 MYB2 | myb domain protein 2
RSG01156	0	0	NA	NA	NA	--	no	Tetratricopeptide repeat (TPR)-like superfamily protein
RSG01157	0.509677	0	#NAME?	#NAME?	1	down	no	AtGolS1 GolS1 | galactinol synthase 1
RSG01158	1183.24	1103.56	0.93266	-0.100577	1	down	no	ARFA1E | ADP-ribosylation factor A1E
RSG01159	0.509677	419.925	823.905	9.68633	5.95e-33	up	yes	Nucleic acid-binding OB-fold-like protein
RSG01160	413.601	592.322	1.43211	0.518141	1	up	no	BOR1 | HCO3- transporter family
RSG01161	1.01935	0.997752	0.978809	-0.0309012	1	down	no	Protein phosphatase 2C family protein
RSG01162	0	0	NA	NA	NA	--	no	NAD(P)-binding Rossmann-fold superfamily protein
RSG01163	77.637	63.7876	0.821613	-0.283469	1	down	no	zinc ion binding;nucleic acid binding
RSG01164	5634.55	7886	1.39958	0.484994	0.74576	up	no	SAM1 SAM-1 MAT1 AtSAM1 | S-adenosylmethionine synthetase 1
RSG01165	4348.83	6257.61	1.43892	0.524984	0.23687	up	no	SPL1 | squamosa promoter binding protein-like 1
RSG01166	726.72	701.664	0.965521	-0.0506205	1	down	no	Protein kinase superfamily protein
RSG01167	0	0	NA	NA	NA	--	no	Plant invertase/pectin methylesterase inhibitor superfamily protein
RSG01168	0	0.48817	Inf	Inf	1	up	no	VGD1 | Plant invertase/pectin methylesterase inhibitor superfamily
RSG01169	179.121	243.816	1.36118	0.444855	1	up	no	Peptide chain release factor 1
RSG01170	794.85	679.619	0.855029	-0.225955	1	down	no	unknown protein; FUNCTIONS IN: molecular_function unknown; INVOLVED IN: biological_process unknown; LOCATED IN: endomembrane system; EXPRESSED IN: 17 plant structures; EXPRESSED DURING: 10 growth stages; BEST Arabidopsis thaliana protein match is: unknown protein (TAIR:AT1G17030.1); Has 72 Blast hits to 72 proteins in 13 species: Archae - 0; Bacteria - 0; Metazoa - 0; Fungi - 0; Plants - 71; Viru…
RSG01171	5.60644	4.41494	0.787477	-0.344691	1	down	no	MDR4 PGP4 ABCB4 ATPGP4 | ATP binding cassette subfamily B4
RSG01172	120.146	132.38	1.10182	0.139889	1	up	no	unknown protein; Has 3995 Blast hits to 3325 proteins in 374 species: Archae - 19; Bacteria - 205; Metazoa - 2201; Fungi - 364; Plants - 149; Viruses - 22; Other Eukaryotes - 1035 (source: NCBI BLink).
RSG01173	0	0	NA	NA	NA	--	no	Tetratricopeptide repeat (TPR)-like superfamily protein
RSG01174	0	0	NA	NA	NA	--	no	Tetratricopeptide repeat (TPR)-like superfamily protein
RSG01175	154.395	149.239	0.966606	-0.0490005	1	down	no	RNA-directed DNA polymerase (reverse transcriptase)-related family protein
RSG01176	0	0	NA	NA	NA	--	no	Eukaryotic protein of unknown function (DUF842)
RSG01177	22.6151	7.11273	0.314512	-1.66881	1	down	no	PIL1 | phytochrome interacting factor 3-like 1
RSG01178	3360.65	2495.1	0.742445	-0.429645	1	down	no	CYP709B2 | cytochrome P450 family 709 subfamily B polypeptide 2
RSG01179	96.9956	183.86	1.89555	0.92262	1	up	no	unknown protein; BEST Arabidopsis thaliana protein match is: unknown protein (TAIR:AT3G62070.1); Has 143 Blast hits to 141 proteins in 14 species: Archae - 0; Bacteria - 0; Metazoa - 4; Fungi - 0; Plants - 139; Viruses - 0; Other Eukaryotes - 0 (source: NCBI BLink).
RSG01180	480.909	565.207	1.17529	0.233016	1	up	no	Pectinacetylesterase family protein
RSG01181	2066.41	2038.97	0.986722	-0.0192841	1	down	no	POL | Protein phosphatase 2C family protein
RSG01182	40.2321	38.7625	0.963471	-0.0536868	1	down	no	Plastid-lipid associated protein PAP / fibrillin family protein
RSG01183	1380.51	1451.26	1.05125	0.0721032	1	up	no	CONTAINS InterPro DOMAIN/s: Basic helix-loop-helix Nulp1-type (InterPro:IPR006994); Has 2929 Blast hits to 2464 proteins in 333 species: Archae - 2; Bacteria - 151; Metazoa - 913; Fungi - 372; Plants - 141; Viruses - 47; Other Eukaryotes - 1303 (source: NCBI BLink).
RSG01184	868.173	1093.4	1.25942	0.33276	1	up	no	zinc finger protein-related
RSG01185	0	2.54791	Inf	Inf	1	up	no	CONTAINS InterPro DOMAIN/s: Basic helix-loop-helix Nulp1-type (InterPro:IPR006994); Has 2929 Blast hits to 2464 proteins in 333 species: Archae - 2; Bacteria - 151; Metazoa - 913; Fungi - 372; Plants - 141; Viruses - 47; Other Eukaryotes - 1303 (source: NCBI BLink).
RSG01186	101.427	152.236	1.50094	0.585871	1	up	no	Protein of unknown function (DUF1295)
RSG01187	0	0	NA	NA	NA	--	no	ATPAP14 PAP14 | purple acid phosphatase 14
RSG01188	36.9847	56.3323	1.52313	0.607035	1	up	no	NGA1 | AP2/B3-like transcriptional factor family protein
RSG01189	0	0	NA	NA	NA	--	no	AtPPa3 PPa3 | pyrophosphorylase 3
RSG01190	3857.14	2383.47	0.617936	-0.69447	0.200482	down	no	CCA1 | circadian clock associated 1
RSG01191	387.206	530.277	1.3695	0.453647	1	up	no	PTAC8 TMP14 PSAP PSI-P | photosystem I P subunit
RSG01192	0	0	NA	NA	NA	--	no	basic helix-loop-helix (bHLH) DNA-binding superfamily protein
RSG01193	0	0	NA	NA	NA	--	no	Protein of unknown function (DUF295)
RSG01194	1.01935	0.48817	0.478902	-1.0622	1	down	no	unknown protein; Has 1165 Blast hits to 947 proteins in 158 species: Archae - 0; Bacteria - 33; Metazoa - 631; Fungi - 90; Plants - 54; Viruses - 14; Other Eukaryotes - 343 (source: NCBI BLink).
RSG01195	0	0	NA	NA	NA	--	no	Protein of unknown function (DUF295)
RSG01196	0	0.509582	Inf	Inf	1	up	no	MDR4 PGP4 ABCB4 ATPGP4 | ATP binding cassette subfamily B4
RSG01197	803.049	753.632	0.938464	-0.0916264	1	down	no	MTPA2 ATMTPA2 MTP3 | metal tolerance protein A2
RSG01198	95.1878	45.5583	0.478615	-1.06306	1	down	no	APRR9 PRR9 TL1 | pseudo-response regulator 9
RSG01199	21.448	28.6779	1.33709	0.419097	1	up	no	RNA-binding (RRM/RBD/RNP motifs) family protein
RSG01200	0.509677	10.4443	20.492	4.35699	1	up	no	NST1 ANAC043 | NAC (No Apical Meristem) domain transcriptional regulator superfamily protein
RSG01201	0	0	NA	NA	NA	--	no	Ribonuclease H-like superfamily protein
RSG01202	2.03871	11.3992	5.59139	2.48321	1	up	no	D-arabinono-14-lactone oxidase family protein
RSG01203	4.58709	0.97634	0.212845	-2.23212	1	down	no	D-arabinono-14-lactone oxidase family protein
RSG01204	0	0	NA	NA	NA	--	no	D-arabinono-14-lactone oxidase family protein
RSG01205	6.45333	1.46451	0.226939	-2.13962	1	down	no	HIC KCS13 | 3-ketoacyl-CoA synthase 13
RSG01206	758.176	890.847	1.17499	0.232645	1	up	no	Rho GTPase activating protein with PAK-box/P21-Rho-binding domain
RSG01207	351.15	366.201	1.04286	0.0605483	1	up	no	SAUR-like auxin-responsive protein family
RSG01208	5885.34	5178.02	0.879817	-0.184725	1	down	no	ATHB-7 ATHB7 HB-7 | homeobox 7
RSG01209	0	0	NA	NA	NA	--	no	RNA-directed DNA polymerase (reverse transcriptase)-related family protein
RSG01210	16.7208	0.97634	0.0583909	-4.09811	0.938209	down	no	CYP78A6 | cytochrome P450 family 78 subfamily A polypeptide 6
RSG01211	12.5448	0.509582	0.0406209	-4.62163	1	down	no	B5 #1 ATCB5-C CB5-C | cytochrome B5 isoform C
RSG01212	0	0	NA	NA	NA	--	no	unknown protein; FUNCTIONS IN: molecular_function unknown; INVOLVED IN: biological_process unknown; LOCATED IN: cellular_component unknown; EXPRESSED IN: 20 plant structures; EXPRESSED DURING: 11 growth stages; Has 26 Blast hits to 26 proteins in 11 species: Archae - 0; Bacteria - 0; Metazoa - 2; Fungi - 0; Plants - 23; Viruses - 0; Other Eukaryotes - 1 (source: NCBI BLink).
RSG01213	416.845	201.092	0.482415	-1.05165	0.526532	down	no	unknown protein; LOCATED IN: chloroplast; EXPRESSED IN: 22 plant structures; EXPRESSED DURING: 13 growth stages; Has 110095 Blast hits to 59224 proteins in 2216 species: Archae - 177; Bacteria - 15429; Metazoa - 38345; Fungi - 18843; Plants - 13341; Viruses - 3084; Other Eukaryotes - 20876 (source: NCBI BLink).
RSG01214	0	0	NA	NA	NA	--	no	Polynucleotidyl transferase ribonuclease H-like superfamily protein
RSG01215	49.2584	55.1547	1.1197	0.163113	1	up	no	P-loop containing nucleoside triphosphate hydrolases superfamily protein
RSG01216	463.726	434.42	0.936803	-0.094182	1	down	no	ATRSP31 RSP31 At-RS31 RS31 | RNA-binding (RRM/RBD/RNP motifs) family protein
RSG01217	42.2631	45.0487	1.06591	0.0920893	1	up	no	DAG2 | Dof-type zinc finger DNA-binding family protein
RSG01218	0.509677	0	#NAME?	#NAME?	1	down	no	Ubiquitin carboxyl-terminal hydrolase-related protein
RSG01219	1305.86	1812.93	1.3883	0.473321	0.593799	up	no	transducin family protein / WD-40 repeat family protein
RSG01220	817.063	657.185	0.804326	-0.314148	1	down	no	unknown protein; BEST Arabidopsis thaliana protein match is: unknown protein (TAIR:AT1G01240.3); Has 72 Blast hits to 68 proteins in 13 species: Archae - 0; Bacteria - 0; Metazoa - 1; Fungi - 0; Plants - 71; Viruses - 0; Other Eukaryotes - 0 (source: NCBI BLink).
RSG01221	0	0	NA	NA	NA	--	no	RUS1 | Protein of unknown function DUF647
RSG01222	52.0377	59.377	1.14104	0.190345	1	up	no	unknown protein; FUNCTIONS IN: molecular_function unknown; INVOLVED IN: biological_process unknown; LOCATED IN: mitochondrion membrane; EXPRESSED IN: 25 plant structures; EXPRESSED DURING: 16 growth stages; Has 42 Blast hits to 42 proteins in 11 species: Archae - 0; Bacteria - 0; Metazoa - 0; Fungi - 0; Plants - 42; Viruses - 0; Other Eukaryotes - 0 (source: NCBI BLink).
RSG01223	0.994715	1.9955	2.00611	1.0044	1	up	no	unknown protein; CONTAINS InterPro DOMAIN/s: Protein of unknown function DUF688 (InterPro:IPR007789); BEST Arabidopsis thaliana protein match is: Protein of unknown function (DUF688) (TAIR:AT3G61840.1); Has 48 Blast hits to 48 proteins in 8 species: Archae - 0; Bacteria - 0; Metazoa - 0; Fungi - 0; Plants - 48; Viruses - 0; Other Eukaryotes - 0 (source: NCBI BLink).
RSG01224	31.3381	25.7489	0.821647	-0.283409	1	down	no	ARF11 | auxin response factor 11
RSG01225	0	0	NA	NA	NA	--	no	ORF240B | DNA/RNA polymerases superfamily protein
RSG01226	715.291	930.385	1.30071	0.379298	1	up	no	cellular apoptosis susceptibility protein putative / importin-alpha re-exporter putative
RSG01227	185.24	177.279	0.957021	-0.0633772	1	down	no	ATAIB AIB | ABA-inducible BHLH-type transcription factor
RSG01228	404.059	448.62	1.11028	0.150928	1	up	no	SDH4 | succinate dehydrogenase subunit 4
RSG01229	155.012	102.683	0.662418	-0.594187	1	down	no	unknown protein; BEST Arabidopsis thaliana protein match is: unknown protein (TAIR:AT5G35110.1); Has 34 Blast hits to 34 proteins in 7 species: Archae - 0; Bacteria - 0; Metazoa - 1; Fungi - 0; Plants - 33; Viruses - 0; Other Eukaryotes - 0 (source: NCBI BLink).
RSG01230	0.509677	1.01916	1.99963	0.999731	1	up	no	GAUT2 LGT2 | galacturonosyltransferase 2
RSG01231	0	0	NA	NA	NA	--	no	OxaA/YidC-like membrane insertion protein
RSG01232	27.2191	0.997752	0.0366563	-4.7698	0.253856	down	no	ATCNGC3 CNGC3 CNGC3.C | cyclic nucleotide gated channel 3
RSG01233	0	0	NA	NA	NA	--	no	Plant protein 1589 of unknown function
RSG01234	286.732	36.7884	0.128302	-2.96238	3.45e-07	down	yes	CPC | Homeodomain-like superfamily protein
RSG01235	63.768	48.5302	0.761042	-0.393952	1	down	no	WRKY46 ATWRKY46 | WRKY DNA-binding protein 46
RSG01236	4.41462	4.54341	1.02917	0.0414878	1	up	no	Protein of unknown function (DUF3133)
RSG01237	0	0	NA	NA	NA	--	no	unknown protein; BEST Arabidopsis thaliana protein match is: unknown protein (TAIR:AT3G61660.1); Has 12 Blast hits to 12 proteins in 4 species: Archae - 0; Bacteria - 0; Metazoa - 0; Fungi - 0; Plants - 12; Viruses - 0; Other Eukaryotes - 0 (source: NCBI BLink).
RSG01238	315.981	218.392	0.691157	-0.532915	1	down	no	JAR1 | Auxin-responsive GH3 family protein
RSG01239	0	0	NA	NA	NA	--	no	unknown protein; Has 5 Blast hits to 5 proteins in 2 species: Archae - 0; Bacteria - 0; Metazoa - 0; Fungi - 0; Plants - 5; Viruses - 0; Other Eukaryotes - 0 (source: NCBI BLink).
RSG01240	15.3811	18.786	1.22137	0.288497	1	up	no	no data
RSG01241	196.823	198.407	1.00805	0.0115679	1	up	no	F-box and associated interaction domains-containing protein
RSG01242	645.437	808.646	1.25286	0.325231	1	up	no	SPA1 | SPA (suppressor of phyA-105) protein family
RSG01243	2503.98	2660.13	1.06236	0.0872733	1	up	no	AGP16 ATAGP16 | arabinogalactan protein 16
RSG01244	188.371	141.912	0.753366	-0.408577	1	down	no	Mitochondrial substrate carrier family protein
RSG01245	19.8697	27.1534	1.36658	0.450567	1	up	no	CRF5 | cytokinin response factor 5
RSG01246	0.509677	0	#NAME?	#NAME?	1	down	no	Late embryogenesis abundant (LEA) hydroxyproline-rich glycoprotein family
RSG01247	873.318	709.115	0.811978	-0.300488	1	down	no	GBF3 | G-box binding factor 3
RSG01248	397.484	459.283	1.15548	0.208486	1	up	no	BTB/POZ/Kelch-associated protein
RSG01249	125.507	105.115	0.837527	-0.255793	1	down	no	myosin heavy chain-related
RSG01250	120.451	143.745	1.19339	0.25506	1	up	no	BAG6 ATBAG6 | BCL-2-associated athanogene 6
RSG01251	326.117	307.924	0.944214	-0.0828147	1	down	no	PIN domain-like family protein
RSG01252	100.86	91.9816	0.911969	-0.132943	1	down	no	ABIL1 | ABI-1-like 1
RSG01253	0	0	NA	NA	NA	--	no	Uncharacterized conserved protein (DUF2358)
RSG01254	0	0	NA	NA	NA	--	no	ATET2 ET2 | effector of transcription2
RSG01255	0	0	NA	NA	NA	--	no	Fatty acid/sphingolipid desaturase
RSG01256	14.9454	11.9302	0.798255	-0.325079	1	down	no	unknown protein; Has 35333 Blast hits to 34131 proteins in 2444 species: Archae - 798; Bacteria - 22429; Metazoa - 974; Fungi - 991; Plants - 531; Viruses - 0; Other Eukaryotes - 9610 (source: NCBI BLink).
RSG01257	230.594	199.353	0.864523	-0.210024	1	down	no	Reticulon family protein
RSG01258	0	0	NA	NA	NA	--	no	RING/U-box superfamily protein
RSG01259	6.86445	5.56258	0.810346	-0.30339	1	down	no	Late embryogenesis abundant (LEA) hydroxyproline-rich glycoprotein family
RSG01260	0	0	NA	NA	NA	--	no	Late embryogenesis abundant protein
RSG01261	0	0	NA	NA	NA	--	no	ESP | homolog of separase
RSG01262	0	0	NA	NA	NA	--	no	Polynucleotidyl transferase ribonuclease H-like superfamily protein
RSG01263	4.97357	7.85355	1.57906	0.659062	1	up	no	MuDR family transposase
RSG01264	68.0024	69.3331	1.01957	0.027957	1	up	no	Nuclear transport factor 2 (NTF2) family protein
RSG01265	0	0	NA	NA	NA	--	no	CONTAINS InterPro DOMAIN/s: Protein BYPASS related (InterPro:IPR008511); BEST Arabidopsis thaliana protein match is: Protein of unknown function (DUF793) (TAIR:AT1G01550.2); Has 153 Blast hits to 139 proteins in 20 species: Archae - 0; Bacteria - 2; Metazoa - 1; Fungi - 0; Plants - 150; Viruses - 0; Other Eukaryotes - 0 (source: NCBI BLink).
RSG01266	0	2.92902	Inf	Inf	1	up	no	ATMPK12 MAPK12 MPK12 | mitogen-activated protein kinase 12
RSG01267	166.356	188.087	1.13063	0.177126	1	up	no	transmembrane protein-related
RSG01268	2.49911	4.03383	1.61411	0.690739	1	up	no	Pentatricopeptide repeat (PPR-like) superfamily protein
RSG01269	36.1469	38.6982	1.07058	0.0983938	1	up	no	ARID/BRIGHT DNA-binding domain;ELM2 domain protein
RSG01270	72.1784	88.7828	1.23005	0.298713	1	up	no	FUNCTIONS IN: molecular_function unknown; INVOLVED IN: biological_process unknown; LOCATED IN: endomembrane system; EXPRESSED IN: 24 plant structures; EXPRESSED DURING: 15 growth stages; CONTAINS InterPro DOMAIN/s: Mesoderm development candidate 2 (InterPro:IPR019330); Has 31 Blast hits to 31 proteins in 13 species: Archae - 0; Bacteria - 0; Metazoa - 5; Fungi - 0; Plants - 26; Viruses - 0; Other…
RSG01271	252.115	355.769	1.41114	0.496857	1	up	no	unknown protein; FUNCTIONS IN: molecular_function unknown; INVOLVED IN: biological_process unknown; LOCATED IN: chloroplast; EXPRESSED IN: 22 plant structures; EXPRESSED DURING: 13 growth stages; Has 312 Blast hits to 312 proteins in 90 species: Archae - 0; Bacteria - 131; Metazoa - 0; Fungi - 0; Plants - 67; Viruses - 0; Other Eukaryotes - 114 (source: NCBI BLink).
RSG01272	221.345	188.233	0.850402	-0.233784	1	down	no	unknown protein; FUNCTIONS IN: molecular_function unknown; INVOLVED IN: biological_process unknown; LOCATED IN: cellular_component unknown; EXPRESSED IN: 25 plant structures; EXPRESSED DURING: 15 growth stages; BEST Arabidopsis thaliana protein match is: unknown protein (TAIR:AT4G00355.2); Has 93 Blast hits to 90 proteins in 15 species: Archae - 0; Bacteria - 0; Metazoa - 0; Fungi - 0; Plants - 9…
RSG01273	15.0439	7.42961	0.493862	-1.01782	1	down	no	CYP86A8 LCR | cytochrome P450 family 86 subfamily A polypeptide 8
RSG01274	17875.2	8508.51	0.475995	-1.07098	1.13e-05	down	yes	PIP1B TMP-A ATHH2 PIP1;2 | plasma membrane intrinsic protein 1B
RSG01275	1109.89	1438.54	1.29611	0.374188	1	up	no	U-box domain-containing protein kinase family protein
RSG01276	5.36006	70.0482	13.0686	3.70803	0.546336	up	no	Phosphatidylinositol N-acetyglucosaminlytransferase subunit P-related
RSG01277	0	0	NA	NA	NA	--	no	ATROPGEF4 ROPGEF4 RHS11 | RHO guanyl-nucleotide exchange factor 4
RSG01278	226.951	208.714	0.919647	-0.120848	1	down	no	BMY4 BAM7 | beta-amylase 7
RSG01279	0	0	NA	NA	NA	--	no	DTA2 | downstream target of AGL15 2
RSG01280	19243.3	16498.5	0.857364	-0.222021	1	down	no	Remorin family protein
RSG01281	0.509677	0	#NAME?	#NAME?	1	down	no	GATA type zinc finger transcription factor family protein
RSG01282	501.247	582.315	1.16173	0.216278	1	up	no	ATPMM PMM | phosphomannomutase
RSG01283	185.65	171.506	0.923816	-0.114322	1	down	no	CPFTSY FRD4 | signal recognition particle receptor protein chloroplast (FTSY)
RSG01284	0.485038	0	#NAME?	#NAME?	1	down	no	MuDR family transposase
RSG01285	198.244	212.461	1.07172	0.0999235	1	up	no	F-box associated ubiquitination effector family protein
RSG01286	9.46211	0	#NAME?	#NAME?	1	down	no	WOX12 | WUSCHEL related homeobox 12
RSG01287	197.232	237.872	1.20605	0.270289	1	up	no	AtMYB56 MYB56 | myb domain protein 56
RSG01288	385.127	381.796	0.991352	-0.0125307	1	down	no	alpha/beta-Hydrolases superfamily protein
RSG01289	1815.49	2307.64	1.27109	0.346061	1	up	no	P-loop containing nucleoside triphosphate hydrolases superfamily protein
RSG01290	470.006	615.206	1.30893	0.388391	1	up	no	alpha/beta-Hydrolases superfamily protein
RSG01291	0	0	NA	NA	NA	--	no	alpha/beta-Hydrolases superfamily protein
RSG01292	192.08	225.064	1.17172	0.228627	1	up	no	EMB1241 | Co-chaperone GrpE family protein
RSG01293	732.632	854.191	1.16592	0.221471	1	up	no	EMB1241 | Co-chaperone GrpE family protein
RSG01294	0	0	NA	NA	NA	--	no	MATE efflux family protein
RSG01295	802.685	932.98	1.16232	0.217011	1	up	no	tRNA (guanine-N-7) methyltransferase
RSG01296	197.94	220.058	1.11174	0.152816	1	up	no	Protein of unknown function (DUF1005)
RSG01297	820.459	1126.31	1.37278	0.457103	0.850314	up	no	Nucleotide/sugar transporter family protein
RSG01298	15.9154	9.89187	0.621527	-0.686111	1	down	no	CONTAINS InterPro DOMAIN/s: Plant nuclear matrix 1 (InterPro:IPR010604); Has 30201 Blast hits to 17322 proteins in 780 species: Archae - 12; Bacteria - 1396; Metazoa - 17338; Fungi - 3422; Plants - 5037; Viruses - 0; Other Eukaryotes - 2996 (source: NCBI BLink).
RSG01299	0.509677	6.45327	12.6615	3.66238	1	up	no	CRK8 | cysteine-rich RLK (RECEPTOR-like protein kinase) 8
RSG01300	0	5.43411	Inf	Inf	1	up	no	CONTAINS InterPro DOMAIN/s: Plant nuclear matrix 1 (InterPro:IPR010604); Has 30201 Blast hits to 17322 proteins in 780 species: Archae - 12; Bacteria - 1396; Metazoa - 17338; Fungi - 3422; Plants - 5037; Viruses - 0; Other Eukaryotes - 2996 (source: NCBI BLink).
RSG01301	0	0	NA	NA	NA	--	no	Putative membrane lipoprotein
RSG01302	3.05806	0	#NAME?	#NAME?	1	down	no	Phototropic-responsive NPH3 family protein
RSG01303	6.93836	5.51975	0.795541	-0.329991	1	down	no	TatD related DNase
RSG01304	276.836	243.537	0.879718	-0.184887	1	down	no	BolA-like family protein
RSG01305	52.4735	48.042	0.915548	-0.127293	1	down	no	PEX19-2 AtPEX19-2 | peroxin 19-2
RSG01306	592.95	552.519	0.931814	-0.101886	1	down	no	RCP1 MEX1 | root cap 1 (RCP1)
RSG01307	0	0	NA	NA	NA	--	no	Glycosyl hydrolase superfamily protein
RSG01308	0	0	NA	NA	NA	--	no	APC1 PC1 | pollen calcium-binding protein 1
RSG01309	1050.74	1137.09	1.08218	0.113941	1	up	no	LUC7 related protein
RSG01310	0	0	NA	NA	NA	--	no	BBM | Integrase-type DNA-binding superfamily protein
RSG01311	0	0	NA	NA	NA	--	no	IRX3 CESA7 ATCESA7 MUR10 | Cellulose synthase family protein
RSG01312	0	0	NA	NA	NA	--	no	ER-ANT1 | endoplasmic reticulum-adenine nucleotide transporter 1
RSG01313	0	0	NA	NA	NA	--	no	Adenine nucleotide alpha hydrolases-like superfamily protein
RSG01314	3391.81	3671.43	1.08244	0.114287	1	up	no	Thiamine pyrophosphate dependent pyruvate decarboxylase family protein
RSG01315	26.1012	27.4275	1.05081	0.0715041	1	up	no	BEST Arabidopsis thaliana protein match is: DNA LIGASE 6 (TAIR:AT1G66730.1); Has 1807 Blast hits to 1807 proteins in 277 species: Archae - 0; Bacteria - 0; Metazoa - 736; Fungi - 347; Plants - 385; Viruses - 0; Other Eukaryotes - 339 (source: NCBI BLink).
RSG01316	0.509677	3.90536	7.66243	2.9378	1	up	no	unknown protein; FUNCTIONS IN: molecular_function unknown; INVOLVED IN: N-terminal protein myristoylation; LOCATED IN: cellular_component unknown; EXPRESSED IN: 15 plant structures; EXPRESSED DURING: 8 growth stages; BEST Arabidopsis thaliana protein match is: unknown protein (TAIR:AT3G03280.1); Has 1807 Blast hits to 1807 proteins in 277 species: Archae - 0; Bacteria - 0; Metazoa - 736; Fungi - …
RSG01317	0	0	NA	NA	NA	--	no	Putative membrane lipoprotein
RSG01318	0	0	NA	NA	NA	--	no	Putative membrane lipoprotein
RSG01319	7.11084	10.273	1.44469	0.530765	1	up	no	GAD GAD1 | glutamate decarboxylase
RSG01320	0	0	NA	NA	NA	--	no	F-box family protein with a domain of unknown function (DUF295)
RSG01321	0	2.03833	Inf	Inf	1	up	no	HDG10 | homeodomain GLABROUS 10
RSG01322	0	0	NA	NA	NA	--	no	GroES-like zinc-binding dehydrogenase family protein
RSG01323	37.3634	29.5515	0.79092	-0.338397	1	down	no	RVE1 | Homeodomain-like superfamily protein
RSG01324	219.019	204.496	0.933693	-0.0989799	1	down	no	ATG5 APG5 ATATG5 | autophagy protein Apg5 family
RSG01325	163.125	129.369	0.793067	-0.334485	1	down	no	CONTAINS InterPro DOMAIN/s: Oxidoreductase-like N-terminal (InterPro:IPR019180); Has 1807 Blast hits to 1807 proteins in 277 species: Archae - 0; Bacteria - 0; Metazoa - 736; Fungi - 347; Plants - 385; Viruses - 0; Other Eukaryotes - 339 (source: NCBI BLink).
RSG01326	480.982	480.03	0.998022	-0.00285668	1	down	no	Protein prenylyltransferase superfamily protein
RSG01327	0	0	NA	NA	NA	--	no	anac086 NAC086 | NAC domain containing protein 86
RSG01328	153.597	171.673	1.11769	0.160514	1	up	no	Alkaline-phosphatase-like family protein
RSG01329	52.3088	41.6272	0.795799	-0.329525	1	down	no	PSY | PHYTOENE SYNTHASE
RSG01330	2337.24	0.48817	0.000208866	-12.2251	3.26e-102	down	yes	ATGSTF12 GST26 TT19 GSTF12 | glutathione S-transferase phi 12
RSG01331	1262.36	1072.63	0.849704	-0.234967	1	down	no	Protein of unknown function (DUF1218)
RSG01332	0	0	NA	NA	NA	--	no	Pectin lyase-like superfamily protein
RSG01333	0	0	NA	NA	NA	--	no	unknown protein; Has 1807 Blast hits to 1807 proteins in 277 species: Archae - 0; Bacteria - 0; Metazoa - 736; Fungi - 347; Plants - 385; Viruses - 0; Other Eukaryotes - 339 (source: NCBI BLink).
RSG01334	0	0	NA	NA	NA	--	no	ENH1 | rubredoxin family protein
RSG01335	0	0	NA	NA	NA	--	no	unknown protein; FUNCTIONS IN: molecular_function unknown; INVOLVED IN: biological_process unknown; LOCATED IN: cellular_component unknown; BEST Arabidopsis thaliana protein match is: unknown protein (TAIR:AT3G03150.1); Has 39 Blast hits to 39 proteins in 11 species: Archae - 0; Bacteria - 0; Metazoa - 0; Fungi - 0; Plants - 39; Viruses - 0; Other Eukaryotes - 0 (source: NCBI BLink).
RSG01336	0	0.48817	Inf	Inf	1	up	no	unknown protein; BEST Arabidopsis thaliana protein match is: unknown protein (TAIR:AT3G03130.1); Has 14330 Blast hits to 10381 proteins in 896 species: Archae - 94; Bacteria - 2881; Metazoa - 4019; Fungi - 1576; Plants - 515; Viruses - 110; Other Eukaryotes - 5135 (source: NCBI BLink).
RSG01337	0	0	NA	NA	NA	--	no	Protein phosphatase 2C family protein
RSG01338	162.336	171.768	1.0581	0.081478	1	up	no	ATARFB1B ARFB1B | ADP-ribosylation factor B1B
RSG01339	950.357	1015.01	1.06802	0.0949449	1	up	no	XPO1A ATCRM1 ATXPO1 XPO1 HIT2 | exportin 1A
RSG01340	22.5412	13.6088	0.60373	-0.728023	1	down	no	Zinc-binding dehydrogenase family protein
RSG01341	431.64	352.643	0.816985	-0.291619	1	down	no	AAA-type ATPase family protein
RSG01342	391.537	415.823	1.06203	0.0868187	1	up	no	ATCSLD2 CSLD2 | cellulose-synthase like D2
RSG01343	299.254	327.961	1.09593	0.132155	1	up	no	Exostosin family protein
RSG01344	230.708	219.484	0.951352	-0.0719496	1	down	no	Target of Myb protein 1
RSG01345	129.116	124.997	0.968103	-0.0467678	1	down	no	Peptidyl-tRNA hydrolase II (PTH2) family protein
RSG01346	148.912	132.825	0.891974	-0.164927	1	down	no	Tetratricopeptide repeat (TPR)-like superfamily protein
RSG01347	17.1073	16.6449	0.972973	-0.0395278	1	down	no	ATTERT TERT | telomerase reverse transcriptase
RSG01348	0	0.509582	Inf	Inf	1	up	no	BPA1 | binding partner of acd11 1
RSG01349	0	0	NA	NA	NA	--	no	OPR1 ATOPR1 | 12-oxophytodienoate reductase 1
RSG01350	112.772	83.1517	0.737341	-0.439595	1	down	no	SYP21 ATSYP21 PEP12 ATPEP12 PEP12P | syntaxin of plants 21
RSG01351	0	0	NA	NA	NA	--	no	HSF3 HSFA1B ATHSFA1B | heat shock factor 3
RSG01352	129.889	131.027	1.00876	0.0125843	1	up	no	Acyl-CoA N-acyltransferases (NAT) superfamily protein
RSG01353	2902.11	3230.64	1.11321	0.15472	1	up	no	DOT2 MDF | SART-1 family
RSG01354	0.509677	0	#NAME?	#NAME?	1	down	no	AtMYB9 MYB9 | myb domain protein 9
RSG01355	439.772	477.328	1.0854	0.118227	1	up	no	Inositol 134-trisphosphate 5/6-kinase family protein
RSG01356	694.236	925.13	1.33259	0.414231	1	up	no	TOZ | Transducin family protein / WD-40 repeat family protein
RSG01357	1010.16	1159.58	1.14791	0.199013	1	up	no	alpha/beta-Hydrolases superfamily protein
RSG01358	2231.3	2257.21	1.01161	0.0166598	1	up	no	Plant protein of unknown function (DUF827)
RSG01359	0	0	NA	NA	NA	--	no	unknown protein; BEST Arabidopsis thaliana protein match is: unknown protein (TAIR:AT3G14780.1); Has 22 Blast hits to 22 proteins in 2 species: Archae - 0; Bacteria - 0; Metazoa - 0; Fungi - 0; Plants - 22; Viruses - 0; Other Eukaryotes - 0 (source: NCBI BLink).
RSG01360	345.708	494.174	1.42946	0.515465	1	up	no	Protein of unknown function DUF593
RSG01361	497.274	594.677	1.19587	0.258065	1	up	no	EMB2247 | ATP binding;valine-tRNA ligases;aminoacyl-tRNA ligases;nucleotide binding;ATP binding;aminoacyl-tRNA ligases
RSG01362	142.203	173.742	1.22179	0.288995	1	up	no	ORC3 ATORC3 | origin recognition complex subunit 3
RSG01363	529.863	552.905	1.04349	0.0614121	1	up	no	unknown protein; FUNCTIONS IN: molecular_function unknown; INVOLVED IN: biological_process unknown; LOCATED IN: chloroplast thylakoid membrane chloroplast membrane chloroplast envelope; EXPRESSED IN: 23 plant structures; EXPRESSED DURING: 14 growth stages; BEST Arabidopsis thaliana protein match is: unknown protein (TAIR:AT3G02900.1); Has 30201 Blast hits to 17322 proteins in 780 species: Archae …
RSG01364	142.902	144.16	1.00881	0.0126495	1	up	no	Chaperone DnaJ-domain superfamily protein
RSG01365	173.048	165.794	0.95808	-0.0617816	1	down	no	Pentatricopeptide repeat (PPR) superfamily protein
RSG01366	1137.39	1245.22	1.09481	0.130676	1	up	no	PDE120 TIC40 ATTIC40 | hydroxyproline-rich glycoprotein family protein
RSG01367	531.817	564.822	1.06206	0.0868667	1	up	no	unknown protein; Has 35333 Blast hits to 34131 proteins in 2444 species: Archae - 798; Bacteria - 22429; Metazoa - 974; Fungi - 991; Plants - 531; Viruses - 0; Other Eukaryotes - 9610 (source: NCBI BLink).
RSG01368	0	10.7397	Inf	Inf	1	up	no	MYB43 AtMYB43 | myb domain protein 43
RSG01369	562.902	701.034	1.24539	0.3166	1	up	no	LRR1 | Leucine-rich repeat protein kinase family protein
RSG01370	1523.69	819.24	0.537667	-0.895215	0.0863982	down	no	GLN1;4 | glutamine synthetase 1;4
RSG01371	0	0	NA	NA	NA	--	no	RNA-directed DNA polymerase (reverse transcriptase)-related family protein
RSG01372	0	0.48817	Inf	Inf	1	up	no	KAN KAN1 | Homeodomain-like superfamily protein
RSG01373	130.596	115.165	0.881848	-0.181398	1	down	no	unknown protein; Has 30201 Blast hits to 17322 proteins in 780 species: Archae - 12; Bacteria - 1396; Metazoa - 17338; Fungi - 3422; Plants - 5037; Viruses - 0; Other Eukaryotes - 2996 (source: NCBI BLink).
RSG01374	0	0	NA	NA	NA	--	no	PIN5 | Auxin efflux carrier family protein
RSG01375	768.824	803.208	1.04472	0.0631202	1	up	no	Alpha-14-glucan-protein synthase family protein
RSG01376	1716.93	1852.26	1.07882	0.109457	1	up	no	MuDR family transposase
RSG01377	0	0	NA	NA	NA	--	no	Protein kinase superfamily protein
RSG01378	0.485038	3.01467	6.21532	2.63583	1	up	no	RIC4 | ROP-interactive CRIB motif-containing protein 4
RSG01379	333.213	292.543	0.877946	-0.187796	1	down	no	Phosphotyrosine protein phosphatases superfamily protein
RSG01380	5738.18	5213.35	0.908538	-0.138382	1	down	no	zinc finger (C2H2 type) family protein
RSG01381	196.566	65.3935	0.33268	-1.58779	1	down	no	NC domain-containing protein-related
RSG01382	0	0	NA	NA	NA	--	no	AtPP2-A7 PP2-A7 | phloem protein 2-A7
RSG01383	216.979	215.6	0.993646	-0.00919576	1	down	no	TTL3 VIT | tetratricopetide-repeat thioredoxin-like 3
RSG01384	1541.56	1254.29	0.81365	-0.29752	1	down	no	NC domain-containing protein-related
RSG01385	951.525	1023.81	1.07597	0.105634	1	up	no	FRL1 | FRIGIDA like 1
RSG01386	3292.25	3752.09	1.13967	0.188618	1	up	no	Vps51/Vps67 family (components of vesicular transport) protein
RSG01387	1395.94	1754.53	1.25688	0.32985	1	up	no	Tetratricopeptide repeat (TPR)-like superfamily protein
RSG01388	0	0	NA	NA	NA	--	no	Disease resistance protein (TIR-NBS-LRR class) family
RSG01389	74.0355	41.9056	0.56602	-0.821074	1	down	no	Disease resistance protein (TIR-NBS-LRR class) family
RSG01390	5.04749	9.99893	1.98097	0.986208	1	up	no	SMAD/FHA domain-containing protein
RSG01391	1721.97	1946.21	1.13022	0.176602	1	up	no	ATRAD21.3 SYN4 | sister chromatid cohesion 1 protein 4
RSG01392	25.2375	29.4658	1.16754	0.223476	1	up	no	unknown protein; BEST Arabidopsis thaliana protein match is: unknown protein (TAIR:AT3G02640.1); Has 1807 Blast hits to 1807 proteins in 277 species: Archae - 0; Bacteria - 0; Metazoa - 736; Fungi - 347; Plants - 385; Viruses - 0; Other Eukaryotes - 339 (source: NCBI BLink).
RSG01393	0	0	NA	NA	NA	--	no	BED zinc finger ;hAT family dimerisation domain
RSG01394	331.743	523.375	1.57765	0.657776	0.942878	up	no	Plant stearoyl-acyl-carrier-protein desaturase family protein
RSG01395	166.692	199.816	1.19871	0.261488	1	up	no	Plant stearoyl-acyl-carrier-protein desaturase family protein
RSG01396	2830.79	2641.24	0.93304	-0.0999884	1	down	no	Octicosapeptide/Phox/Bem1p family protein
RSG01397	174.166	155.799	0.894545	-0.160774	1	down	no	50S ribosomal protein-related
RSG01398	12.9559	63.8261	4.9264	2.30053	0.381836	up	no	ATCSLA11 CSLA11 | cellulose synthase like A11
RSG01399	14.1231	17.6384	1.2489	0.320658	1	up	no	Core-2/I-branching beta-16-N-acetylglucosaminyltransferase family protein
RSG01400	2034.92	2247.22	1.10433	0.143171	1	up	no	GLT1 PGLCT | plastidic GLC translocator
RSG01401	10.3583	7.55808	0.729667	-0.454691	1	down	no	Peptidyl-tRNA hydrolase family protein
RSG01402	1843.61	2022.16	1.09685	0.133364	1	up	no	alpha/beta-Hydrolases superfamily protein
RSG01403	6800.76	7233.5	1.06363	0.0889969	1	up	no	unknown protein; FUNCTIONS IN: molecular_function unknown; INVOLVED IN: biological_process unknown; LOCATED IN: chloroplast; EXPRESSED IN: 24 plant structures; EXPRESSED DURING: 15 growth stages; BEST Arabidopsis thaliana protein match is: unknown protein (TAIR:AT3G02555.1); Has 133 Blast hits to 133 proteins in 18 species: Archae - 0; Bacteria - 0; Metazoa - 0; Fungi - 0; Plants - 133; Viruses -…
RSG01404	0	0	NA	NA	NA	--	no	unknown protein; Has 30201 Blast hits to 17322 proteins in 780 species: Archae - 12; Bacteria - 1396; Metazoa - 17338; Fungi - 3422; Plants - 5037; Viruses - 0; Other Eukaryotes - 2996 (source: NCBI BLink).
RSG01405	0	0	NA	NA	NA	--	no	RAD23D | Rad23 UV excision repair protein family
RSG01406	2.52375	0.509582	0.201915	-2.30818	1	down	no	RAD23D | Rad23 UV excision repair protein family
RSG01407	95.5405	72.5661	0.759533	-0.396815	1	down	no	AtCXE17 CXE17 | carboxyesterase 17
RSG01408	1482.97	1515.46	1.02191	0.0312642	1	up	no	TCP-1/cpn60 chaperonin family protein
RSG01409	357.209	307.153	0.859871	-0.217808	1	down	no	Cytochrome c oxidase biogenesis protein Cmc1-like
RSG01410	2045.94	2126.89	1.03957	0.0559816	1	up	no	Regulator of chromosome condensation (RCC1) family protein
RSG01411	858.853	734.748	0.855499	-0.225161	1	down	no	unknown protein; BEST Arabidopsis thaliana protein match is: unknown protein (TAIR:AT3G02500.1); Has 30201 Blast hits to 17322 proteins in 780 species: Archae - 12; Bacteria - 1396; Metazoa - 17338; Fungi - 3422; Plants - 5037; Viruses - 0; Other Eukaryotes - 2996 (source: NCBI BLink).
RSG01412	48.1574	52.7952	1.0963	0.132649	1	up	no	GEX3 | gamete-expressed 3
RSG01413	2061.2	2274.21	1.10335	0.141885	1	up	no	tRNA synthetase beta subunit family protein
RSG01414	330.58	200.908	0.607744	-0.718464	1	down	no	NIK1 | NSP-interacting kinase 1
RSG01415	1353.8	1110.78	0.820489	-0.285445	1	down	no	Pentatricopeptide repeat (PPR) superfamily protein
RSG01416	16072.7	30966.7	1.92666	0.946105	0.00421548	up	no	KIN2 COR6.6 | stress-responsive protein (KIN2) / stress-induced protein (KIN2) / cold-responsive protein (COR6.6) / cold-regulated protein (COR6.6)
RSG01417	208.28	194.335	0.933044	-0.0999835	1	down	no	Adenosylmethionine decarboxylase family protein
RSG01418	2386.81	2659.84	1.11439	0.156251	1	up	no	TBL19 | TRICHOME BIREFRINGENCE-LIKE 19
RSG01419	55.5393	66.4512	1.19647	0.258786	1	up	no	TBL21 | TRICHOME BIREFRINGENCE-LIKE 21
RSG01420	0	0	NA	NA	NA	--	no	unknown protein; Has 1807 Blast hits to 1807 proteins in 277 species: Archae - 0; Bacteria - 0; Metazoa - 736; Fungi - 347; Plants - 385; Viruses - 0; Other Eukaryotes - 339 (source: NCBI BLink).
RSG01421	4198.95	3618.62	0.86179	-0.214591	1	down	no	glycosyl hydrolase family 81 protein
RSG01422	71.2083	170.569	2.39535	1.26023	0.540819	up	no	COL1 ATCOL1 | CONSTANS-like 1
RSG01423	0.994715	0	#NAME?	#NAME?	1	down	no	CO FG | B-box type zinc finger protein with CCT domain
RSG01424	0	0	NA	NA	NA	--	no	Pentatricopeptide repeat (PPR-like) superfamily protein
RSG01425	0	0	NA	NA	NA	--	no	AtbZIP3 bZIP3 | basic leucine-zipper 3
RSG01426	37.0262	41.5459	1.12207	0.16616	1	up	no	RING/U-box superfamily protein
RSG01427	237.638	233.581	0.982927	-0.0248438	1	down	no	N2N2-dimethylguanosine tRNA methyltransferase
RSG01428	197.99	211.917	1.07035	0.0980766	1	up	no	unknown protein; FUNCTIONS IN: molecular_function unknown; INVOLVED IN: biological_process unknown; LOCATED IN: endomembrane system; Has 35 Blast hits to 35 proteins in 15 species: Archae - 0; Bacteria - 4; Metazoa - 0; Fungi - 0; Plants - 31; Viruses - 0; Other Eukaryotes - 0 (source: NCBI BLink).
RSG01429	0	0	NA	NA	NA	--	no	SEP1 AGL2 | K-box region and MADS-box transcription factor family protein
RSG01430	55.8272	87.7808	1.57237	0.652936	1	up	no	RING/U-box superfamily protein
RSG01431	6441.12	20207.8	3.13731	1.64953	0.0656118	up	no	Pollen Ole e 1 allergen and extensin family protein
RSG01432	298.53	182.118	0.610048	-0.713005	0.820004	down	no	AtGNA1 GNA1 | glucose-6-phosphate acetyltransferase 1
RSG01433	185.93	138.456	0.744669	-0.425329	1	down	no	AtGNA1 GNA1 | glucose-6-phosphate acetyltransferase 1
RSG01434	396.572	359.512	0.906548	-0.141544	1	down	no	Ribosomal protein PSRP-3/Ycf65
RSG01435	1299.61	1453.86	1.11869	0.161815	1	up	no	O-fucosyltransferase family protein
RSG01436	309.907	272.087	0.877961	-0.187772	1	down	no	CRLK2 AtCRLK2 | Protein kinase superfamily protein
RSG01437	205.529	218.242	1.06186	0.0865912	1	up	no	F-box and associated interaction domains-containing protein
RSG01438	0.485038	0	#NAME?	#NAME?	1	down	no	F-box and associated interaction domains-containing protein
RSG01439	0	0	NA	NA	NA	--	no	F-box and associated interaction domains-containing protein
RSG01440	0	0	NA	NA	NA	--	no	F-box and associated interaction domains-containing protein
RSG01441	12805.4	13123.8	1.02487	0.035434	1	up	no	RGP2 ATRGP2 | reversibly glycosylated polypeptide 2
RSG01442	0	1.52875	Inf	Inf	1	up	no	SP1L3 | SPIRAL1-like3
RSG01443	0	0	NA	NA	NA	--	no	receptor serine/threonine kinase putative
RSG01444	0	0	NA	NA	NA	--	no	PR5K | PR5-like receptor kinase
RSG01445	127.108	175.514	1.38083	0.465534	1	up	no	LNG1 | longifolia1
RSG01446	62.125	83.6613	1.34666	0.429387	1	up	no	Bromodomain transcription factor
RSG01447	1417.17	1293.73	0.912893	-0.131482	1	down	no	Transducin/WD40 repeat-like superfamily protein
RSG01448	752.249	792.956	1.05411	0.07603	1	up	no	dentin sialophosphoprotein-related
RSG01449	1230.51	1600.55	1.30073	0.379317	1	up	no	EMB2773 ATSCC2 SCC2 | PHD finger family protein
RSG01450	0	0	NA	NA	NA	--	no	BCCP2 CAC1-B | biotin carboxyl carrier protein 2
RSG01451	246.058	265.248	1.07799	0.108344	1	up	no	UDP-glucose 6-dehydrogenase family protein
RSG01452	189.555	174.033	0.918114	-0.123255	1	down	no	GAUT14 | galacturonosyltransferase 14
RSG01453	35.9083	121.914	3.39515	1.76348	0.154678	up	no	DND1 ATCNGC2 CNGC2 | Cyclic nucleotide-regulated ion channel family protein
RSG01454	0	0	NA	NA	NA	--	no	emb1507 | U5 small nuclear ribonucleoprotein helicase putative
RSG01455	1253.7	1326.46	1.05803	0.0813824	1	up	no	U-box domain-containing protein
RSG01456	142.869	160	1.1199	0.163376	1	up	no	tRNA/rRNA methyltransferase (SpoU) family protein
RSG01457	82.8985	48.7143	0.587637	-0.767002	1	down	no	Pentatricopeptide repeat (PPR) superfamily protein
RSG01458	263.846	219.022	0.830112	-0.268622	1	down	no	ATSPX4 SPX4 | SPX domain gene 4
RSG01459	0	0	NA	NA	NA	--	no	MTO1 CGS ATCYS1 CGS1 | Pyridoxal phosphate (PLP)-dependent transferases superfamily protein
RSG01460	165.427	151.825	0.917776	-0.123786	1	down	no	unknown protein; FUNCTIONS IN: molecular_function unknown; INVOLVED IN: biological_process unknown; LOCATED IN: endomembrane system; EXPRESSED IN: 23 plant structures; EXPRESSED DURING: 15 growth stages; BEST Arabidopsis thaliana protein match is: unknown protein (TAIR:AT3G01130.1); Has 64 Blast hits to 64 proteins in 11 species: Archae - 0; Bacteria - 0; Metazoa - 0; Fungi - 0; Plants - 64; Viru…
RSG01461	95.625	64.4085	0.673554	-0.570135	1	down	no	ATMYB16 ATMIXTA MYB16 | myb domain protein 16
RSG01462	13.9753	14.9235	1.06785	0.0947044	1	up	no	Pentatricopeptide repeat (PPR) superfamily protein
RSG01463	0.485038	0	#NAME?	#NAME?	1	down	no	Uncharacterised protein family (UPF0497)
RSG01464	45.4197	68.7807	1.51434	0.598686	1	up	no	RNA-binding KH domain-containing protein
RSG01465	0	0	NA	NA	NA	--	no	unknown protein; FUNCTIONS IN: molecular_function unknown; INVOLVED IN: biological_process unknown; LOCATED IN: endomembrane system; Has 5 Blast hits to 5 proteins in 3 species: Archae - 0; Bacteria - 0; Metazoa - 0; Fungi - 0; Plants - 5; Viruses - 0; Other Eukaryotes - 0 (source: NCBI BLink).
RSG01466	400.845	303.749	0.757771	-0.400165	1	down	no	Ribosomal protein L34e superfamily protein
RSG01467	0	0	NA	NA	NA	--	no	FTSH6 ATFTSH6 | FTSH protease 6
RSG01468	0	0	NA	NA	NA	--	no	Clp amino terminal domain-containing protein
RSG01469	0	0	NA	NA	NA	--	no	Rho GTPase activation protein (RhoGAP) with PH domain
RSG01470	19.1952	25.9416	1.35146	0.434516	1	up	no	COP13 CSN3 FUS11 | Proteasome component (PCI) domain protein
RSG01471	1464.94	1391.11	0.949608	-0.074596	1	down	no	F-box and associated interaction domains-containing protein
RSG01472	302.271	248.183	0.821061	-0.284439	1	down	no	FTSH6 ATFTSH6 | FTSH protease 6
RSG01473	18.2421	10.0632	0.551646	-0.858185	1	down	no	ATHB30 ZFHD3 HB30 ZHD8 | homeobox protein 30
RSG01474	2752.03	3748.65	1.36214	0.445873	0.552601	up	no	Ribosomal protein S4
RSG01475	3.56774	14.9449	4.18889	2.06657	1	up	no	unknown protein; FUNCTIONS IN: molecular_function unknown; INVOLVED IN: biological_process unknown; LOCATED IN: chloroplast; EXPRESSED IN: 17 plant structures; EXPRESSED DURING: LP.04 four leaves visible 4 anthesis petal differentiation and expansion stage E expanded cotyledon stage D bilateral stage; Has 7 Blast hits to 7 proteins in 3 species: Archae - 0; Bacteria - 0; Metazoa - 0; Fungi - 0; P…
RSG01476	0	0	NA	NA	NA	--	no	Peroxidase superfamily protein
RSG01477	0	0	NA	NA	NA	--	no	LINC1 | little nuclei1
RSG01478	0.509677	12.2043	23.9451	4.58166	1	up	no	ATHB-3 HAT7 ATHB3 HB-3 | homeobox 3
RSG01479	0	0	NA	NA	NA	--	no	WRKY72 ATWRKY72 | WRKY DNA-binding protein 72
RSG01480	3013.35	1741.76	0.578014	-0.790823	0.0165314	down	no	Protein of unknown function (DUF1637)
RSG01481	164.162	64.8582	0.395087	-1.33976	0.654749	down	no	PIN8 ATPIN8 | Auxin efflux carrier family protein
RSG01482	49.3246	25.2222	0.51135	-0.967616	1	down	no	Ribonuclease H-like superfamily protein
RSG01483	2350.86	2047.86	0.871112	-0.19907	1	down	no	VDAC3 | voltage dependent anion channel 3
RSG01484	50.4841	41.6272	0.824562	-0.2783	1	down	no	Protein kinase superfamily protein
RSG01485	0.485038	0.48817	1.00646	0.00928691	1	up	no	Phosphoglycerate mutase-like family protein
RSG01486	112.139	110.643	0.986659	-0.0193764	1	down	no	SNL2 | SIN3-like 2
RSG01487	1.01935	0	#NAME?	#NAME?	1	down	no	Major facilitator superfamily protein
RSG01488	0	0	NA	NA	NA	--	no	SAG101 | senescence-associated gene 101
RSG01489	1029.09	992.357	0.964308	-0.0524333	1	down	no	SAG101 | senescence-associated gene 101
RSG01490	0	0	NA	NA	NA	--	no	CRK8 | cysteine-rich RLK (RECEPTOR-like protein kinase) 8
RSG01491	0.509677	0	#NAME?	#NAME?	1	down	no	Gibberellin-regulated family protein
RSG01492	0	0	NA	NA	NA	--	no	NHL domain-containing protein
RSG01493	42.5094	30.592	0.719653	-0.474628	1	down	no	Potassium transporter family protein
RSG01494	0	0	NA	NA	NA	--	no	CNGC18 ATCNGC18 | cyclic nucleotide-gated channel 18
RSG01495	0	0	NA	NA	NA	--	no	UDP-Glycosyltransferase superfamily protein
RSG01496	215.311	362.813	1.68507	0.752806	0.572671	up	no	P5CR AT-P5R AT-P5C1 EMB2772 | pyrroline-5- carboxylate (P5C) reductase
RSG01497	6220.66	6681.45	1.07407	0.103093	1	up	no	FDH | formate dehydrogenase
RSG01498	317.839	271.384	0.853842	-0.22796	1	down	no	Tetratricopeptide repeat (TPR)-like superfamily protein
RSG01499	153.548	189.513	1.23423	0.303608	1	up	no	AO | L-aspartate oxidase
RSG01500	0	0	NA	NA	NA	--	no	crooked neck protein putative / cell cycle protein putative
RSG01501	0	0	NA	NA	NA	--	no	WER ATMYB66 WER1 MYB66 | myb domain protein 66
RSG01502	1781.38	1848.45	1.03765	0.0533203	1	up	no	Protein kinase superfamily protein
RSG01503	4.05278	0.48817	0.120453	-3.05345	1	down	no	NAD(P)-binding Rossmann-fold superfamily protein
RSG01504	2256.94	2270.34	1.00593	0.0085361	1	up	no	Adenine nucleotide alpha hydrolases-like superfamily protein
RSG01505	1486.53	1612.62	1.08482	0.117454	1	up	no	ATARFA1B ARFA1B | ADP-ribosylation factor A1B
RSG01506	356.659	414.662	1.16263	0.217391	1	up	no	PDF1B DEF2 ATDEF2 | peptide deformylase 1B
RSG01507	182.986	293.622	1.60461	0.682226	0.896874	up	no	Pectin lyase-like superfamily protein
RSG01508	582.245	520.279	0.893573	-0.162343	1	down	no	DRM2 DMT7 | domains rearranged methyltransferase 2
RSG01509	190.633	231.097	1.21227	0.277707	1	up	no	S-adenosyl-L-methionine-dependent methyltransferases superfamily protein
RSG01510	231.217	144.837	0.62641	-0.674822	1	down	no	polyribonucleotide nucleotidyltransferase putative
RSG01511	200.21	242.535	1.2114	0.276679	1	up	no	Core-2/I-branching beta-16-N-acetylglucosaminyltransferase family protein
RSG01512	4.07741	1706.59	418.547	8.70924	3.39e-08	up	yes	ZIF1 | zinc induced facilitator 1
RSG01513	66.013	68.2711	1.03421	0.0485242	1	up	no	beta-14-N-acetylglucosaminyltransferase family protein
RSG01514	66.9908	65.3421	0.975388	-0.0359517	1	down	no	GHMP kinase family protein
RSG01515	81.4019	63.1067	0.775249	-0.367268	1	down	no	GDSL-like Lipase/Acylhydrolase superfamily protein
RSG01516	688.954	712.917	1.03478	0.0493281	1	up	no	RGLG2 | RING domain ligase2
RSG01517	0	0	NA	NA	NA	--	no	unknown protein; Has 23 Blast hits to 23 proteins in 9 species: Archae - 0; Bacteria - 0; Metazoa - 0; Fungi - 0; Plants - 23; Viruses - 0; Other Eukaryotes - 0 (source: NCBI BLink).
RSG01518	0	0.48817	Inf	Inf	1	up	no	CYP724A1 | cytochrome P450 family 724 subfamily A polypeptide 1
RSG01519	613.75	625.085	1.01847	0.0264032	1	up	no	alpha/beta-Hydrolases superfamily protein
RSG01520	0.509677	2.44085	4.78902	2.25973	1	up	no	AGP6 | arabinogalactan protein 6
RSG01521	2083.72	6129.82	2.94177	1.55668	1	up	no	CCT motif family protein
RSG01522	0	0	NA	NA	NA	--	no	Expressed protein
RSG01523	0	0	NA	NA	NA	--	no	no data
RSG01524	0	0	NA	NA	NA	--	no	ENODL21 AtENODL21 | early nodulin-like protein 21
RSG01525	695.688	519.165	0.746262	-0.422247	1	down	no	AtMYB40 MYB40 | myb domain protein 40
RSG01526	0	0	NA	NA	NA	--	no	unknown protein; Has 8 Blast hits to 8 proteins in 2 species: Archae - 0; Bacteria - 0; Metazoa - 0; Fungi - 0; Plants - 8; Viruses - 0; Other Eukaryotes - 0 (source: NCBI BLink).
RSG01527	198.433	229.145	1.15477	0.207605	1	up	no	Ribosomal protein S13/S18 family
RSG01528	607.831	712.935	1.17292	0.2301	1	up	no	AtCXE16 CXE16 | carboxyesterase 16
RSG01529	425.335	489.395	1.15061	0.202402	1	up	no	DNA-binding storekeeper protein-related
RSG01530	1107.69	1165.57	1.05225	0.0734837	1	up	no	Rubisco methyltransferase family protein
RSG01531	1366.58	1300.27	0.951473	-0.071765	1	down	no	Thioredoxin superfamily protein
RSG01532	409.55	384.049	0.937734	-0.0927495	1	down	no	CONTAINS InterPro DOMAIN/s: Ankyrin repeat-containing domain (InterPro:IPR020683) Ankyrin repeat (InterPro:IPR002110); BEST Arabidopsis thaliana protein match is: XB3 ortholog 2 in Arabidopsis thaliana (TAIR:AT5G57740.1); Has 66374 Blast hits to 25358 proteins in 1201 species: Archae - 121; Bacteria - 8133; Metazoa - 29530; Fungi - 5885; Plants - 3349; Viruses - 785; Other Eukaryotes - 18571 (sou…
RSG01533	382.02	436.587	1.14284	0.192623	1	up	no	HEMG2 MEE61 PPO2 | Flavin containing amine oxidoreductase family
RSG01534	40.4876	48.5901	1.20012	0.263181	1	up	no	Leucine-rich repeat protein kinase family protein
RSG01535	0	0.997752	Inf	Inf	1	up	no	MPL1 | Myzus persicae-induced lipase 1
RSG01536	558.892	512.082	0.916245	-0.126195	1	down	no	CHC1 | SWIB/MDM2 domain superfamily protein
RSG01537	0.509677	0.509582	0.999814	-0.000268653	1	down	no	Peroxidase superfamily protein
RSG01538	481.074	403.336	0.838408	-0.254276	1	down	no	Major facilitator superfamily protein
RSG01539	179.287	166.115	0.92653	-0.110091	1	down	no	unknown protein; Has 30201 Blast hits to 17322 proteins in 780 species: Archae - 12; Bacteria - 1396; Metazoa - 17338; Fungi - 3422; Plants - 5037; Viruses - 0; Other Eukaryotes - 2996 (source: NCBI BLink).
RSG01540	190.032	184.332	0.970002	-0.04394	1	down	no	ATNAP14 NAP14 | non-intrinsic ABC protein 14
RSG01541	9.07563	10.5299	1.16024	0.214426	1	up	no	unknown protein; Has 56 Blast hits to 56 proteins in 18 species: Archae - 0; Bacteria - 0; Metazoa - 0; Fungi - 2; Plants - 46; Viruses - 0; Other Eukaryotes - 8 (source: NCBI BLink).
RSG01542	91.7109	69.2902	0.755529	-0.40444	1	down	no	Tetratricopeptide repeat (TPR)-like superfamily protein
RSG01543	9.02635	4.56483	0.505722	-0.983583	1	down	no	ROXY2 | Thioredoxin superfamily protein
RSG01544	382.094	358.912	0.939331	-0.0902944	1	down	no	Transducin/WD40 repeat-like superfamily protein
RSG01545	985.996	914.378	0.927365	-0.108791	1	down	no	PHT3;1 | phosphate transporter 3;1
RSG01546	4444.53	4238.4	0.953622	-0.0685104	1	down	no	translocon-associated protein beta (TRAPB) family protein
RSG01547	0	0	NA	NA	NA	--	no	Endosomal targeting BRO1-like domain-containing protein
RSG01548	2.95951	8.95836	3.02698	1.59788	1	up	no	anac084 NAC084 | NAC domain containing protein 84
RSG01549	151.518	162.167	1.07028	0.0979863	1	up	no	ATEXO70C2 EXO70C2 | exocyst subunit exo70 family protein C2
RSG01550	44.5404	31.3971	0.704912	-0.504485	1	down	no	unknown protein; FUNCTIONS IN: molecular_function unknown; INVOLVED IN: biological_process unknown; LOCATED IN: endomembrane system; EXPRESSED IN: 23 plant structures; EXPRESSED DURING: 13 growth stages; BEST Arabidopsis thaliana protein match is: unknown protein (TAIR:AT5G13310.1); Has 1807 Blast hits to 1807 proteins in 277 species: Archae - 0; Bacteria - 0; Metazoa - 736; Fungi - 347; Plants -…
RSG01551	684.981	679.542	0.99206	-0.0115014	1	down	no	unknown protein; FUNCTIONS IN: molecular_function unknown; INVOLVED IN: biological_process unknown; LOCATED IN: cellular_component unknown; EXPRESSED IN: 23 plant structures; EXPRESSED DURING: 13 growth stages; BEST Arabidopsis thaliana protein match is: unknown protein (TAIR:AT1G02290.1); Has 147 Blast hits to 145 proteins in 44 species: Archae - 0; Bacteria - 2; Metazoa - 56; Fungi - 6; Plants …
RSG01552	114480	126.569	0.0011056	-9.82095	4.67e-118	down	yes	CHS TT4 ATCHS | Chalcone and stilbene synthase family protein
RSG01553	0	0	NA	NA	NA	--	no	Bifunctional inhibitor/lipid-transfer protein/seed storage 2S albumin superfamily protein
RSG01554	260.039	295.652	1.13695	0.185167	1	up	no	Family of unknown function (DUF716)
RSG01555	84.7725	75.4223	0.889703	-0.168604	1	down	no	unknown protein; BEST Arabidopsis thaliana protein match is: unknown protein (TAIR:AT5G47920.1); Has 30201 Blast hits to 17322 proteins in 780 species: Archae - 12; Bacteria - 1396; Metazoa - 17338; Fungi - 3422; Plants - 5037; Viruses - 0; Other Eukaryotes - 2996 (source: NCBI BLink).
RSG01556	0	0	NA	NA	NA	--	no	EXGT-A4 XTH5 | xyloglucan endotransglucosylase/hydrolase 5
RSG01557	98.5507	112.104	1.13752	0.185896	1	up	no	FtsJ-like methyltransferase family protein
RSG01558	0	0	NA	NA	NA	--	no	unknown protein; Has 30201 Blast hits to 17322 proteins in 780 species: Archae - 12; Bacteria - 1396; Metazoa - 17338; Fungi - 3422; Plants - 5037; Viruses - 0; Other Eukaryotes - 2996 (source: NCBI BLink).
RSG01559	5.02285	12.9922	2.58662	1.37107	1	up	no	TBP1 ATBP-1 ATBP1 ATTBP1 HPPBF-1 | telomeric DNA binding protein 1
RSG01560	795.379	801.058	1.00714	0.010264	1	up	no	AGL15 | AGAMOUS-like 15
RSG01561	169.882	76.8526	0.452388	-1.14437	0.808456	down	no	BED zinc finger ;hAT family dimerisation domain
RSG01562	0	0	NA	NA	NA	--	no	ORF240B | DNA/RNA polymerases superfamily protein
RSG01563	553.426	615.33	1.11186	0.152971	1	up	no	unknown protein; BEST Arabidopsis thaliana protein match is: unknown protein (TAIR:AT5G57123.1); Has 73 Blast hits to 73 proteins in 13 species: Archae - 0; Bacteria - 0; Metazoa - 0; Fungi - 0; Plants - 73; Viruses - 0; Other Eukaryotes - 0 (source: NCBI BLink).
RSG01564	39.7393	21.4838	0.540618	-0.887318	1	down	no	Protein of unknown function (DUF626)
RSG01565	126.124	102.858	0.815535	-0.294182	1	down	no	Protein of unknown function (DUF626)
RSG01566	0	0	NA	NA	NA	--	no	no data
RSG01567	0.509677	0	#NAME?	#NAME?	1	down	no	Protein of unknown function (DUF300)
RSG01568	1.01935	0.997752	0.978809	-0.0309012	1	down	no	Double Clp-N motif-containing P-loop nucleoside triphosphate hydrolases superfamily protein
RSG01569	0.509677	0	#NAME?	#NAME?	1	down	no	Ribonuclease H-like superfamily protein
RSG01570	0.509677	0.48817	0.957804	-0.0621983	1	down	no	basic helix-loop-helix (bHLH) DNA-binding superfamily protein
RSG01571	239.086	298.769	1.24963	0.321503	1	up	no	PRHA | pathogenesis related homeodomain protein A
RSG01572	1338.99	1813.23	1.35418	0.437418	0.774157	up	no	Ypt/Rab-GAP domain of gyp1p superfamily protein
RSG01573	534.048	575.078	1.07683	0.106788	1	up	no	unknown protein; FUNCTIONS IN: molecular_function unknown; INVOLVED IN: biological_process unknown; LOCATED IN: plasma membrane; EXPRESSED IN: 23 plant structures; EXPRESSED DURING: 15 growth stages; Has 30201 Blast hits to 17322 proteins in 780 species: Archae - 12; Bacteria - 1396; Metazoa - 17338; Fungi - 3422; Plants - 5037; Viruses - 0; Other Eukaryotes - 2996 (source: NCBI BLink).
RSG01574	340.941	373.789	1.09635	0.132702	1	up	no	Dihydropterin pyrophosphokinase / Dihydropteroate synthase
RSG01575	10.0211	12.397	1.23709	0.306951	1	up	no	MOT1 | molybdate transporter 1
RSG01576	2754.12	3044.6	1.10547	0.144662	1	up	no	PA-domain containing subtilase family protein
RSG01577	0	0	NA	NA	NA	--	no	Eukaryotic aspartyl protease family protein
RSG01578	0	0	NA	NA	NA	--	no	Small GTP-binding protein
RSG01579	1004.78	959.576	0.955014	-0.0664063	1	down	no	ARF16 | auxin response factor 16
RSG01580	46.3651	79.9015	1.72331	0.785183	1	up	no
RSG01581	24.5553	27.2134	1.10825	0.148281	1	up	no	P-loop containing nucleoside triphosphate hydrolases superfamily protein
RSG01582	38.9494	49.7805	1.27808	0.353979	1	up	no	HMA2 ATHMA2 | heavy metal atpase 2
RSG01583	0	0	NA	NA	NA	--	no	HMA2 ATHMA2 | heavy metal atpase 2
RSG01584	0	0	NA	NA	NA	--	no	Protein of unknown function (DUF630 and DUF632)
RSG01585	173.943	236.754	1.3611	0.444777	1	up	no	CONTAINS InterPro DOMAIN/s: Nucleolar 27S pre-rRNA processing Urb2/Npa2 (InterPro:IPR018849); Has 58 Blast hits to 49 proteins in 21 species: Archae - 0; Bacteria - 2; Metazoa - 2; Fungi - 0; Plants - 44; Viruses - 3; Other Eukaryotes - 7 (source: NCBI BLink).
RSG01586	413.036	419.775	1.01632	0.0233495	1	up	no	VLN4 ATVLN4 | villin 4
RSG01587	11.6409	0.509582	0.0437751	-4.51375	1	down	no	ATMUS81 MUS81 | Restriction endonuclease type II-like superfamily protein
RSG01588	3.05806	43.9567	14.3741	3.8454	1	up	no	Peroxidase family protein
RSG01589	5672.63	6698.45	1.18084	0.239811	1	up	no	AHA2 PMA2 HA2 | H(+)-ATPase 2
RSG01590	61.138	70.1167	1.14686	0.197689	1	up	no	VEL1 VIL2 | vernalization5/VIN3-like
RSG01591	495.112	285.113	0.575855	-0.796222	0.621585	down	no	ATR2 AR2 | P450 reductase 2
RSG01592	0	0	NA	NA	NA	--	no	Ribonuclease H-like superfamily protein
RSG01593	0	1.95268	Inf	Inf	1	up	no	unknown protein; Has 42 Blast hits to 42 proteins in 5 species: Archae - 0; Bacteria - 0; Metazoa - 0; Fungi - 0; Plants - 42; Viruses - 0; Other Eukaryotes - 0 (source: NCBI BLink).
RSG01594	47.9772	35.1354	0.732336	-0.449422	1	down	no	P-loop containing nucleoside triphosphate hydrolases superfamily protein
RSG01595	142.705	141.848	0.993996	-0.00868806	1	down	no	Integral membrane Yip1 family protein
RSG01596	229.417	300.015	1.30773	0.387061	1	up	no	Integral membrane Yip1 family protein
RSG01597	1338.99	673.915	0.503301	-0.990508	0.547914	down	no	MERI5B MERI-5 XTH24 SEN4 | xyloglucan endotransglucosylase/hydrolase 24
RSG01598	0.509677	0.509582	0.999814	-0.000268653	1	down	no	ATXTH18 XTH18 | xyloglucan endotransglucosylase/hydrolase 18
RSG01599	0	0	NA	NA	NA	--	no	Galactose oxidase/kelch repeat superfamily protein
RSG01600	0	0	NA	NA	NA	--	no	CAP (Cysteine-rich secretory proteins Antigen 5 and Pathogenesis-related 1 protein) superfamily protein
RSG01601	6.88909	1.46451	0.212584	-2.23389	1	down	no	ATDGK7 DGK7 | diacylglycerol kinase 7
RSG01602	0	0	NA	NA	NA	--	no	Ribonuclease H-like superfamily protein
RSG01603	33.8942	27.4061	0.808576	-0.306544	1	down	no	Double Clp-N motif-containing P-loop nucleoside triphosphate hydrolases superfamily protein
RSG01604	645.825	679.675	1.05241	0.0737003	1	up	no	ATCNGC17 CNGC17 | cyclic nucleotide-gated channel 17
RSG01605	123.402	126.8	1.02754	0.0391951	1	up	no	RING/U-box superfamily protein
RSG01606	0.509677	0	#NAME?	#NAME?	1	down	no	RING/U-box superfamily protein
RSG01607	18.2913	67.5688	3.69403	1.8852	0.494535	up	no	sequence-specific DNA binding transcription factors
RSG01608	0	0	NA	NA	NA	--	no	nodulin MtN21 /EamA-like transporter family protein
RSG01609	2.54838	3.54566	1.39134	0.476472	1	up	no	TET9 | tetraspanin9
RSG01610	4272.83	3679.07	0.861038	-0.215851	1	down	no	GAE1 | UDP-D-glucuronate 4-epimerase 1
RSG01611	45.2057	101.676	2.2492	1.16941	1	up	no	glycine-rich protein
RSG01612	299.446	298.225	0.995921	-0.00589633	1	down	no	glycine-rich protein
RSG01613	54.389	27.8086	0.511291	-0.967784	1	down	no	TPR1 AtTPR1 | Tetratricopeptide repeat (TPR)-like superfamily protein
RSG01614	0	0	NA	NA	NA	--	no	F-box and associated interaction domains-containing protein
RSG01615	207.788	81.6658	0.393025	-1.34731	0.151337	down	no	Leucine-rich repeat protein kinase family protein
RSG01616	0.485038	2.44085	5.03229	2.33122	1	up	no	Galactose oxidase/kelch repeat superfamily protein
RSG01617	487.675	546.473	1.12057	0.16423	1	up	no	Class I glutamine amidotransferase-like superfamily protein
RSG01618	3670.63	3298.98	0.898749	-0.15401	1	down	no	signal recognition particle receptor alpha subunit family protein
RSG01619	211.586	166.646	0.787603	-0.344459	1	down	no	unknown protein; BEST Arabidopsis thaliana protein match is: unknown protein (TAIR:AT5G57910.1); Has 33 Blast hits to 33 proteins in 10 species: Archae - 0; Bacteria - 0; Metazoa - 0; Fungi - 0; Plants - 33; Viruses - 0; Other Eukaryotes - 0 (source: NCBI BLink).
RSG01620	0	0	NA	NA	NA	--	no	RNI-like superfamily protein
RSG01621	0	0	NA	NA	NA	--	no	Pentatricopeptide repeat (PPR) superfamily protein
RSG01622	0	0	NA	NA	NA	--	no	RNI-like superfamily protein
RSG01623	29968.7	31208.3	1.04136	0.0584737	1	up	no	Low temperature and salt responsive protein family
RSG01624	269.232	199.944	0.742647	-0.429251	1	down	no	Low temperature and salt responsive protein family
RSG01625	18.6117	24.7511	1.32987	0.411286	1	up	no	RPA70C ATRPA70C | Replication factor-A protein 1-related
RSG01626	4.02814	18.5762	4.61161	2.20527	1	up	no	Target of trans acting-siR480/255.
RSG01627	617.405	701.702	1.13653	0.184641	1	up	no	eIFiso4G2 | MIF4G domain-containing protein / MA3 domain-containing protein
RSG01628	63.4231	72.943	1.1501	0.201761	1	up	no	Pentatricopeptide repeat (PPR) superfamily protein
RSG01629	162.246	332.812	2.05128	1.03652	0.221906	up	no	QWRF8 | Family of unknown function (DUF566)
RSG01630	0	0	NA	NA	NA	--	no	Putative membrane lipoprotein
RSG01631	830.085	841.696	1.01399	0.0200405	1	up	no	unknown protein; BEST Arabidopsis thaliana protein match is: unknown protein (TAIR:AT2G24100.1); Has 109 Blast hits to 109 proteins in 18 species: Archae - 0; Bacteria - 0; Metazoa - 1; Fungi - 0; Plants - 95; Viruses - 0; Other Eukaryotes - 13 (source: NCBI BLink).
RSG01632	607.992	699.741	1.1509	0.202768	1	up	no	INVOLVED IN: autophagy; EXPRESSED IN: 24 plant structures; EXPRESSED DURING: 15 growth stages; CONTAINS InterPro DOMAIN/s: Autophagy-related protein 17 (InterPro:IPR007240) Autophagy-related protein 11 (InterPro:IPR019460); Has 8793 Blast hits to 6268 proteins in 570 species: Archae - 89; Bacteria - 657; Metazoa - 4844; Fungi - 808; Plants - 441; Viruses - 15; Other Eukaryotes - 1939 (source: NCB…
RSG01633	1429.04	1323.82	0.926368	-0.110342	1	down	no	scpl29 | serine carboxypeptidase-like 29
RSG01634	0	0.997752	Inf	Inf	1	up	no	scpl29 | serine carboxypeptidase-like 29
RSG01635	160.823	211.87	1.31741	0.397704	1	up	no	Tetratricopeptide repeat (TPR)-like superfamily protein
RSG01636	87.732	73.3669	0.836262	-0.257974	1	down	no	HHP2 | heptahelical transmembrane protein2
RSG01637	0	0	NA	NA	NA	--	no	Bifunctional inhibitor/lipid-transfer protein/seed storage 2S albumin superfamily protein
RSG01638	907.24	1001.58	1.10399	0.142723	1	up	no	UBP24 | ubiquitin-specific protease 24
RSG01639	137.214	135.759	0.989395	-0.0153808	1	down	no	DNAse I-like superfamily protein
RSG01640	1367.57	1496.58	1.09434	0.130056	1	up	no	Cytosol aminopeptidase family protein
RSG01641	61.1626	65.9587	1.07841	0.108912	1	up	no	ZCF125 | P-loop containing nucleoside triphosphate hydrolases superfamily protein
RSG01642	213.345	188.254	0.882393	-0.180507	1	down	no	NFD1 | Ribosomal protein L21
RSG01643	0	0	NA	NA	NA	--	no	unknown protein; FUNCTIONS IN: molecular_function unknown; INVOLVED IN: biological_process unknown; LOCATED IN: endomembrane system; EXPRESSED IN: leaf whorl sepal flower; EXPRESSED DURING: petal differentiation and expansion stage; Has 6 Blast hits to 6 proteins in 2 species: Archae - 0; Bacteria - 0; Metazoa - 0; Fungi - 0; Plants - 6; Viruses - 0; Other Eukaryotes - 0 (source: NCBI BLink).
RSG01644	0	0	NA	NA	NA	--	no	VSR1 BP-80 ATELP BP80 BP80B ATELP1 ATVSR1 GFS1 VSR1;1 BP80-1;1 | vacuolar sorting receptor homolog 1
RSG01645	28.9206	17.4714	0.604114	-0.727107	1	down	no	FAD6 FADC SFD4 | fatty acid desaturase 6
RSG01646	0	0	NA	NA	NA	--	no	no data
RSG01647	991.417	941.411	0.949562	-0.0746661	1	down	no	CIPK6 SIP3 SNRK3.14 ATCIPK6 | SOS3-interacting protein 3
RSG01648	0	0	NA	NA	NA	--	no	no data
RSG01649	0	0	NA	NA	NA	--	no	SWIM zinc finger family protein
RSG01650	35.1522	21.7407	0.618474	-0.693215	1	down	no	LRL2 | LJRHL1-like 2
RSG01651	96.1917	109.539	1.13875	0.187456	1	up	no	Calcineurin-like metallo-phosphoesterase superfamily protein
RSG01652	70.1643	85.3656	1.21665	0.282917	1	up	no	Protein of unknown function (DUF1068)
RSG01653	630.42	628.922	0.997625	-0.00343102	1	down	no	Calmodulin-binding protein
RSG01654	14.197	2.48367	0.174943	-2.51504	1	down	no	alpha/beta-Hydrolases superfamily protein
RSG01655	327.994	396.266	1.20815	0.2728	1	up	no	CemA-like proton extrusion protein-related
RSG01656	10.3583	15.8784	1.53292	0.616282	1	up	no	Biotin/lipoate A/B protein ligase family
RSG01657	0	0	NA	NA	NA	--	no	Wall-associated kinase family protein
RSG01658	0	0	NA	NA	NA	--	no	wall-associated kinase putative
RSG01659	226.458	271.097	1.19712	0.259569	1	up	no	SKB1 ATPRMT5 | SHK1 binding protein 1
RSG01660	0	0	NA	NA	NA	--	no	ATTIM44-2 TIM44-2 | translocase inner membrane subunit 44-2
RSG01661	970.013	878.15	0.905298	-0.143536	1	down	no	proline-rich spliceosome-associated (PSP) family protein
RSG01662	0	0	NA	NA	NA	--	no	Tetratricopeptide repeat (TPR)-like superfamily protein
RSG01663	279.909	295.467	1.05558	0.0780405	1	up	no	ARM repeat superfamily protein
RSG01664	334.101	279.353	0.836135	-0.258192	1	down	no	Protein of unknown function (DUF793)
RSG01665	0	0	NA	NA	NA	--	no	Protein of unknown function (DUF1295)
RSG01666	1994.01	1712.31	0.858728	-0.219727	1	down	no	Protein of unknown function (DUF1218)
RSG01667	2521.33	2113.12	0.838094	-0.254816	1	down	no	O-Glycosyl hydrolases family 17 protein
RSG01668	790.273	841.019	1.06421	0.0897881	1	up	no	Protein kinase superfamily protein
RSG01669	3381.33	3666.25	1.08426	0.116715	1	up	no	Class II aminoacyl-tRNA and biotin synthetases superfamily protein
RSG01670	600.815	698.388	1.1624	0.217107	1	up	no	SWAP (Suppressor-of-White-APricot)/surp RNA-binding domain-containing protein
RSG01671	429.527	476.202	1.10866	0.148823	1	up	no	DNA topoisomerase type IA core
RSG01672	11.5747	10.0203	0.865709	-0.208047	1	down	no	protein kinase C-like zinc finger protein
RSG01673	356.357	181.929	0.510525	-0.969947	0.390918	down	no	ChaC-like family protein
RSG01674	1070.69	1063.77	0.993531	-0.00936351	1	down	no	PBA1 | N-terminal nucleophile aminohydrolases (Ntn hydrolases) superfamily protein
RSG01675	0	0	NA	NA	NA	--	no	SAUR-like auxin-responsive protein family
RSG01676	0	0	NA	NA	NA	--	no	Protein of unknown function DUF599
RSG01677	44.6636	28.0013	0.626938	-0.673606	1	down	no	ATFIP1[V] FIPS5 ATFIPS5 FIP1[V] | homolog of yeast FIP1 [V]
RSG01678	3373.98	2926.21	0.867286	-0.205421	1	down	no	myosin heavy chain-related
RSG01679	0	0	NA	NA	NA	--	no	PGP18 | P-glycoprotein 18
RSG01680	16.3758	14.5209	0.88673	-0.173434	1	down	no	ASY1 ATASY1 | DNA-binding HORMA family protein
RSG01681	468.899	451.613	0.963137	-0.0541873	1	down	no	Core-2/I-branching beta-16-N-acetylglucosaminyltransferase family protein
RSG01682	196.542	215.12	1.09452	0.130304	1	up	no	selenium binding
RSG01683	0	0.48817	Inf	Inf	1	up	no	FLP1 | FPF1-like protein 1
RSG01684	540.68	519.889	0.961546	-0.0565716	1	down	no	Protein kinase superfamily protein
RSG01685	513.168	580.863	1.13192	0.178767	1	up	no	Protein of unknown function (DUF1644)
RSG01686	1701.42	1696.61	0.997174	-0.00408259	1	down	no	Zinc finger protein 622
RSG01687	462.279	529.849	1.14617	0.196818	1	up	no	unknown protein; LOCATED IN: plasma membrane; EXPRESSED IN: 25 plant structures; EXPRESSED DURING: 15 growth stages; Has 35333 Blast hits to 34131 proteins in 2444 species: Archae - 798; Bacteria - 22429; Metazoa - 974; Fungi - 991; Plants - 531; Viruses - 0; Other Eukaryotes - 9610 (source: NCBI BLink).
RSG01688	77.2259	85.1515	1.10263	0.140947	1	up	no	unknown protein; BEST Arabidopsis thaliana protein match is: unknown protein (TAIR:AT2G24530.1); Has 210 Blast hits to 209 proteins in 55 species: Archae - 0; Bacteria - 72; Metazoa - 2; Fungi - 6; Plants - 128; Viruses - 0; Other Eukaryotes - 2 (source: NCBI BLink).
RSG01689	0.509677	0	#NAME?	#NAME?	1	down	no	RING/FYVE/PHD zinc finger superfamily protein
RSG01690	615.425	669.98	1.08865	0.122535	1	up	no	Ribosomal L28 family
RSG01691	5115.38	5510.12	1.07717	0.107242	1	up	no	Coatomer beta subunit
RSG01692	0.509677	0	#NAME?	#NAME?	1	down	no	CYP71B2 | cytochrome P450 family 71 subfamily B polypeptide 2
RSG01693	0	0	NA	NA	NA	--	no	CYP71B2 | cytochrome P450 family 71 subfamily B polypeptide 2
RSG01694	20.3547	33.3498	1.63843	0.712315	1	up	no	ATEXO70G1 EXO70G1 | exocyst subunit exo70 family protein G1
RSG01695	113.445	58.3749	0.514564	-0.958577	1	down	no	WRKY11 ATWRKY11 | WRKY DNA-binding protein 11
RSG01696	3.00878	9.91329	3.29478	1.72018	1	up	no	HCF153 | high chlorophyll fluorescence 153
RSG01697	1087.27	1604.19	1.47542	0.561128	0.363224	up	no	CONTAINS InterPro DOMAIN/s: Prefoldin (InterPro:IPR009053); BEST Arabidopsis thaliana protein match is: unknown protein (TAIR:AT1G24460.1); Has 194354 Blast hits to 66887 proteins in 3244 species: Archae - 3688; Bacteria - 38556; Metazoa - 84828; Fungi - 17265; Plants - 10589; Viruses - 805; Other Eukaryotes - 38623 (source: NCBI BLink).
RSG01698	663.217	972.581	1.46646	0.552338	1	up	no	ATCSLC05 CSLC05 ATCSLC5 CSLC5 | Cellulose-synthase-like C5
RSG01699	0	0	NA	NA	NA	--	no	REM1 ATREM1 | Transcriptional factor B3 family protein
RSG01700	5.86973	13.3091	2.26741	1.18104	1	up	no	REM1 ATREM1 | Transcriptional factor B3 family protein
RSG01701	105.72	95.7842	0.906018	-0.142388	1	down	no	Transcriptional factor B3 family protein
RSG01702	19.6233	24.7511	1.26131	0.334927	1	up	no	Transcriptional factor B3 family protein
RSG01703	0	0	NA	NA	NA	--	no	Transcriptional factor B3 family protein
RSG01704	0	0	NA	NA	NA	--	no	Transcriptional factor B3 family protein
RSG01705	309.142	245.948	0.795582	-0.329917	1	down	no	UBP18 | ubiquitin-specific protease 18
RSG01706	0	0	NA	NA	NA	--	no	Transcriptional factor B3 family protein
RSG01707	2292.25	2420.64	1.05601	0.0786216	1	up	no	RPS6 RPS6A | ribosomal protein S6
RSG01708	546.7	460.529	0.842379	-0.247458	1	down	no	TAFII15 TAF10 STG1 | TBP-associated factor II 15
RSG01709	54.717	31.9452	0.583825	-0.776392	1	down	no	GDU1 | glutamine dumper 1
RSG01710	680.06	818.76	1.20395	0.26778	1	up	no	ARF3 ARL1 ATARL1 | ADP-ribosylation factor 3
RSG01711	374.424	382.225	1.02083	0.0297488	1	up	no	WIN2 | HOPW1-1-interacting 2
RSG01712	509.531	457.973	0.898812	-0.153909	1	down	no	MGD1 MGDA | monogalactosyl diacylglycerol synthase 1
RSG01713	557.789	555.928	0.996664	-0.00482091	1	down	no	Tetrapyrrole (Corrin/Porphyrin) Methylases
RSG01714	1901.11	1065.02	0.560209	-0.835963	1	down	no	WRKY18 ATWRKY18 | WRKY DNA-binding protein 18
RSG01715	1.94015	0.97634	0.503229	-0.990713	1	down	no	unknown protein; BEST Arabidopsis thaliana protein match is: unknown protein (TAIR:AT2G14850.1); Has 1807 Blast hits to 1807 proteins in 277 species: Archae - 0; Bacteria - 0; Metazoa - 736; Fungi - 347; Plants - 385; Viruses - 0; Other Eukaryotes - 339 (source: NCBI BLink).
RSG01716	7.4234	5.09582	0.686453	-0.542766	1	down	no	Galactose oxidase/kelch repeat superfamily protein
RSG01717	0	0.48817	Inf	Inf	1	up	no	Galactose oxidase/kelch repeat superfamily protein
RSG01718	565.484	517.996	0.916022	-0.126546	1	down	no	no data
RSG01719	4.53781	15.857	3.49441	1.80505	1	up	no	ENP NPY1 MAB4 | Phototropic-responsive NPH3 family protein
RSG01720	0	0	NA	NA	NA	--	no	unknown protein; Has 42 Blast hits to 42 proteins in 10 species: Archae - 0; Bacteria - 0; Metazoa - 0; Fungi - 0; Plants - 42; Viruses - 0; Other Eukaryotes - 0 (source: NCBI BLink).
RSG01721	0.485038	2.97184	6.12704	2.61519	1	up	no	ENODL15 AtENODL15 | early nodulin-like protein 15
RSG01722	18.9242	54.4524	2.87739	1.52476	1	up	no	PGR3 | proton gradient regulation 3
RSG01723	0	0	NA	NA	NA	--	no	CIPK25 SnRK3.25 | CBL-interacting protein kinase 25
RSG01724	1633.8	1787.7	1.0942	0.129877	1	up	no	LOCATED IN: cytosol chloroplast; EXPRESSED IN: 24 plant structures; EXPRESSED DURING: 14 growth stages; BEST Arabidopsis thaliana protein match is: Tudor/PWWP/MBT superfamily protein (TAIR:AT1G15940.1); Has 137162 Blast hits to 70781 proteins in 2973 species: Archae - 289; Bacteria - 24182; Metazoa - 56725; Fungi - 20130; Plants - 6559; Viruses - 758; Other Eukaryotes - 28519 (source: NCBI BLink).
RSG01725	1111.75	1659.49	1.49268	0.57791	0.929934	up	no	ARM repeat superfamily protein
RSG01726	0	1.48592	Inf	Inf	1	up	no	Ribonuclease H-like superfamily protein
RSG01727	0	0	NA	NA	NA	--	no	Protein of unknown function (DUF626)
RSG01728	286.208	298.936	1.04447	0.0627712	1	up	no	Ribonuclease H-like superfamily protein
RSG01729	518.931	621.587	1.19782	0.260412	1	up	no	ARR10 RR10 | response regulator 10
RSG01730	0.970076	3.03608	3.12973	1.64604	1	up	no	unknown protein; CONTAINS InterPro DOMAIN/s: Protein of unknown function DUF247 plant (InterPro:IPR004158) Protein of unknown function DUF862 eukaryotic (InterPro:IPR008580); BEST Arabidopsis thaliana protein match is: Plant protein of unknown function (DUF247) (TAIR:AT5G11290.1); Has 1967 Blast hits to 1844 proteins in 183 species: Archae - 0; Bacteria - 6; Metazoa - 223; Fungi - 83; Plants - 14…
RSG01731	2824.79	2796.02	0.989814	-0.0147704	1	down	no	Ribosomal protein L39 family protein
RSG01732	1327.01	1494.02	1.12586	0.171025	1	up	no	ASP5 AAT3 ATAAT1 | aspartate aminotransferase 5
RSG01733	65.5202	47.8279	0.729971	-0.454089	1	down	no	Protein kinase superfamily protein
RSG01734	0	0	NA	NA	NA	--	no	HSL1 HSI2-L1 VAL2 | HSI2-like 1
RSG01735	10502.7	11863.2	1.12954	0.175734	1	up	no	unknown protein; FUNCTIONS IN: molecular_function unknown; INVOLVED IN: biological_process unknown; LOCATED IN: chloroplast; EXPRESSED IN: 24 plant structures; EXPRESSED DURING: 15 growth stages; BEST Arabidopsis thaliana protein match is: unknown protein (TAIR:AT2G25250.1); Has 65 Blast hits to 65 proteins in 19 species: Archae - 0; Bacteria - 0; Metazoa - 3; Fungi - 8; Plants - 54; Viruses - 0;…
RSG01736	72.491	36.8954	0.508966	-0.97436	1	down	no	unknown protein; BEST Arabidopsis thaliana protein match is: unknown protein (TAIR:AT3G16330.1); Has 114 Blast hits to 114 proteins in 15 species: Archae - 0; Bacteria - 0; Metazoa - 0; Fungi - 0; Plants - 114; Viruses - 0; Other Eukaryotes - 0 (source: NCBI BLink).
RSG01737	0	0	NA	NA	NA	--	no	FUNCTIONS IN: molecular_function unknown; INVOLVED IN: biological_process unknown; LOCATED IN: endomembrane system; EXPRESSED IN: stem male gametophyte flower; EXPRESSED DURING: M germinated pollen stage 4 anthesis; BEST Arabidopsis thaliana protein match is: Nucleic acid-binding OB-fold-like protein (TAIR:AT2G05642.1); Has 26 Blast hits to 23 proteins in 5 species: Archae - 0; Bacteria - 4; Meta…
RSG01738	448.452	632.579	1.41058	0.496294	0.942367	up	no	ATHB-15 ATHB15 CNA ICU4 | Homeobox-leucine zipper family protein / lipid-binding START domain-containing protein
RSG01739	0	1.01916	Inf	Inf	1	up	no	PAP13 ATPAP13 | purple acid phosphatase 13
RSG01740	238.601	283.079	1.18641	0.246607	1	up	no	Protein of unknown function (DUF3411)
RSG01741	0	0	NA	NA	NA	--	no	Cysteine/Histidine-rich C1 domain family protein
RSG01742	2.03871	0.48817	0.239451	-2.0622	1	down	no	ATMYB46 MYB46 | myb domain protein 46
RSG01743	0	0	NA	NA	NA	--	no	Nucleic acid-binding OB-fold-like protein
RSG01744	0	0	NA	NA	NA	--	no	F-box family protein
RSG01745	11.0651	17.9167	1.61922	0.695295	1	up	no	Transducin/WD40 repeat-like superfamily protein
RSG01746	7.11084	2.50509	0.352291	-1.50516	1	down	no	unknown protein; Has 1807 Blast hits to 1807 proteins in 277 species: Archae - 0; Bacteria - 0; Metazoa - 736; Fungi - 347; Plants - 385; Viruses - 0; Other Eukaryotes - 339 (source: NCBI BLink).
RSG01747	29.7182	26.0657	0.877095	-0.189195	1	down	no	Putative glycosyl hydrolase of unknown function (DUF1680)
RSG01748	192.67	66.3826	0.344541	-1.53725	0.0832303	down	no	Cell differentiation Rcd1-like protein
RSG01749	0	0	NA	NA	NA	--	no	CLE40 | CLAVATA3/ESR-RELATED 40
RSG01750	194.002	357.264	1.84155	0.88092	0.333666	up	no	Emsy N Terminus (ENT)/ plant Tudor-like domains-containing protein
RSG01751	69.7208	552.596	7.92584	2.98656	5.28e-10	up	yes	unknown protein; FUNCTIONS IN: molecular_function unknown; INVOLVED IN: biological_process unknown; LOCATED IN: chloroplast; EXPRESSED IN: 23 plant structures; EXPRESSED DURING: 13 growth stages; CONTAINS InterPro DOMAIN/s: Uncharacterised protein family UPF0061 (InterPro:IPR003846); Has 5046 Blast hits to 4997 proteins in 1211 species: Archae - 8; Bacteria - 2327; Metazoa - 120; Fungi - 134; Pla…
RSG01752	0	0	NA	NA	NA	--	no	Regulator of Vps4 activity in the MVB pathway protein
RSG01753	20.0668	43.7341	2.17943	1.12395	1	up	no	WRKY75 ATWRKY75 | WRKY DNA-binding protein 75
RSG01754	0	0	NA	NA	NA	--	no	RNA-directed DNA polymerase (reverse transcriptase)-related family protein
RSG01755	69.9503	172.744	2.46952	1.30423	0.261442	up	no	unknown protein; BEST Arabidopsis thaliana protein match is: unknown protein (TAIR:AT1G24270.1); Has 30201 Blast hits to 17322 proteins in 780 species: Archae - 12; Bacteria - 1396; Metazoa - 17338; Fungi - 3422; Plants - 5037; Viruses - 0; Other Eukaryotes - 2996 (source: NCBI BLink).
RSG01756	23.462	294.273	12.5425	3.64875	3.92e-10	up	yes	unknown protein; Has 1807 Blast hits to 1807 proteins in 277 species: Archae - 0; Bacteria - 0; Metazoa - 736; Fungi - 347; Plants - 385; Viruses - 0; Other Eukaryotes - 339 (source: NCBI BLink).
RSG01757	1165.02	699.643	0.600539	-0.735671	0.129083	down	no	G6PD2 | glucose-6-phosphate dehydrogenase 2
RSG01758	1251.2	1182.22	0.944869	-0.0818132	1	down	no	ATCYP20-2 CYP20-2 | cyclophilin 20-2
RSG01759	0	0	NA	NA	NA	--	no	F-box and associated interaction domains-containing protein
RSG01760	0	1.52875	Inf	Inf	1	up	no	ATEXO70C1 EXO70C1 | exocyst subunit exo70 family protein C1
RSG01761	4.02814	0	#NAME?	#NAME?	1	down	no	PBS1 | Protein kinase superfamily protein
RSG01762	0	0	NA	NA	NA	--	no	SAG29 SWEET15 AtSWEET15 | senescence-associated gene 29
RSG01763	1777.77	1380.13	0.776325	-0.365268	1	down	no	ANAC083 VNI2 NAC083 | NAC domain containing protein 83
RSG01764	16.2526	10.4657	0.643938	-0.635006	1	down	no	no data
RSG01765	0	0	NA	NA	NA	--	no	JAZ10 TIFY9 JAS1 | jasmonate-zim-domain protein 10
RSG01766	1.01935	0.97634	0.957804	-0.0621983	1	down	no	RING finger protein
RSG01767	29.2825	30.7804	1.05116	0.0719756	1	up	no	SOL2 CRN | Protein kinase superfamily protein
RSG01768	423.263	1116.72	2.63837	1.39965	2.37e-05	up	yes	SFC VAN3 AGD3 | ARF GTPase-activating protein
RSG01769	0	0	NA	NA	NA	--	no	AtPPa3 PPa3 | pyrophosphorylase 3
RSG01770	0	0	NA	NA	NA	--	no	PBS3 GDG1 WIN3 GH3.12 | Auxin-responsive GH3 family protein
RSG01771	161.135	408.483	2.53504	1.34201	0.123164	up	no	Auxin-responsive GH3 family protein
RSG01772	1.98943	5.09582	2.56145	1.35696	1	up	no	Aldolase-type TIM barrel family protein
RSG01773	1441.88	1297.04	0.899547	-0.152729	1	down	no	Ubiquinol-cytochrome C reductase iron-sulfur subunit
RSG01774	2142.72	2047.93	0.955764	-0.0652739	1	down	no	Ubiquinol-cytochrome C reductase iron-sulfur subunit
RSG01775	2040.21	2069.1	1.01416	0.020284	1	up	no	ATP5 | delta subunit of Mt ATP synthase
RSG01776	856.83	915.919	1.06896	0.0962124	1	up	no	IQD11 | IQ-domain 11
RSG01777	1283.63	1230.95	0.958959	-0.0604586	1	down	no	FY | Transducin/WD40 repeat-like superfamily protein
RSG01778	16445	6528.72	0.397004	-1.33278	7.46e-07	down	yes	AAC2 | ADP/ATP carrier 2
RSG01779	1427.83	974.239	0.682319	-0.551482	0.428138	down	no	unknown protein; FUNCTIONS IN: molecular_function unknown; INVOLVED IN: biological_process unknown; LOCATED IN: endomembrane system; EXPRESSED IN: 22 plant structures; EXPRESSED DURING: 13 growth stages; BEST Arabidopsis thaliana protein match is: unknown protein (TAIR:AT5G25265.1); Has 35333 Blast hits to 34131 proteins in 2444 species: Archae - 798; Bacteria - 22429; Metazoa - 974; Fungi - 991;…
RSG01780	1.01935	0	#NAME?	#NAME?	1	down	no	Ribosomal protein L10 family protein
RSG01781	2883.84	4085.74	1.41677	0.502607	0.909127	up	no	KEG | protein kinases;ubiquitin-protein ligases
RSG01782	1057.45	1118.36	1.0576	0.0807893	1	up	no	SULTR4;1 | sulfate transporter 4.1
RSG01783	37.0185	42.6293	1.15157	0.2036	1	up	no	DCP2 TDT ATDCP2 | decapping 2
RSG01784	0	0	NA	NA	NA	--	no	unknown protein; BEST Arabidopsis thaliana protein match is: unknown protein (TAIR:AT1G49290.1); Has 1807 Blast hits to 1807 proteins in 277 species: Archae - 0; Bacteria - 0; Metazoa - 736; Fungi - 347; Plants - 385; Viruses - 0; Other Eukaryotes - 339 (source: NCBI BLink).
RSG01785	1371.01	1848.29	1.34812	0.430954	1	up	no	GUN5 CCH CHLH CCH1 ABAR | magnesium-chelatase subunit chlH chloroplast putative / Mg-protoporphyrin IX chelatase putative (CHLH)
RSG01786	177.618	125.331	0.705622	-0.503032	1	down	no	unknown protein; BEST Arabidopsis thaliana protein match is: unknown protein (TAIR:AT5G59830.2); Has 135 Blast hits to 126 proteins in 13 species: Archae - 0; Bacteria - 0; Metazoa - 0; Fungi - 0; Plants - 135; Viruses - 0; Other Eukaryotes - 0 (source: NCBI BLink).
RSG01787	0	1.9955	Inf	Inf	1	up	no	ATPAO1 APAO PAO1 | polyamine oxidase 1
RSG01788	136.515	139.531	1.0221	0.0315321	1	up	no	SMT1 CPH | sterol methyltransferase 1
RSG01789	0	0	NA	NA	NA	--	no	Protein kinase superfamily protein
RSG01790	0	0	NA	NA	NA	--	no	ZIF1 | zinc induced facilitator 1
RSG01791	1.47975	0.509582	0.34437	-1.53797	1	down	no	ZIFL1 | zinc induced facilitator-like 1
RSG01792	0.485038	0	#NAME?	#NAME?	1	down	no	AGL15 | AGAMOUS-like 15
RSG01793	1828.6	2097.98	1.14731	0.198261	1	up	no	PPH CRN1 | pheophytinase
RSG01794	448.108	428.738	0.956774	-0.0637506	1	down	no	Glutaredoxin family protein
RSG01795	295.167	294.705	0.998435	-0.00225927	1	down	no	TBP1 ATBP-1 ATBP1 ATTBP1 HPPBF-1 | telomeric DNA binding protein 1
RSG01796	21.448	26.1128	1.2175	0.283919	1	up	no	FZR3 | FIZZY-related 3
RSG01797	0.509677	0.509582	0.999814	-0.000268653	1	down	no	EXGT-A4 XTH5 | xyloglucan endotransglucosylase/hydrolase 5
RSG01798	25.6239	34.8143	1.35866	0.442187	1	up	no	unknown protein; BEST Arabidopsis thaliana protein match is: unknown protein (TAIR:AT5G47920.1); Has 30201 Blast hits to 17322 proteins in 780 species: Archae - 12; Bacteria - 1396; Metazoa - 17338; Fungi - 3422; Plants - 5037; Viruses - 0; Other Eukaryotes - 2996 (source: NCBI BLink).
RSG01799	0	0	NA	NA	NA	--	no	LEP | Integrase-type DNA-binding superfamily protein
RSG01800	35.7851	28.5109	0.796725	-0.327846	1	down	no	GRF zinc finger / Zinc knuckle protein
RSG01801	53211.5	68.421	0.00128583	-9.60308	2.11e-214	down	yes	CHS TT4 ATCHS | Chalcone and stilbene synthase family protein
RSG01802	153.474	269.971	1.75907	0.814811	0.653943	up	no	unknown protein; FUNCTIONS IN: molecular_function unknown; INVOLVED IN: biological_process unknown; LOCATED IN: cellular_component unknown; EXPRESSED IN: 23 plant structures; EXPRESSED DURING: 13 growth stages; BEST Arabidopsis thaliana protein match is: unknown protein (TAIR:AT1G02290.1).
RSG01803	2256.66	2904.37	1.28702	0.364039	1	up	no	Glycosyl hydrolase family 38 protein
RSG01804	6.98764	6.96285	0.996453	-0.005127	1	down	no	ATEXO70C2 EXO70C2 | exocyst subunit exo70 family protein C2
RSG01805	25.2867	15.4116	0.609475	-0.714361	1	down	no	anac084 NAC084 | NAC domain containing protein 84
RSG01806	0	0	NA	NA	NA	--	no	KNU | C2H2 and C2HC zinc fingers superfamily protein
RSG01807	0	0	NA	NA	NA	--	no	Endosomal targeting BRO1-like domain-containing protein
RSG01808	1312.97	1389.12	1.05799	0.0813277	1	up	no	translocon-associated protein beta (TRAPB) family protein
RSG01809	1476.41	968.676	0.656103	-0.608006	0.337323	down	no	PHT3;1 | phosphate transporter 3;1
RSG01810	589.184	431.273	0.731984	-0.450116	1	down	no	CARAB-AK-LYS | Aspartate kinase family protein
RSG01811	1.47975	7.11273	4.80671	2.26505	1	up	no	ROXY2 | Thioredoxin superfamily protein
RSG01812	273.482	269.731	0.986286	-0.0199214	1	down	no	F-box and associated interaction domains-containing protein
RSG01813	6.47796	0	#NAME?	#NAME?	1	down	no	unknown protein; Has 56 Blast hits to 56 proteins in 18 species: Archae - 0; Bacteria - 0; Metazoa - 0; Fungi - 2; Plants - 46; Viruses - 0; Other Eukaryotes - 8 (source: NCBI BLink).
RSG01814	123.148	84.0253	0.682314	-0.551492	1	down	no	unknown protein; Has 30201 Blast hits to 17322 proteins in 780 species: Archae - 12; Bacteria - 1396; Metazoa - 17338; Fungi - 3422; Plants - 5037; Viruses - 0; Other Eukaryotes - 2996 (source: NCBI BLink).
RSG01815	4.0035	0.509582	0.127284	-2.97388	1	down	no	Protein of unknown function (DUF 3339)
RSG01816	263.493	177.66	0.674248	-0.568648	1	down	no	Major facilitator superfamily protein
RSG01817	77.5385	24.4556	0.3154	-1.66475	0.54502	down	no	zinc ion binding;nucleic acid binding;zinc ion binding
RSG01818	1.01935	2.97184	2.91542	1.5437	1	up	no	Protein of unknown function DUF642
RSG01819	284.915	276.099	0.969057	-0.045346	1	down	no	CHC1 | SWIB/MDM2 domain superfamily protein
RSG01820	42.8959	15.857	0.369662	-1.43572	1	down	no	Leucine-rich repeat protein kinase family protein
RSG01821	6.60116	8.44878	1.27989	0.356023	1	up	no	CONTAINS InterPro DOMAIN/s: Ankyrin repeat-containing domain (InterPro:IPR020683) Ankyrin repeat (InterPro:IPR002110); BEST Arabidopsis thaliana protein match is: XB3 ortholog 2 in Arabidopsis thaliana (TAIR:AT5G57740.1); Has 66374 Blast hits to 25358 proteins in 1201 species: Archae - 121; Bacteria - 8133; Metazoa - 29530; Fungi - 5885; Plants - 3349; Viruses - 785; Other Eukaryotes - 18571 (sou…
RSG01822	111.342	106.909	0.96019	-0.058608	1	down	no	Thioredoxin superfamily protein
RSG01823	0	0	NA	NA	NA	--	no	D-mannose binding lectin protein with Apple-like carbohydrate-binding domain
RSG01824	258.914	231.817	0.895344	-0.159487	1	down	no	COP13 CSN3 FUS11 | Proteasome component (PCI) domain protein
RSG01825	255.856	222.82	0.870881	-0.199452	1	down	no	AtCXE16 CXE16 | carboxyesterase 16
RSG01826	8.007	11.973	1.49532	0.580455	1	up	no	Ribosomal protein S13/S18 family
RSG01827	0	0	NA	NA	NA	--	no	unknown protein; Has 8 Blast hits to 8 proteins in 2 species: Archae - 0; Bacteria - 0; Metazoa - 0; Fungi - 0; Plants - 8; Viruses - 0; Other Eukaryotes - 0 (source: NCBI BLink).
RSG01828	0	0	NA	NA	NA	--	no	AtMYB40 MYB40 | myb domain protein 40
RSG01829	7.47268	19.1072	2.55694	1.35442	1	up	no	Pentatricopeptide repeat (PPR-like) superfamily protein
RSG01830	928.487	2570.87	2.76888	1.4693	0.350674	up	no	Ubiquitin-like superfamily protein
RSG01831	4.38998	11.9944	2.73223	1.45008	1	up	no	CCT motif family protein
RSG01832	2.01407	3.46002	1.71792	0.780666	1	up	no	AGP11 ATAGP11 | arabinogalactan protein 11
RSG01833	270.9	585.822	2.16251	1.1127	0.0200543	up	yes	RGLG2 | RING domain ligase2
RSG01834	2050.18	1818.42	0.886956	-0.173065	1	down	no	S-adenosyl-L-methionine-dependent methyltransferases superfamily protein
RSG01835	80.3501	91.0053	1.13261	0.179649	1	up	no	Surfeit locus protein 2 (SURF2)
RSG01836	1.01935	3.99101	3.91523	1.9691	1	up	no	beta-14-N-acetylglucosaminyltransferase family protein
RSG01837	0	0	NA	NA	NA	--	no	anac085 NAC085 | NAC domain containing protein 85
RSG01838	402.056	396.951	0.987304	-0.0184332	1	down	no	aldose 1-epimerase family protein
RSG01839	75.3181	28.9562	0.384452	-1.37912	0.932869	down	no	ARM repeat superfamily protein
RSG01840	2399.34	2480.33	1.03376	0.0478951	1	up	no	pescadillo-related
RSG01841	330.935	266.734	0.806	-0.311148	1	down	no	polyribonucleotide nucleotidyltransferase putative
RSG01842	3221.67	3329.96	1.03361	0.0476941	1	up	no	Isocitrate/isopropylmalate dehydrogenase family protein
RSG01843	46.7023	45.3014	0.970003	-0.0439393	1	down	no	CONTAINS InterPro DOMAIN/s: Proteasome assembly chaperone 3 (InterPro:IPR018788); Has 120 Blast hits to 120 proteins in 47 species: Archae - 0; Bacteria - 0; Metazoa - 62; Fungi - 2; Plants - 49; Viruses - 0; Other Eukaryotes - 7 (source: NCBI BLink).
RSG01844	634.021	762.24	1.20223	0.265714	1	up	no	P5CR AT-P5R AT-P5C1 EMB2772 | pyrroline-5- carboxylate (P5C) reductase
RSG01845	1583.7	561.156	0.354332	-1.49683	1	down	no	SAG101 | senescence-associated gene 101
RSG01846	1334	986.957	0.73985	-0.434695	1	down	no	SAG101 | senescence-associated gene 101
RSG01847	255.511	309.003	1.20936	0.274239	1	up	no	GMII ATGMII | golgi alpha-mannosidase II
RSG01848	0.509677	0.509582	0.999814	-0.000268653	1	down	no	CCCH-type zinc fingerfamily protein with RNA-binding domain
RSG01849	1035.14	1492.17	1.44151	0.527579	0.468113	up	no	SNL2 | SIN3-like 2
RSG01850	0	0	NA	NA	NA	--	no	Core-2/I-branching beta-16-N-acetylglucosaminyltransferase family protein
RSG01851	593.45	524.539	0.88388	-0.178077	1	down	no	Phosphoglycerate mutase-like family protein
RSG01852	808.74	766.865	0.948222	-0.0767036	1	down	no	Protein kinase superfamily protein
RSG01853	0	0	NA	NA	NA	--	no	Pectate lyase family protein
RSG01854	2142.3	999.114	0.466375	-1.10044	0.00580434	down	yes	Protein of unknown function (DUF1637)
RSG01855	0	0	NA	NA	NA	--	no	RNA-directed DNA polymerase (reverse transcriptase)-related family protein
RSG01856	0	0	NA	NA	NA	--	no	TIC55-II | translocon at the inner envelope membrane of chloroplasts 55-II
RSG01857	1.52903	0.509582	0.333271	-1.58523	1	down	no	WRKY72 ATWRKY72 | WRKY DNA-binding protein 72
RSG01858	0	0	NA	NA	NA	--	no	Galactose mutarotase-like superfamily protein
RSG01859	0	0	NA	NA	NA	--	no	ATHB-3 HAT7 ATHB3 HB-3 | homeobox 3
RSG01860	0	0	NA	NA	NA	--	no	BNQ2 BHLH134 | BANQUO 2
RSG01861	320.406	352.117	1.09897	0.136153	1	up	no	TDP1 | tyrosyl-DNA phosphodiesterase-related
RSG01862	14.2463	8.02484	0.563293	-0.828044	1	down	no	unknown protein; FUNCTIONS IN: molecular_function unknown; INVOLVED IN: biological_process unknown; LOCATED IN: chloroplast; EXPRESSED IN: 17 plant structures; EXPRESSED DURING: LP.04 four leaves visible 4 anthesis petal differentiation and expansion stage E expanded cotyledon stage D bilateral stage; Has 7 Blast hits to 7 proteins in 3 species: Archae - 0; Bacteria - 0; Metazoa - 0; Fungi - 0; P…
RSG01863	2748.23	3116.34	1.13394	0.181346	1	up	no	Ribosomal protein S4
RSG01864	143.823	133.099	0.925441	-0.111787	1	down	no	Ribosomal protein L27 family protein
RSG01865	63.8589	368.021	5.76303	2.52683	1.59e-05	up	yes	GASA4 | GAST1 protein homolog 4
RSG01866	264.742	244.86	0.924902	-0.112627	1	down	no	Ribosomal protein L34e superfamily protein
RSG01867	32.4222	41.8457	1.29065	0.368096	1	up	no	unknown protein; FUNCTIONS IN: molecular_function unknown; INVOLVED IN: biological_process unknown; LOCATED IN: endomembrane system; Has 5 Blast hits to 5 proteins in 3 species: Archae - 0; Bacteria - 0; Metazoa - 0; Fungi - 0; Plants - 5; Viruses - 0; Other Eukaryotes - 0 (source: NCBI BLink).
RSG01868	409.149	436.018	1.06567	0.0917587	1	up	no	RNA-binding KH domain-containing protein
RSG01869	0	0	NA	NA	NA	--	no	Uncharacterised protein family (UPF0497)
RSG01870	0.509677	0	#NAME?	#NAME?	1	down	no	ATMYB16 ATMIXTA MYB16 | myb domain protein 16
RSG01871	96.9062	71.2643	0.735395	-0.443408	1	down	no	unknown protein; FUNCTIONS IN: molecular_function unknown; INVOLVED IN: biological_process unknown; LOCATED IN: endomembrane system; EXPRESSED IN: 23 plant structures; EXPRESSED DURING: 15 growth stages; BEST Arabidopsis thaliana protein match is: unknown protein (TAIR:AT3G01130.1); Has 64 Blast hits to 64 proteins in 11 species: Archae - 0; Bacteria - 0; Metazoa - 0; Fungi - 0; Plants - 64; Viru…
RSG01872	271.879	337.788	1.24242	0.313155	1	up	no	ENODL17 AtENODL17 | early nodulin-like protein 17
RSG01873	0	0	NA	NA	NA	--	no	Plant calmodulin-binding protein-related
RSG01874	60.4558	66.0658	1.09279	0.128021	1	up	no	EDL1 | EID1-like 1
RSG01875	0	0	NA	NA	NA	--	no	MUB2 | membrane-anchored ubiquitin-fold protein 2
RSG01876	985.189	1114.4	1.13115	0.177793	1	up	no	GAUT14 | galacturonosyltransferase 14
RSG01877	0	0	NA	NA	NA	--	no	C2H2-type zinc finger family protein
RSG01878	1626.72	681.914	0.419197	-1.2543	4.82e-05	down	yes	UDP-glucose 6-dehydrogenase family protein
RSG01879	58.779	21.0813	0.358653	-1.47934	0.957484	down	no	Ankyrin repeat family protein
RSG01880	0	0	NA	NA	NA	--	no	Protein kinase superfamily protein
RSG01881	1666.53	445.25	0.267173	-1.90416	1.56e-08	down	yes	BCCP2 CAC1-B | biotin carboxyl carrier protein 2
RSG01882	584.456	553.59	0.947187	-0.0782786	1	down	no	Transducin/WD40 repeat-like superfamily protein
RSG01883	93.9636	4.39353	0.0467578	-4.41865	0.454098	down	no	F-box associated ubiquitination effector family protein
RSG01884	254.45	284.381	1.11763	0.160443	1	up	no	COBL4 IRX6 | COBRA-like extracellular glycosyl-phosphatidyl inositol-anchored protein family
RSG01885	5075.55	4580.95	0.902552	-0.147917	1	down	no	RGP2 ATRGP2 | reversibly glycosylated polypeptide 2
RSG01886	398.271	661.544	1.66104	0.732087	0.404236	up	no	ARM repeat superfamily protein
RSG01887	133.193	273.748	2.05527	1.03933	0.270031	up	no	Galactose oxidase/kelch repeat superfamily protein
RSG01888	5.45861	123.207	22.5712	4.49641	7.06e-06	up	yes	F-box and associated interaction domains-containing protein
RSG01889	0	0	NA	NA	NA	--	no	GLIP7 | GDSL-motif lipase 7
RSG01890	1540.71	2110.54	1.36985	0.454018	0.658084	up	no	O-fucosyltransferase family protein
RSG01891	73.3379	50.333	0.686316	-0.543055	1	down	no	Alpha-L RNA-binding motif/Ribosomal protein S4 family protein
RSG01892	0.509677	0	#NAME?	#NAME?	1	down	no	SEP1 AGL2 | K-box region and MADS-box transcription factor family protein
RSG01893	1727.59	1792	1.03728	0.0528115	1	up	no	N2N2-dimethylguanosine tRNA methyltransferase
RSG01894	0	0	NA	NA	NA	--	no	ATTOC120 TOC120 | translocon outer complex protein 120
RSG01895	0	0	NA	NA	NA	--	no	F-box associated ubiquitination effector family protein
RSG01896	1264.94	954.75	0.754779	-0.405873	1	down	no	SMC5 | structural maintenance of chromosomes 5
RSG01897	18.2498	0	#NAME?	#NAME?	0.34805	down	no	Adenosylmethionine decarboxylase family protein
RSG01898	123.171	100.161	0.813185	-0.298344	1	down	no	NIK1 | NSP-interacting kinase 1
RSG01899	0.485038	0	#NAME?	#NAME?	1	down	no	tRNA synthetase beta subunit family protein
RSG01900	32.8749	53.1335	1.61624	0.692637	1	up	no	3-oxo-5-alpha-steroid 4-dehydrogenase family protein
RSG01901	0	0	NA	NA	NA	--	no	unknown protein; Has 1807 Blast hits to 1807 proteins in 277 species: Archae - 0; Bacteria - 0; Metazoa - 736; Fungi - 347; Plants - 385; Viruses - 0; Other Eukaryotes - 339 (source: NCBI BLink).
RSG01902	1029.83	323.242	0.313878	-1.67173	7.38e-07	down	yes	unknown protein; BEST Arabidopsis thaliana protein match is: unknown protein (TAIR:AT3G02500.1); Has 30201 Blast hits to 17322 proteins in 780 species: Archae - 12; Bacteria - 1396; Metazoa - 17338; Fungi - 3422; Plants - 5037; Viruses - 0; Other Eukaryotes - 2996 (source: NCBI BLink).
RSG01903	864.262	1642.87	1.90089	0.926677	0.0134619	up	no	TCP-1/cpn60 chaperonin family protein
RSG01904	1712.92	1457.57	0.850923	-0.232899	1	down	no	unknown protein; FUNCTIONS IN: molecular_function unknown; INVOLVED IN: biological_process unknown; LOCATED IN: chloroplast; EXPRESSED IN: 24 plant structures; EXPRESSED DURING: 15 growth stages; BEST Arabidopsis thaliana protein match is: unknown protein (TAIR:AT3G02555.1); Has 133 Blast hits to 133 proteins in 18 species: Archae - 0; Bacteria - 0; Metazoa - 0; Fungi - 0; Plants - 133; Viruses -…
RSG01905	2811.22	2747.31	0.977264	-0.033179	1	down	no	Ribosomal protein S7e family protein
RSG01906	886.066	966.702	1.091	0.125657	1	up	no	GLT1 PGLCT | plastidic GLC translocator
RSG01907	3.56774	1.01916	0.285661	-1.80762	1	down	no	Core-2/I-branching beta-16-N-acetylglucosaminyltransferase family protein
RSG01908	18.0281	15.326	0.850118	-0.234264	1	down	no	ATCSLA11 CSLA11 | cellulose synthase like A11
RSG01909	1.52903	4.8817	3.19268	1.67477	1	up	no	ATCSLA15 CSLA15 | Nucleotide-diphospho-sugar transferases superfamily protein
RSG01910	0	0	NA	NA	NA	--	no	Octicosapeptide/Phox/Bem1p family protein
RSG01911	27.4163	13.4804	0.491692	-1.02417	1	down	no	unknown protein; BEST Arabidopsis thaliana protein match is: unknown protein (TAIR:AT3G02640.1); Has 1807 Blast hits to 1807 proteins in 277 species: Archae - 0; Bacteria - 0; Metazoa - 736; Fungi - 347; Plants - 385; Viruses - 0; Other Eukaryotes - 339 (source: NCBI BLink).
RSG01912	1138.56	1331.4	1.16937	0.225733	1	up	no	ATRAD21.3 SYN4 | sister chromatid cohesion 1 protein 4
RSG01913	479.551	984.443	2.05284	1.03762	0.00680821	up	yes	Tetratricopeptide repeat (TPR)-like superfamily protein
RSG01914	1354.14	1614.98	1.19263	0.254147	1	up	no	Vps51/Vps67 family (components of vesicular transport) protein
RSG01915	406.386	236.382	0.581668	-0.781732	0.453325	down	no	UCH1 | Peptidase C12 ubiquitin carboxyl-terminal hydrolase 1
RSG01916	57.1345	85.614	1.49846	0.583484	1	up	no	NC domain-containing protein-related
RSG01917	0	0	NA	NA	NA	--	no	AAE5 | acyl activating enzyme 5
RSG01918	137.944	86.055	0.623842	-0.680747	1	down	no	AAE5 | acyl activating enzyme 5
RSG01919	688.435	1054.71	1.53205	0.61546	0.360387	up	no	Protein of unknown function DUF538
RSG01920	146.642	254.123	1.73295	0.793228	0.715486	up	no	CAC1 CAC1A BCCP BCCP1 | chloroplastic acetylcoenzyme A carboxylase 1
RSG01921	0	0	NA	NA	NA	--	no	Protein of unknown function (DUF3287)
RSG01922	0	0	NA	NA	NA	--	no	PWD OK1 ATGWD3 | catalytics;carbohydrate kinases;phosphoglucan water dikinases
RSG01923	0	0	NA	NA	NA	--	no	ICL | isocitrate lyase
RSG01924	0	0	NA	NA	NA	--	no	Polynucleotidyl transferase ribonuclease H-like superfamily protein
RSG01925	79.9299	234.69	2.9362	1.55395	1	up	no	SGP2 | Ras-related small GTP-binding family protein
RSG01926	0.485038	2.95043	6.08289	2.60476	1	up	no	MATE efflux family protein
RSG01927	0	0	NA	NA	NA	--	no	MATE efflux family protein
RSG01928	0	0	NA	NA	NA	--	no	MATE efflux family protein
RSG01929	0	0	NA	NA	NA	--	no	unknown protein; FUNCTIONS IN: molecular_function unknown; INVOLVED IN: N-terminal protein myristoylation; LOCATED IN: cellular_component unknown; EXPRESSED IN: root flower stamen; EXPRESSED DURING: 4 anthesis petal differentiation and expansion stage; Has 34 Blast hits to 34 proteins in 7 species: Archae - 0; Bacteria - 0; Metazoa - 0; Fungi - 0; Plants - 34; Viruses - 0; Other Eukaryotes - 0 (s…
RSG01930	30.5729	32.5019	1.0631	0.0882715	1	up	no	Major facilitator superfamily protein
RSG01931	502.354	660.593	1.315	0.395058	1	up	no	ATPase E1-E2 type family protein / haloacid dehalogenase-like hydrolase family protein
RSG01932	0	0	NA	NA	NA	--	no	unknown protein; Has 43 Blast hits to 43 proteins in 13 species: Archae - 0; Bacteria - 0; Metazoa - 0; Fungi - 0; Plants - 43; Viruses - 0; Other Eukaryotes - 0 (source: NCBI BLink).
RSG01933	19591.1	156.24	0.00797507	-6.97029	3.8e-142	down	yes	UGT84A2 | UDP-Glycosyltransferase superfamily protein
RSG01934	3.97886	2.01692	0.506908	-0.980204	1	down	no	RNA-directed DNA polymerase (reverse transcriptase)-related family protein
RSG01935	4.51317	14.1783	3.14155	1.65148	1	up	no	DMP2 AtDMP2 | DUF679 domain membrane protein 2
RSG01936	0	0	NA	NA	NA	--	no	DMP1 AtDMP1 | DUF679 domain membrane protein 1
RSG01937	0	0	NA	NA	NA	--	no	AHP1 | histidine-containing phosphotransmitter 1
RSG01938	109.114	103.574	0.949225	-0.0751783	1	down	no	BRCT domain-containing DNA repair protein
RSG01939	0	0	NA	NA	NA	--	no	EDA32 | Putative endonuclease or glycosyl hydrolase
RSG01940	836.563	820.717	0.981059	-0.0275881	1	down	no	Putative endonuclease or glycosyl hydrolase
RSG01941	0.509677	0	#NAME?	#NAME?	1	down	no	Glutaredoxin family protein
RSG01942	0	0	NA	NA	NA	--	no	Pentatricopeptide repeat (PPR) superfamily protein
RSG01943	0	0	NA	NA	NA	--	no	BEST Arabidopsis thaliana protein match is: disease resistance protein (TIR-NBS-LRR class) family (TAIR:AT5G46260.1); Has 1807 Blast hits to 1807 proteins in 277 species: Archae - 0; Bacteria - 0; Metazoa - 736; Fungi - 347; Plants - 385; Viruses - 0; Other Eukaryotes - 339 (source: NCBI BLink).
RSG01944	6.79053	8.89412	1.30978	0.389328	1	up	no	2-oxoglutarate (2OG) and Fe(II)-dependent oxygenase superfamily protein
RSG01945	0	0	NA	NA	NA	--	no	Mannose-binding lectin superfamily protein
RSG01946	0	0	NA	NA	NA	--	no	CRK8 | cysteine-rich RLK (RECEPTOR-like protein kinase) 8
RSG01947	0.485038	0	#NAME?	#NAME?	1	down	no	BGLU19 | beta glucosidase 19
RSG01948	0	0	NA	NA	NA	--	no	BEST Arabidopsis thaliana protein match is: hydroxyproline-rich glycoprotein family protein (TAIR:AT2G25930.1); Has 63 Blast hits to 58 proteins in 21 species: Archae - 0; Bacteria - 0; Metazoa - 3; Fungi - 0; Plants - 58; Viruses - 0; Other Eukaryotes - 2 (source: NCBI BLink).
RSG01949	0	0	NA	NA	NA	--	no	Core-2/I-branching beta-16-N-acetylglucosaminyltransferase family protein
RSG01950	221.894	169.537	0.764043	-0.388274	1	down	no	ADOF2 DOF2 | DOF zinc finger protein 2
RSG01951	612.572	580.923	0.948335	-0.076532	1	down	no	ATB ALPHA B ALPHA | protein phosphatase 2A 55 kDa regulatory subunit B alpha isoform
RSG01952	16.5483	14.5638	0.880075	-0.184301	1	down	no	Glycolipid transfer protein (GLTP) family protein
RSG01953	192.613	131.031	0.680281	-0.555796	1	down	no	MRP6 ABCC8 | multidrug resistance-associated protein 6
RSG01954	43.9815	25.4534	0.57873	-0.789038	1	down	no	ATMKK5 ATMAP2K_ALPHA MAP2K_A MKK5 ATMEK5 MEK5 | MAP kinase kinase 5
RSG01955	539.209	555.491	1.0302	0.0429182	1	up	no	RNA-binding (RRM/RBD/RNP motifs) family protein
RSG01956	354.522	317.418	0.895341	-0.159491	1	down	no	ATP synthase epsilon chain mitochondrial
RSG01957	1927.43	2603.73	1.35088	0.433901	0.959862	up	no	O-fucosyltransferase family protein
RSG01958	1.45511	2.03833	1.4008	0.486254	1	up	no	ACA9 ATACA9 | autoinhibited Ca(2+)-ATPase 9
RSG01959	834.756	839.73	1.00596	0.0085711	1	up	no	ZML1 GATA24 | ZIM-like 1
RSG01960	31.2226	43.687	1.39921	0.484611	1	up	no	Pyridoxamine 5'-phosphate oxidase family protein
RSG01961	210.404	219.737	1.04436	0.0626162	1	up	no	Galactose oxidase/kelch repeat superfamily protein
RSG01962	262.194	269.706	1.02865	0.0407536	1	up	no	PUR7 PURC | purin 7
RSG01963	28.8221	27.5131	0.954585	-0.0670548	1	down	no	RNA-binding (RRM/RBD/RNP motifs) family protein
RSG01964	0	0	NA	NA	NA	--	no	ABC-2 type transporter family protein
RSG01965	0	0.48817	Inf	Inf	1	up	no	NADK1 | NAD kinase 1
RSG01966	554.145	579.741	1.04619	0.065144	1	up	no	Transducin/WD40 repeat-like superfamily protein
RSG01967	82.5367	26.1343	0.316638	-1.65909	0.486364	down	no	Gag-Pol-related retrotransposon family protein
RSG01968	382.357	387.864	1.0144	0.0206322	1	up	no	Gag-Pol-related retrotransposon family protein
RSG01969	0	0	NA	NA	NA	--	no	Gag-Pol-related retrotransposon family protein
RSG01970	0	0	NA	NA	NA	--	no	Gag-Pol-related retrotransposon family protein
RSG01971	0	0	NA	NA	NA	--	no	ROC3 | rotamase CYP 3
RSG01972	0	1.01916	Inf	Inf	1	up	no	CONTAINS InterPro DOMAIN/s: Retrotransposon gag protein (InterPro:IPR005162); Has 707 Blast hits to 705 proteins in 25 species: Archae - 0; Bacteria - 0; Metazoa - 4; Fungi - 0; Plants - 703; Viruses - 0; Other Eukaryotes - 0 (source: NCBI BLink).
RSG01973	2081.04	2051.33	0.985726	-0.020741	1	down	no	translocation protein-related
RSG01974	0	0	NA	NA	NA	--	no	NF-YA9 | nuclear factor Y subunit A9
RSG01975	122.39	62.7299	0.512541	-0.96426	1	down	no	unknown protein; FUNCTIONS IN: molecular_function unknown; INVOLVED IN: biological_process unknown; LOCATED IN: cellular_component unknown; BEST Arabidopsis thaliana protein match is: unknown protein (TAIR:AT1G51355.1); Has 66 Blast hits to 66 proteins in 10 species: Archae - 0; Bacteria - 0; Metazoa - 0; Fungi - 0; Plants - 66; Viruses - 0; Other Eukaryotes - 0 (source: NCBI BLink).
RSG01976	0	0	NA	NA	NA	--	no	WIP4 | WIP domain protein 4
RSG01977	0	0	NA	NA	NA	--	no	AGP40 | arabinogalactan protein 40
RSG01978	0	0	NA	NA	NA	--	no	ATNEK5 NEK5 | NIMA-related kinase 5
RSG01979	0	0	NA	NA	NA	--	no	hydroxyproline-rich glycoprotein family protein
RSG01980	0	0	NA	NA	NA	--	no	Ribonuclease H-like superfamily protein
RSG01981	0	0	NA	NA	NA	--	no	PLT1 | Integrase-type DNA-binding superfamily protein
RSG01982	0	0	NA	NA	NA	--	no	CDC48C emb1354 | cell division cycle 48C
RSG01983	11.2298	6.41045	0.570843	-0.808834	1	down	no	ROC3 | rotamase CYP 3
RSG01984	5.91901	5.01017	0.846454	-0.240496	1	down	no	ROC3 | rotamase CYP 3
RSG01985	0	0.509582	Inf	Inf	1	up	no	Leucine-rich repeat (LRR) family protein
RSG01986	0	0	NA	NA	NA	--	no	MTO1 CGS ATCYS1 CGS1 | Pyridoxal phosphate (PLP)-dependent transferases superfamily protein
RSG01987	2053.14	2358.52	1.14874	0.200048	1	up	no	ALA3 | aminophospholipid ATPase 3
RSG01988	735.942	647.631	0.880002	-0.184421	1	down	no	PP2A-2 | protein phosphatase 2A-2
RSG01989	0	0	NA	NA	NA	--	no	unknown protein; BEST Arabidopsis thaliana protein match is: unknown protein (TAIR:AT2G29880.1); Has 1807 Blast hits to 1807 proteins in 277 species: Archae - 0; Bacteria - 0; Metazoa - 736; Fungi - 347; Plants - 385; Viruses - 0; Other Eukaryotes - 339 (source: NCBI BLink).
RSG01990	944.052	988.16	1.04672	0.0658787	1	up	no	ARR4 MEE7 ATRR1 IBC7 | response regulator 4
RSG01991	0.509677	0	#NAME?	#NAME?	1	down	no	Polynucleotidyl transferase ribonuclease H-like superfamily protein
RSG01992	464.393	453.528	0.976603	-0.0341562	1	down	no	Protein of unknown function (DUF1218)
RSG01993	0	0.997752	Inf	Inf	1	up	no	PGSIP4 | plant glycogenin-like starch initiation protein 4
RSG01994	3.92958	4.50059	1.14531	0.195739	1	up	no	unknown protein; FUNCTIONS IN: molecular_function unknown; INVOLVED IN: N-terminal protein myristoylation; BEST Arabidopsis thaliana protein match is: unknown protein (TAIR:AT1G60010.1); Has 143 Blast hits to 143 proteins in 14 species: Archae - 0; Bacteria - 0; Metazoa - 0; Fungi - 0; Plants - 143; Viruses - 0; Other Eukaryotes - 0 (source: NCBI BLink).
RSG01995	0	0	NA	NA	NA	--	no	Auxin-responsive GH3 family protein
RSG01996	447.377	405.871	0.907224	-0.140469	1	down	no	Nucleic acid-binding OB-fold-like protein
RSG01997	0.509677	0.509582	0.999814	-0.000268653	1	down	no	basic helix-loop-helix (bHLH) DNA-binding superfamily protein
RSG01998	1.50439	4.90311	3.2592	1.70452	1	up	no	Pectin lyase-like superfamily protein
[truncated: 51,498 more rows]
